# Supplementary material for: Exploring the effects of operational mode and microbial interactions on bacterial community assembly in a one-stage partial-nitritation anammox reactor using integrated multi-omics
Source: Microbiome. 2019 Aug 28;7:122. doi: 10.1186/s40168-019-0730-6 (PMC6714388; doi:10.1186/s40168-019-0730-6)
Supplement: Supplementary file 2 — Supplementary datasets. (XLSX 1717 kb) [file 40168_2019_730_MOESM2_ESM.xlsx]

## Sheet: Table S1Characteristics of MAGs
Table S1. Characteristics of the recovered MAGs from co-assembled metagenome (days 204, 210 and 213) and seed sludge.
Bin-id	ID in Figure S5	Genome size (Mb)	Number of scaffolds	Coverage-enriched	Coverage-seed	Completeness	Contamination	Predicted genes	5s	16s	23s	tRNA	N50 (bp)	GC (%)	IMG accession number	Taxonomy (gtdbtk)
ACI1	31	2.71	17	38.2	18.8	96.6	1.7	2520	1	1 (partial)	1 (partial)	43	236635	54.3	2751185415	d__Bacteria;p__Acidobacteria;c__Blastocatellia;o__Pyrinomonadales;f__OLB17;g__OLB17
ACI2	33	4.96	145	29	0.7	92.2	0.9	4681	2	0*	0*	42	53700	64.4	2751185416	d__Bacteria;p__Acidobacteria;c__Acidobacteriia;o__Solibacterales;f__Solibacteraceae
ACI3	45	3.06	25	20.1	3.8	95.7	3.42	2864	1	1 (partial)	0*	44	207670	54.8	2751185417	d__Bacteria;p__Acidobacteria;c__Blastocatellia;o__Pyrinomonadales;f__OLB17;g__OLB17
AMX1	4	2.95	97	2392.5	1.5	99.9	1.6	2708	1	1	1	47	46158	42	2747843211	d__Bacteria;p__Planctomycetes;c__Brocadiae;o__Brocadiales;f__Brocadiaceae;g__Brocadia;s__
AMX2	7	3.37	73	405.8	5	98.9	0.5	3241	1	1	1	46	77085	42.2	2747843212	d__Bacteria;p__Planctomycetes;c__Brocadiae;o__Brocadiales;f__Brocadiaceae;g__Brocadia
AMX3	37	2.82	196	25.6	297.9	86.7	2.8	2625	1	0*	1	19	21621	40.9	2747843213	d__Bacteria;p__Planctomycetes;c__Brocadiae;o__Brocadiales;f__Brocadiaceae;g__Kuenenia
ARM1	1	2.78	25	1496	118.8	94.9	0.9	2610	1	1	1	46	176027	60.9	2747843215	d__Bacteria;p__Armatimonadetes;c__Fimbriimonadia;o__Fimbriimonadales;f__Fimbriimonadaceae;g__OLB18;s__
ARM2	27	6.27	336	82	1.5	83.8	4.2	6190	0*	0*	0*	45	27023	62.1	2751185420	d__Bacteria;p__Firmicutes;c__CSP1-3
UNC1	6	0.97	13	855	0.7	68.3	0	977	1	1	0*	43	172935	54.6	2751185418	d__Bacteria;p__Patescibacteria;c__ABY1;o__Uhrbacterales;f__2-12-FULL-60-25;g__2-12-FULL-60-25
UNC2(OLB16-1)	25	3.12	267	70.9	5.9	86	1.6	2755	0*	2	0*	27	15719	54.4	2751185419	d__Bacteria;p__OLB16;c__OLB16;o__OLB16;f__OLB16;g__OLB16;s__
BAC1	5	2.48	48	342.9	26.2	95.4	0.55	2095	0*	0*	0*	38	93102	49.7	2751185404	d__Bacteria;p__Bacteroidetes;c__Kapabacteria;o__Kapabacteriales;f__Kapabacteriaceae;g__OLB6;s__
BAC2	19	3.53	44	112	80.2	97	1.49	2974	0*	0*	0*	34	121767	41.2	2751185405	d__Bacteria;p__Bacteroidetes;c__Bacteroidia;o__Chitinophagales;f__Saprospiraceae;g__OLB8;s__
BAC3	29	2.56	91	59.2	45.4	89.8	1.4	2261	0*	1	2 (partial)	40	41306	38.9	2751185406	d__Bacteria;p__Bacteroidetes;c__Bacteroidia;o__AKYH767;f__OLB10;g__OLB10;s__
BAC4	32	2.66	34	41.5	0.9	98.6	0	2361	1	1 (partial)	1 (partial)	31	151256	39	2751185407	d__Bacteria;p__Bacteroidetes;c__Bacteroidia;o__Flavobacteriales
BAC5	29	3.49	164	14.8	19.8	92	1.3	3236	1	1 (partial)	1 (partial)	30	29020	41.2	2751185408	d__Bacteria;p__Bacteroidetes;c__Bacteroidia;o__Cytophagales;f__Cyclobacteriaceae;g__ELB16-189
BAC6	41	2.36	49	27.6	8.6	97.8	0	2108	0*	1	2 (partial)	36	60594	30.7	2751185409	d__Bacteria;p__Bacteroidetes;c__Bacteroidia;o__Chitinophagales;f__Chitinophagaceae;g__Hydrotalea
CFX1	3	2.66	18	921.5	887	92.7	0.9	2541	1	1	1	46	199233	52.7	2747843216	d__Bacteria;p__Chloroflexi;c__Anaerolineae;o__Anaerolineales;f__envOPS12;g__OLB14
CFX2	17	4.4	36	114.7	0.8	99.2	2.7	3732	0*	0*	0*	48	333446	56.8	2751185410	d__Bacteria;p__Chloroflexi;c__Anaerolineae;o__SBR1031
CFX3	22	4.72	202	72.1	27.2	95.5	1.1	3965	0*	1 (partial)	0*	39	33705	65.4	2751185411	d__Bacteria;p__Chloroflexi;c__Anaerolineae;o__Caldilineales
CFX4	26	6.33	252	74.5	4	89.1	0.9	5300	0*	0*	0*	35	37090	59.7	2751185412	d__Bacteria;p__Chloroflexi;c__Anaerolineae;o__Caldilineales;f__Caldilineaceae
CFX5	35	4.82	70	83.2	0.1	97	2	4386	0*	2 (partial)		44	117054	54.8	2751185413	d__Bacteria;p__Chloroflexi
CFX6	43	3.51	51	20.6	2.6	96.4	6.4	3259	1	1 (partial)	1 (partial)	46	131403	50.9	2751185414	d__Bacteria;p__Chloroflexi;c__Anaerolineae;o__Anaerolineales;f__Anaerolineaceae
PLA1	2	3.59	17	1374.4	38.9	97.7	0	3103	1	1	1	48	340223	67.2	2747843214	d__Bacteria;p__Planctomycetes;c__Phycisphaerae;o__Phycisphaerales;f__Phycisphaeraceae
PLA2	13	6.67	15	314.7	0	98.3	2.3	5295	1	1	1	67	602394	63.9	2751185398	d__Bacteria;p__Planctomycetota;
PLA3	16	4.4	147	155	5.8	90.8	1.1	3754	0*	0*	1	41	41578	61	2751185399	d__Bacteria;p__Planctomycetes;c__Phycisphaerae
PLA4	46	2.91	173	13.4	0.2	81.6	0	2430	0*	2 (partial)	1 (partial)	39	23229	67.5	2751185400	d__Bacteria;p__Planctomycetes;c__Phycisphaerae
PLA5	47	3.56	63	18.1	0	86.2	3.4	3029	1	1 (partial)	1 (partial)	37	83181	63.6	2751185401	d__Bacteria;p__Planctomycetota;c__UBA8742;o__UBA2392;f__UBA2392;g__UBA2392
PLA6	34	2.85	99	88.6	0.8	90.3	0	2594	1	1 (partial)	2 (partial)	42	41783	68.4	2751185402	d__Bacteria;p__Planctomycetota;c__Phycisphaerae;o__Phycisphaerales;f__SM1A02;
PLA7	38	2.94	56	22.4	41.6	94.3	1.1	2561	1	1 (partial)	ueed12	40	98721	67.4	2751185403	d__Bacteria;p__Planctomycetota;c__Phycisphaerae;o__Phycisphaerales;f__SM1A02;g__UBA2402
PRO1	8	3.5	55	242.2	6.3	93.5	6.1	3548	0*	0*	0*	50	98972	66	2751185421	d__Bacteria;p__Proteobacteria;c__Gammaproteobacteria;o__Betaproteobacteriales;f__Rhodocyclaceae
PRO2	9	2.8	97	340.6	5.7	85.6	0.8	2848	0*	0*	0*	36	41004	66.6	2751185422	d__Bacteria;p__Proteobacteria;c__Gammaproteobacteria;o__Betaproteobacteriales;f__Rhodocyclaceae
PRO3	10	4.18	161	207.1	91.9	96	0.3	4161	1	0*	1 (partial)	41	46459	70.1	2751185423	d__Bacteria;p__Proteobacteria;c__Gammaproteobacteria;o__Betaproteobacteriales;f__Burkholderiaceae
PRO4	11	2.89	215	259.2	89.5	76.3	0.8	2898	0*	1 (partial)	0*	34	17946	69.3	2751185424	d__Bacteria;p__Proteobacteria;c__Gammaproteobacteria;o__Betaproteobacteriales;f__Burkholderiaceae;g__Rubrivivax
PRO5	12	2.68	271	188.7	172.7	86.1	1.6	2917	0*	1 (partial)	0*	31	14111	66.5	2751185425	d__Bacteria;p__Proteobacteria;c__Gammaproteobacteria;o__Betaproteobacteriales;f__Rhodocyclaceae
PRO6	14	3	15	314.7	0	74.8	1	2697	0*	1 (partial)	0*	34	286561	69.3	2751185426	d__Bacteria;p__RBG-13-65-10;c__RBG-13-65-10
PRO7	15	8.12	256	182.8	0	89.6	2.6	7619	1	0*	1 (partial)	58	52923	69.9	2751185427	d__Bacteria;p__Myxococcaeota;c__Polyangia;o__Polyangiales;f__Polyangiaceae
PRO8	20	4.37	104	102.9	14.2	94.9	2.9	4051	1	1 (partial)	1 (partial)	43	70704	72.1	2751185428	d__Bacteria;p__Proteobacteria;c__Gammaproteobacteria;o__Betaproteobacteriales;f__Burkholderiaceae;g__Rubrivivax
PRO9	23	3.79	206	72.1	27.2	93	0	3422	1	1 (partial)	1 (partial)	36	36501	72.8	2751185429	d__Bacteria;p__Proteobacteria;c__Gammaproteobacteria;o__Betaproteobacteriales;f__Burkholderiaceae;g__Rubrivivax
AOB3(PRO10)	24	2.01	65	74.3	5	87	0.9	1912	1	1 (partial)	1 (partial)	25	42372	50.4	2747843217	d__Bacteria;p__Proteobacteria;c__Gammaproteobacteria;o__Betaproteobacteriales;f__Nitrosomonadaceae;g__Nitrosomonas
PRO11	30	2.63	126	48.6	4.8	84.4	6	2584	1	0*	1 (partial)	40	30945	68.9	2751185430	d__Bacteria;p__Proteobacteria;c__Gammaproteobacteria;o__UBA11654;f__UBA11654
PRO12	36	2.88	47	92.2	0.3	85.9	1.9	2731	1	0*	1 (partial)	40	158804	68.8	2751185431	d__Bacteria;p__Proteobacteria;c__Gammaproteobacteria;o__UBA11654;f__UBA11654
PRO13	40	2.79	87	16	23.5	87.3	2.2	2737	1	2 (partial)	1 (partial)	41	49207	60.3	2751185432	d__Bacteria;p__Proteobacteria;c__Gammaproteobacteria;o__UBA11654;f__UBA11654
PRO14	42	3.49	89	22.7	8.9	87.9	1.6	3473	0*	0*	0*	28	58775	65.8	2751185433	d__Bacteria;p__Proteobacteria;c__Alphaproteobacteria;o__Rhizobiales;f__Rhizobiaceae;g__Shinella
PRO15	44	3.75	85	22.8	3.9	89.5	4.2	3683	0*	0*	0*	35	73877	67.1	2751185434	d__Bacteria;p__Proteobacteria;c__Gammaproteobacteria;o__Betaproteobacteriales;f__SG8-40
PRO16	48	2.35	12	22.3	0.3	93.2	0	2312	1	1 (partial)	1 (partial)	38	329510	61.2	2751185435	d__Bacteria;p__Proteobacteria;c__Alphaproteobacteria;o__Sphingomonadales;f__Sphingomonadaceae
AOB1(PRO17)	50	2.98	384	3565.4	8.1	62.3	5.3	3556	1	1	2 (partial)	35	9786	48	2751185397	d__Bacteria;p__Proteobacteria;c__Gammaproteobacteria;o__Betaproteobacteriales;f__Nitrosomonadaceae;g__Nitrosomonas
AOB2(PRO18)	51	2.69	384	677	64.6	71.3	7.5	2883	0*	0*	0*	47	7830	50	2747843218	d__Bacteria;p__Proteobacteria;c__Gammaproteobacteria;o__Betaproteobacteriales;f__Nitrosomonadaceae;g__Nitrosomonas;s__Nitrosomonas europaea
VER1	18	3.15	96	127.9	1	95.3	0.7	2917	1	1	2 (partial)	46	41091	59.3	2751185436	d__Bacteria;p__Verrucomicrobia;c__Verrucomicrobiae;o__Chthoniobacterales;f__Terrimicrobiaceae
VER2	28	4.15	83	57.6	4.7	96.6	2	3517	1	0*	1 (partial)	39	86616	61.3	2751185437	d__Bacteria;p__Verrucomicrobia;c__Verrucomicrobiae;o__Opitutales;f__Opitutaceae
S_BAC4	MAGs only recovered from seed sludge	2.7	119	23.4	1.4	94.4	0.6	2135	0*	0*	0*	39	30471	45.1	2713896708	d__Bacteria;p__Bacteroidota;c__Kapabacteria;o__Kapabacteriales;f__UBA961;g__;s__
S_BAC5		3.5	96	26	2.6	96.8	0.5	3052	0*	0*	0*	39	65918	59.9	2713896711	d__Bacteria;p__Bacteroidota;c__Bacteroidia;o__Flavobacteriales;f__PHOS-HE28;g__PHOS-HE28;s__
S_CAL1		3.2	34	22.1	0.3	98.7	0	2687	0*	0*	0*	43	224199	52.4	2713896713	d__Bacteria;p__AABM5-125-24;c__AABM5-125-24;o__;f__;g__;s__
S_PRO10		3.5	221	12.8	0.7	94.2	0.9	3776	0*	0*	0*	37	23862	64.8	2713896721	d__Bacteria;p__Proteobacteria;c__Alphaproteobacteria;o__Caulobacterales;f__Hyphomonadaceae;g__SWB02;s__
S_PRO11		3.4	276	20.5	6.3	89.2	8.8	3177	0*	0*	0*	54	22443	68	2713896723	d__Bacteria;p__Proteobacteria;c__Gammaproteobacteria;o__Xanthomonadales;f__Xanthomonadaceae;g__;s__
S_PRO4		7.8	320	32.6	5.2	96.5	2.1	6515	0*	0*	0*	63	38009	74.8	2713896719	d__Bacteria;p__Myxococcota;c__Polyangia;o__Kofleriales;f__Kofleriaceae;g__UBA2376;s__
S_PRO5		4.4	107	38.9	17.4	98	1.2	4184	0*	0*	0*	42	79986	70	2713896717	d__Bacteria;p__Proteobacteria;c__Gammaproteobacteria;o__Betaproteobacteriales;f__Burkholderiaceae;g__Rubrivivax;s__
S_PRO6		3.6	34	52.7	2.7	98.4	0.6	3480	1	0*	1 (partial)	41	226121	67.3	2713896720	d__Bacteria;p__Proteobacteria;c__Alphaproteobacteria;o__Caulobacterales;f__Hyphomonadaceae;g__SWB02;s__
S_PRO9		3.5	103	48.7	1.3	96.3	1.1	3272	1	0*	1 (partial)	40	56425	89.9	2713896724	d__Bacteria;p__Proteobacteria;c__Alphaproteobacteria;o__Sphingomonadales;f__Sphingomonadaceae;g__Sphingopyxis;s__
Note： * not recovered in the MAGs

## Sheet: Table S2 MAGs in seed
Table S2. The MAGs from co-assembled metagenome that represent the MAGs from seed sludge. The MAGs that shared ≥99.5% AAI were considered as same MAGs.
Seed MAGs	Accession number	Completeness	Contamination	Matched co-assembled MAGs	Average AAI (%)	Genome name
Seed-PRO7	2713896716	93	0	PRO9	100	Unclassified Burkholderiales PNA-bin7
Seed-PRO3	2713896718	86.1	1.6	PRO5	100	Unclassified Rhodocyclaceae PNA-bin3
Seed-PRO1	2713896714	88.8	0.8	PRO4	99.5	Unclassified Burkholderiales PNA-bin1
Seed-PRO2	2713896715	96	0.3	PRO3	100	Unclassified Burkholderiales PNA-bin2
Seed-PRO8	2713896722	98.6	4	PRO13	99.97	Unclassified Gammaproteobacteria PNA-bin8
Seed-PLA2	2713896701	97.7	1.1	PLA7	99.99	Unclassified Planctomycetes PNA-bin2
Seed-PLA3	2713896702	97.7	0	PLA1	100	Unclassified Planctomycetes PNA_bin3
Seed-CFX1	2713896704	92.7	0.9	CFX1	100	Unclassified Chloroflexi PNA-bin1
Seed-CYA1	2713896712	96.1	1.3	BAC5	99.95	Unclassified Flammeovirgaceae PNA-bin1
Seed-BAC2	2713896710	90	0	BAC3	99.75	Unclassified Sphingobacteriales PNA-bin2
Seed-BAC1	2713896709	98	1.5	BAC2	99.99	Unclassified Saprospiraceae PNA-bin1
Seed-BAC3	2713896707	96.5	1.1	BAC1	99.95	Unclassified Ignavibacteriae PNA-bin3
Seed-ARM1	2713896706	94.9	0.9	ARM1	100	Unclassified Armatimonadetes PNA-bin1
Seed-PLA1	2713896700	89.6	1.7	AMX3	99.48	Candidatus Kuenenia stuttgartiensis PNA_bin1
Seed-ACI1	2713896705	96.6	1.7	ACI1	99.99	Unclassified Acidobacteria PNA-bin1
Seed-BAC4	2713896708	94.4	0.6	NA	NA	Unclassified Ignavibacteriae PNA-bin4
Seed-BAC5	2713896711	96.8	0.5	NA	NA	Unclassified Crocinitomicaceae PNA-bin4
Seed-CAL1	2713896713	98.7	0	NA	NA	Caldithrix sp. PNA_bin1
Seed-PRO10	2713896721	94.2	0.9	NA	NA	Unclassified Caulobacteraceae PNA-bin10
Seed-PRO11	2713896723	89.2	8.8	NA	NA	Unclassified Lysobacterales PNA-bin11
Seed-PRO4	2713896719	96.5	2.1	NA	NA	Unclassified Kofleriaceae PNA-bin4
Seed-PRO5	2713896717	98	1.2	NA	NA	Unclassified Burkholderiales PNA-bin5
Seed-PRO6	2713896720	98.4	0.6	NA	NA	Unclassified Caulobacteraceae PNA-bin6
Seed-PRO9	2713896724	96.3	1.1	NA	NA	Sphingopyxis sp. PNA-bin9
NA: MAGs only identified in the seed sludge.

## Sheet: Table S3 Metattranscriptomic
Table S3. Metatranscriptomic sequencing and mapping statistics (49 MAGs from co-assembled metagenomes).
Metatranscriptomic sample	All clean reads	Non ribosiomal RNA reads	Mapped reads (to all predicted genes)	Mapping ratio	Reads mapped to the recovered MAGs	Mapping ratio (reads mapped to MAGs/all mapped reads)
S1-1	70630382	66452620	32427262	48.7976	27264659	84.0794
S1-2	64813601	60695431	29594158	48.7585	24832828	83.9113
S1-3	63617271	60215558	21308624	35.3872	18404517	86.3712
S1-4	63733931	61623729	15185928	24.643	13051206	85.9428
S1-5	57874596	54429850	25490863	46.8325	21927665	86.0217
S1-6	79983359	73194890	44217229	60.4103	37975712	85.8844
S1-7	62669415	56940997	33746066	59.265	28580047	84.6915
S1-8	77359333	71400775	41754537	58.4791	35723526	85.556
S2-1	64368418	60949335	32205539	52.8399	27358394	84.9493
S2-2	71697035	67221207	37494087	55.7772	32116777	85.6582
S2-3	76398878	72572357	39926659	55.0163	34166094	85.5721
S2-4	72256451	67679467	37949534	56.0724	32370057	85.2976
S2-5	78285768	73373589	37768800	51.4747	32633399	86.4031
S2-6	75765583	70483213	42044942	59.6524	36579512	87.001
S2-7	79012572	73856725	44572357	60.3498	38681515	86.7836
S2-8	77798084	72725851	45611985	62.7177	39472059	86.5388
S3-1	77196698	59899420	29090206	48.5651	25632262	88.113
S3-2	89148062	71212606	33687197	47.3051	29796574	88.4507
S3-3	79132728	70321095	38753054	55.1087	34182987	88.2072
S3-4	79132728	69459565	39494527	56.8597	34289127	86.8199
S3-5	76468670	53694582	32545138	60.6116	28632922	87.9791
S3-6	82906158	57903741	31320276	54.0902	27775469	88.6821
S3-7	78048974	68199936	37371216	54.7966	31929704	85.4393
S3-8	75480612	58228058	33819383	58.0809	29684612	87.774

## Sheet: Table S4 16S (MAGs vs amplicon)
Table S4. Exactly macthed 16S rRNA genes between recovered MAGs and amplicon sequences (V4 region).
BLASTN searcing results						Genome-based relative abundance			16S rRNA gene (amplicon) based relative abundance
OUT ID	MAG-16S	Identity	Aligned length	Mismatch	Gap	D1	D204	D261	Seed D1	D19	D43	D118	D134	D156	D179	D187
GQ356121.1.1478	AMX1_16S	100	254	0	0	0.0689022	15.0254	36.8108	0.304286	0.218571	0.77	1.43571	5	7.79714	16.8771	16.4114
GU230601.1.1360	AMX2_16S	100	254	0	0	0.229674	2.54851	5.56625	0.147143	0.134286	0.325714	1	2.15429	2.74143	2.61	3.88714
JQ316624.1.1397	AOB1_16S	100	253	0	0	0.372072	22.3915	13.8819	0.0271429	0.01	0.02	0.0128571	0.00428571	0.0171429	0.431429	0.765714
FJ710621.1.1477	ARM1_16S	100	254	0	0	5.45705	9.39521	5.79686	3.06571	2.68	2.44714	9.59143	7.28143	8.29143	8.26286	6.04143
JQ809237.1.1484	BAC3_16S	100	253	0	0	2.08544	0.371789	0.244418	2.24857	5.40857	2.69429	2.90571	1.81143	1.90143	1.14143	1.3
KF945673.1.1444	BAC4_16S	100	253	0	0	0.0413413	0.260629	0.133889	0.0342857	0.0157143	0.0414286	0.0342857	0.0214286	0.158571	0.134286	0.0842857
JN609315.1.1485	BAC6_16S	100	253	0	0	0.395039	0.173334	0.133168	0.507143	2.03429	1.76	0.85	0.648571	1.49714	1.76286	1.29857
FJ947121.1.1471	CFX1_16S	100	253	0	0	40.7441	5.78723	1.82784	10.3771	5.1	2.79286	1.93571	2.4	1.00857	0.428571	0.284286
CU923706.1.1318	CFX3_16S	100	253	0	0	1.24943	0.452804	0.210102	0.0185714	0.0114286	0.0957143	0.0871429	0.197143	0.205714	0.197143	0.0628571
KC238416.1.1453	PLA1_16S	100	253	0	0	1.78686	8.63154	8.2849	0.428571	0.547143	1.20714	7.67286	9.36857	9.63429	9.67571	8.84714
New.CleanUp.ReferenceOTU658	PLA2_16S	100	253	0	0	0	1.97639	0.291065	0.00428571	0.00428571	0.00571429	0.00571429	0.00285714	0.00428571	0.0485714	0.115714
EU234198.1.1537	PRO6_16S	100	253	0	0	0	1.97639	0.745458	0.0128571	0.0114286	0.0171429	0.0157143	0.01	0.05	0.148571	0.101429
GQ356176.1.1299	UNC1_16S	100	253	0	0	0.0321543	5.36959	4.11653	0.01	0.00428571	0.0271429	0.01	0.0457143	0.291429	1.41	0.585714
HQ640595.1.1414	UNC2_16S	100	254	0	0	0.271015	0.445268	0.257011	0.0628571	0.0642857	0.09	0.122857	0.432857	0.0557143	0.0485714	0.141429
JQ809242.1.1490	VER1_16S	100	253	0	0	0.0459348	0.803241	0.0936087	0.0471429	0.104286	0.965714	0.178571	0.647143	0.0914286	0.0657143	0.174286

## Sheet: Table S5. anammox AAI
Table S5. Average amino acids identity among anammox bacteria within the genus Candidatus Brocadia.
	AMX2	Candidatus Brocadia sp.AMX1	Candidatus Brocadia sp.BROELEC01	Candidatus-Brocadia-sp.R4W10303	AMX1	Candidatus Brocadia sp.40	Candidatus Brocadia sp.UTAMX2	Candidatus Brocadia sp.UTAMX1	Candidatus Brocadia sinica	Candidatus Brocadia caroliniensis	Candidatus Brocadia fulgida Brocadia fulgida	Candidatus Brocadia sp. AMX2	uncultured Candidatus Brocadia sp	Candidatus Brocadia sinica JPN1
AMX2		80.22	77.56	77.81	78	78.47	77.56	77.86	80.14	78.75	77.47	77.41	74.67	80.18
Candidatus Brocadia sp.AMX1	80.22		79.04	78.97	78.97	79.56	78.98	78.81	99.15	79.66	78.52	78.53	76.45	99.9
Candidatus Brocadia sp.BROELEC01	77.56	79.04		96.63	96.72	96.56	81.97	98.59	78.98	81.39	81.67	81.73	73.85	79.08
Candidatus-Brocadia-sp.R4W10303	77.81	78.97	96.63		99.99	98.99	82.14	96.83	78.93	81.55	81.83	81.77	73.89	78.99
AMX1	78	78.97	96.72	99.99		99.05	82.12	96.9	78.91	81.67	81.79	81.85	74.18	78.96
Candidatus Brocadia sp.40	78.47	79.56	96.56	98.99	99.05		82.28	96.67	79.46	81.92	82.05	81.91	74.13	79.5
Candidatus Brocadia sp.UTAMX2	77.56	78.98	81.97	82.14	82.12	82.28		81.93	78.99	82.73	98.28	98.47	73.65	79.05
Candidatus Brocadia sp.UTAMX1	77.86	78.81	98.59	96.83	96.9	96.67	81.93		78.68	81.37	81.67	81.76	73.84	78.81
Candidatus Brocadia sinica	80.14	99.15	78.98	78.93	78.91	79.46	78.99	78.68		79.53	78.7	79.73	76.45	99.17
Candidatus Brocadia caroliniensis	78.75	79.66	81.39	81.55	81.67	81.92	82.73	81.37	79.53		82.5	82.58	74.35	79.52
Candidatus Brocadia fulgida Brocadia fulgida	77.47	78.52	81.67	81.83	81.79	82.05	98.28	81.67	78.7	82.5		98.98	73.48	78.67
Candidatus Brocadia sp. AMX2	77.41	78.53	81.73	81.77	81.85	81.91	98.47	81.76	79.73	82.58	98.98		73.83	79.8
uncultured Candidatus Brocadia sp	74.67	76.45	73.85	73.89	74.18	74.13	73.65	73.84	76.45	74.35	73.48	73.83		76.46
Candidatus Brocadia sinica JPN1	80.18	99.9	79.08	78.99	78.96	79.5	79.05	78.81	99.17	79.52	78.67	79.8	76.46

## Sheet: Table S6 Nitrogen cycle
Table S6. All nitrogen cycle involved genes and the correspoding expression levels (averaing log2(TPM) of triplicate samples)
MAG ID	KO	Gene	Contig-id	IMG id	Average log2(TPM) among different samples
					s1	s2	s3	s4	s5	s6	s7	s8
AOB1	K10944	amoA	887_20	Ga0212042_116921	9.739	8.317	8.937	9.494	9.877	9.604	11.006	10.139
AOB2	K10944	amoA	1330_7	Ga0212043_10717	0.049	-0.486333	0.327333	0.0236667	0.540667	0.333	1.433	0.951
AOB2	K10945	amoB	1330_6	Ga0212043_10716	0.841	0.643	1.343	1.049	1.357	1.273	2.382	1.718
AOB1	K10945	amoB	887_18	Ga0212042_116919	10.135	8.887	9.414	9.884	10.465	10.062	11.393	10.503
AOB1	K10945	amoB	887_19	Ga0212042_116920	7.573	6.229	6.759	7.364	7.853	7.565	8.974	8.104
AOB2	K10946	amoC	1330_8	Ga0212043_10718	8.625	9.038	8.601	8.871	8.809	8.922	9.001	9.261
AOB1	K10946	amoC	1621_1	Ga0212042_10689	8.762	7.505	8.371	8.529	9.269	9.203	10.062	9.685
AOB1	K10946	amoC	349_9	Ga0212042_116923	9.196	8.383	9.451	9.128	10.017	10.075	10.687	10.242
AOB2	K10946	amoC	4426_1	Ga0212043_12711	8.434	8.682	8.621	8.533	8.206	8.18	8.14	7.913
AOB1	K10535	hao	1251_5	/	8.382	7.339	7.757	8.224	8.469	7.933	9.306	7.654
AOB1	K10535	hao	1251_6	/	7.173	5.798	6.39	6.847	6.825	6.418	8.099	6.562
AOB2	K10535	hao	1352_1	Ga0212043_10741	7.616	7.238	7.241	7.521	6.854	6.898	7.698	6.999
AMX1	unknown	hao-nitrite-red	217_24	Ga0212035_11824	9.064	9.212	9.048	9.205	9.281	9.448	9.338	9.472
AMX1	unknown	hao-nitrite-red	241_7	Ga0212035_1207	6.554	6.838	6.893	6.678	6.861	7.07	6.736	7.065
AMX2	unknown	hao-nitrite-red	88_39	Ga0212036_10539	8.433	8.556	8.329	8.429	8.465	8.76	8.522	8.542
AMX2	K20935	hdh/hzo	184_93	Ga0212036_10894	7.591	7.629	7.616	7.701	7.636	7.912	7.708	7.729
AMX1	K20935	hdh/hzo	2930_4	Ga0212035_1964	11.414	11.564	11.585	11.328	11.561	11.798	11.447	11.762
AMX2	K20935	hdh/hzo	64_81	Ga0212036_10383	8.231	8.122	8.045	8.065	8.002	8.417	8.432	8.583
AMX2	K20935	hdh/hzo	694_105	Ga0212036_126107	4.55	4.608	4.661	4.435	4.363	4.869	4.402	4.473
AMX1	K20935	hdh/hzo	744_19	Ga0212035_15519	10.185	10.245	10.341	10.474	10.401	10.704	10.678	10.828
AMX2	K20935	hdh/hzo	75_1	Ga0212036_1041	10.834	10.894	10.799	10.694	10.689	11.054	10.823	10.86
AMX3	K20935	hdh/hzo	AMX3-11742_2	Ga0212037_11102	5.47	5.728	4.768	5.12	5.628	5.041	4.734	5.373
AMX3	K20935	hdh/hzo	AMX3-12425_9	Ga0212037_11138	7.64	8.008	7.125	7.294	7.792	7.344	6.873	7.564
AMX3	K20935	hdh/hzo	AMX3-17287_26	Ga0212037_103326	5.538	5.68	4.753	5.085	5.689	5.136	4.868	5.507
AMX3	K20935	hdh/hzo	AMX3-2270_10	Ga0212037_105010	2.957	3.117	2.3	2.442	3.087	2.513	2.081	2.658
AMX3	K20935	hdh/hzo	AMX3-8757_51	Ga0212037_108751	3.956	4.221	3.311	3.503	4.168	3.733	3.274	3.983
AMX1	K20932	hzs/hh	1140_2	Ga0212035_1732	7.817	8.041	7.952	8.09	8.196	8.341	8.292	8.366
AMX1	K20932	hzs/hh	2026_1	Ga0212035_1921	9.56	9.882	9.484	9.699	9.98	9.823	9.675	10.096
AMX1	K20932	hzs/hh	2026_2	Ga0212035_1922	9.68	9.917	9.534	9.754	9.98	9.907	9.798	10.147
AMX1	K20932	hzs/hh	2026_3	Ga0212035_1923	11.224	11.416	11.377	11.323	11.462	11.714	11.449	11.863
AMX2	K20932	hzs/hh	831_1	Ga0212036_1311	8.276	8.401	8.008	8.168	8.35	8.442	8.316	8.523
AMX2	K20932	hzs/hh	831_2	Ga0212036_1312	8.484	8.667	8.203	8.351	8.464	8.703	8.515	8.75
AMX2	K20932	hzs/hh	831_3	Ga0212036_1313	10.475	10.556	10.397	10.377	10.289	10.743	10.594	10.68
AMX3	K20932	hzs/hh	AMX3-4826_1	Ga0212037_10631	7.608	7.906	6.865	6.795	7.672	7.346	6.655	7.603
PLA1	K02567	napA	186_229	Ga0212038_105221	3.426	3.136	3.387	2.573	3.069	3.43	2.524	2.542
PRO5	K02567	napA	PRO5-65_21	Ga0212075_100421	0.438	1.823	1.596	0.592	1.269	1.564	0.733	1.586
PRO1	K02568	napB	156_95	Ga0212071_10396	1.592	1.512	1.585	1.822	1.933	1.924	2.059	2.345
PLA1	K02568	napB	186_228	Ga0212038_105220	2.584	2.695	2.743	1.989	2.582	2.838	2.323	2.366
PRO5	K02568	napB	PRO5-65_18	Ga0212075_100418	1.11	1.553	1.705	1.229	1.773	1.737	1.336	1.478
AMX3	K00367	narB	AMX3-534_8	Ga0212037_10438	1.77	1.614	0.075	1.204	1.54	0.855	0.936	1.087
BAC1	K00370	narG	1747_24	Ga0212054_12624	2.189	2.405	2.382	2.103	1.9	2.163	1.573	2.079
AMX2	K00370	narG	203_21	Ga0212036_10921	7.984	7.952	7.649	7.824	7.762	8.027	7.978	8.028
AMX1	K00370	narG	33_3	Ga0212035_1053	3.102	3.337	3.258	3.273	3.471	3.543	3.45	3.624
AMX1	K00370	narG	407_35	Ga0212035_13435	8.996	9.111	8.948	9.192	9.28	9.37	9.409	9.641
PRO4	K00370	narG	4351_3	Ga0212074_10823	1.265	1.841	1.911	1.08	1.312	1.54	1.164	1.268
ARM1	K00370	narG	443_34	Ga0212039_11635	4.269	4.734	4.61	4.501	4.519	4.732	4.457	4.826
CFX1	K00370	narG	617_82	Ga0212040_10984	1.369	1.198	1.313	1.408	1.421	1.965	1.793	1.714
CFX1	K00370	narG	617_89	Ga0212040_10991	1.416	1.253	1.575	1.606	1.88	2.283	2.239	2.517
AMX3	K00370	narG	AMX3-17355_2	Ga0212037_10422	5.549	6.019	5.018	5.303	6.038	5.513	4.944	5.747
PRO3	K00370	narG	PRO3-659_13	Ga0212073_103013	3.34	3.678	3.648	3.68	3.458	3.5	3.525	3.493
PRO5	K00370	narG	PRO5-1326_8	Ga0212075_10828	0.883	2.108	2.452	0.585	1.758	2.271	0.072	1.946
BAC1	K00371	narH	1747_25	Ga0212054_12625	1.681	2.031	1.841	1.811	1.52	1.718	1.371	1.585
AMX2	K00371	narH	203_18	Ga0212036_10918	7.309	7.179	6.927	7.162	6.958	7.217	7.19	7.207
AMX1	K00371	narH	407_39	Ga0212035_13439	9.229	9.511	9.51	9.388	9.569	9.89	9.519	10.053
PRO4	K00371	narH	4351_2	Ga0212074_10822	0.914	1.618	1.955	1.159	1.154	1.345	0.955	1.155
ARM1	K00371	narH	443_36	Ga0212039_11637	4.595	4.917	4.837	4.79	4.74	4.848	4.639	4.88
CFX1	K00371	narH	617_81	Ga0212040_10983	1.248	1.099	1.06	1.244	1.459	1.686	1.768	1.553
CFX1	K00371	narH	617_88	Ga0212040_10990	1.405	1.228	1.323	1.429	1.545	2.051	2.085	2.336
PRO3	K00371	narH	PRO3-659_11	Ga0212073_103011	2.813	3.228	3.165	3.374	3.175	3.061	3.251	3.155
PRO3	K00371	narH	PRO3-74_66	Ga0212073_100466	1.991	1.427	1.891	0.471	0.969	1.264	-0.299	0.671
PRO5	K00371	narH	PRO5-1326_9	Ga0212075_10829	1.238	2.243	2.724	0.879	1.673	2.375	0.808	2.206
BAC1	K00374	narI	1747_27	Ga0212054_12627	2.416	2.425	2.576	2.387	2.063	2.393	2.264	2.089
AMX1	K00362	nirB	407_13	Ga0212035_13413	5.85	5.893	6.026	6.174	6.113	6.331	6.297	6.327
AMX2	K00362	nirB	694_73	Ga0212036_12675	4.475	4.369	4.265	4.308	4.091	4.625	4.703	4.896
AOB1	K00368	nirK	2241_6	Ga0212042_13276	9.104	7.011	7.215	8.744	8.334	7.666	9.904	7.775
AOB1	K00368	nirK	2241_7	Ga0212042_13277	8.676	6.496	6.817	8.29	7.798	7.215	9.595	7.451
AOB2	K00368	nirK	2610_2	Ga0212043_11522	2.434	2.352	2.221	1.943	1.597	1.756	2.186	1.688
CFX2	K00368	nirK	437_391	Ga0212060_107398	4.509	4.694	4.794	4.555	4.382	4.876	4.628	4.969
CFX2	K00368	nirK	437_436	Ga0212060_107443	2.333	2.485	2.483	1.885	1.8	2.498	2.26	2.426
BAC1	K00368	nirK	604_20	Ga0212054_11321	3.374	3.424	3.247	3.341	3.483	3.614	3.443	3.856
PRO1	K15864	nirS	209_188	Ga0212071_105192	2.911	2.141	2.12	2.611	1.679	1.966	2.291	1.97
PRO1	K15864	nirS	209_193	Ga0212071_105197	3.057	2.44	2.616	2.239	1.967	2.359	2.26	2.561
PRO2	K15864	nirS	3398_55	Ga0212072_15255	4.382	2.781	3.258	3.353	2.792	3.129	3.467	3.658
PRO2	K15864	nirS	3398_66	Ga0212072_15266	3.205	3.242	3.262	3.367	3.352	3.465	3.405	3.724
PRO7	K15864	nirS	3404_15	Ga0212077_107015	2.106	0.91	1.654	1.97	0.952	1.463	1.511	1.681
PRO8	K15864	nirS	409_98	Ga0212078_1005101	2.045	2.085	1.858	1.91	1.857	2.186	1.956	2.218
PRO4	K15864	nirS	7920_2	Ga0212074_11512	1.704	1.709	1.623	1.137	1.59	1.37	1.228	1.46
PRO4	K15864	nirS	7920_7	Ga0212074_11517	2.734	2.828	2.444	3.347	3.414	3.338	4.077	4.022
AMX3	K15864	nirS	AMX3-13351_14	Ga0212037_112014	3.563	3.906	2.785	3.094	3.725	3.066	2.728	3.256
PRO3	K15864	nirS	PRO3-446_27	Ga0212073_102127	1.714	2.297	1.919	1.957	2.132	1.893	1.573	1.914
PRO5	K15864	nirS	PRO5-2242_5	Ga0212075_11275	3.391	3.175	2.909	2.769	2.948	2.716	2.273	2.706
PRO5	K15864	nirS	PRO5-3222_16	Ga0212075_115718	2.881	3.061	2.922	2.421	2.637	2.499	2.31	2.467
AOB2	K04561	norB	3825_1	Ga0212043_12441	3.629	3.793	3.379	3.669	3.387	3.191	3.672	3.45
AOB1	K02305	norC	2539_3	Ga0212042_13462	3.877	2.993	3.468	3.301	3.734	3.645	4.315	3.14
CFX2	K00376	nosZ	1423_241	Ga0212060_115244	5.011	4.712	4.702	4.457	4.185	4.908	4.854	4.977
PLA1	K00376	nosZ	186_237	Ga0212038_105229	6.316	5.504	5.758	5.497	5.847	6.514	5.828	6.22
PRO1	K00376	nosZ	243_19	Ga0212071_10719	2.736	3.319	3.222	2.773	3.004	2.972	2.75	3.071
PRO5	K00376	nosZ	PRO5-65_5	Ga0212075_10045	4.809	5.038	5.006	4.684	4.865	4.788	4.649	4.993
AMX2	K03385	nrfA	1671_17	Ga0212036_14117	5.888	5.939	5.885	5.699	5.775	6.122	5.838	6.088
ARM1	K03385	nrfA	312_1	Ga0212039_1131	3.64	3.87	3.608	3.964	3.557	3.721	3.917	3.899
CFX2	K03385	nrfA	437_675	Ga0212060_107683	1.688	1.868	2.101	1.812	1.612	1.854	1.807	2.017
AMX1	K03385	nrfA	61_14	Ga0212035_11114	6.513	6.533	6.556	6.467	6.59	6.721	6.641	6.713
AMX2	K15876	nrfH	1671_18	Ga0212036_14118	4.525	5.136	5.049	4.509	4.966	5.43	4.615	5.128
ARM1	K15876	nrfH	312_2	Ga0212039_1132	3.074	3.463	3.173	3.281	3.198	3.292	3.471	3.546
CFX2	K15876	nrfH	437_676	Ga0212060_107684	1.531	1.793	1.749	1.075	0.92	1.692	1.611	1.646
AMX1	K15876	nrfH	61_15	Ga0212035_11115	5.292	5.218	5.191	5.26	5.13	5.304	5.544	5.206

## Sheet: Table S7 Metaproteomic nitrogen
Table S7. All identified nitrogen cycle involved proteins and the correspoding LFQ intensity in samples taken from day-261.
Nitrogen metablism involved pathway	Top Protein ID	All Protein IDs	LFQ intensity						Taxonomy	KO	KO name
			S1-1	S1-2	S1-3	S3	S4	S6
Nitrification	tr|A0A1H8VHN7|A0A1H8VHN7_9PROT	tr|A0A1H8VHN7|A0A1H8VHN7_9PROT	706090000	672860000	673290000	817370000	713140000	653280000	Nitrosomonas oligotropha OX	K10535	hao; hydroxylamine dehydrogenase
	tr|Q9RAH9|Q9RAH9_NITS1	tr|Q9RAH9|Q9RAH9_NITS1;tr|Q9RAH8|Q9RAH8_NITS1;tr|A0A1I0F3S0|A0A1I0F3S0_NITER;sp|Q50925|HAO_NITEU	449960000	435170000	450630000	486340000	438770000	422620000	Nitrosomonas sp. (strain ENI-11) OX	K10535	hao; hydroxylamine dehydrogenase
	tr|Q9R573|Q9R573_NITER	tr|Q9R573|Q9R573_NITER	87639000	101590000	108240000	173880000	120340000	120100000	Nitrosomonas europaea OX	K10535	hao; hydroxylamine dehydrogenase
	tr|Q8G9I3|Q8G9I3_NITER	tr|Q8G9I3|Q8G9I3_NITER	12177000	20548000	7766100	14534000	9503600	9197100	Nitrosomonas europaea OX	K10535	hao; hydroxylamine dehydrogenase
	1352_1	1352_1	602320	597150	0	1135400	711080	1234800	Nitrosomonas sp. HKU-PRO18	K10535	hao; hydroxylamine dehydrogenase
	tr|A0A1H8VKA9|A0A1H8VKA9_9PROT	tr|A0A1H8VKA9|A0A1H8VKA9_9PROT	1447100000	1521200000	1487200000	1777200000	1371400000	1430600000	Nitrosomonas oligotropha OX	K10945	pmoB-amoB; methane/ammonia monooxygenase subunit B
	tr|A0A1I7JFU2|A0A1I7JFU2_9PROT	tr|A0A1I7JFU2|A0A1I7JFU2_9PROT;41210_2;tr|Q8VLJ2|Q8VLJ2_NITS1;tr|A0A1I0EZH7|A0A1I0EZH7_NITER;sp|Q04508|AMOB_NITEU	116380000	103440000	100670000	111330000	113320000	117310000	Nitrosomonas eutropha OX	K10945	pmoB-amoB; methane/ammonia monooxygenase subunit B
	tr|F8GI95|F8GI95_NITSI	tr|F8GI95|F8GI95_NITSI;tr|A0A1H8VK96|A0A1H8VK96_9PROT;tr|A0A1P8VZP3|A0A1P8VZP3_9PROT;tr|A0A1P8VZN5|A0A1P8VZN5_9PROT;tr|Q8RQ49|Q8RQ49_9PROT;tr|Q8RQ48|Q8RQ48_9PROT;tr|F9ZHY5|F9ZHY5_9PROT;tr|A0A285C1U6|A0A285C1U6_9PROT	96748000	123200000	146790000	9987000	110560000	128280000	Nitrosomonas sp. (strain Is79A3) OX	K10944	pmoA-amoA; methane/ammonia monooxygenase subunit A
	3442_1	3442_1;tr|Q9AP86|Q9AP86_9PROT;tr|F8GHG2|F8GHG2_NITSI;tr|F8GEU5|F8GEU5_NITSI;tr|A0A1H8MBJ3|A0A1H8MBJ3_9PROT;349_6;1621_1;tr|A0A1N6JAE8|A0A1N6JAE8_9PROT;tr|A0A1N6I4C8|A0A1N6I4C8_9PROT;tr|A0A1I4WX62|A0A1I4WX62_9PROT;tr|A0A1I3NKR2|A0A1I3NKR2_9PROT;tr|A0A1H5Y8Z8|A0A1H5Y8Z8_9PROT;tr|A0A1H3QEA9|A0A1H3QEA9_9PROT;tr|A0A0F7KKJ8|A0A0F7KKJ8_9PROT;tr|A0A1I4UWX0|A0A1I4UWX0_9PROT;tr|A0A1H3PUB4|A0A1H3PUB4_9PROT;…	54918000	48756000	55575000	62632000	54627000	58248000		K10946	pmoC-amoC; methane/ammonia monooxygenase subunit C
	tr|A0A1H8VLS1|A0A1H8VLS1_9PROT	tr|A0A1H8VLS1|A0A1H8VLS1_9PROT;tr|F9ZHY6|F9ZHY6_9PROT;tr|F9ZG94|F9ZG94_9PROT;tr|A0A285BWD0|A0A285BWD0_9PROT;tr|A0A0S3AI82|A0A0S3AI82_9PROT;tr|A0A0S3AFN9|A0A0S3AFN9_9PROT;tr|F9ZJ63|F9ZJ63_9PROT;tr|A0A285C1A2|A0A285C1A2_9PROT	47853000	45180000	48046000	60263000	49914000	50885000	Nitrosomonas oligotropha OX	K10946	pmoC-amoC; methane/ammonia monooxygenase subunit C
	tr|Q9LC64|Q9LC64_9PROT	tr|Q9LC64|Q9LC64_9PROT;tr|Q8RQ50|Q8RQ50_9PROT;tr|Q7BTP5|Q7BTP5_NITER;tr|Q0ADP7|Q0ADP7_NITEC;tr|P72066|P72066_9PROT;tr|O68938|O68938_NITER;tr|A0A1I7JFU6|A0A1I7JFU6_9PROT;tr|A0A1G4WUS1|A0A1G4WUS1_9PROT;sp|Q04507|AMOA_NITEU;1330_7	3683700	2693700	0	2918200	0	6945700	Nitrosomonas sp. TK794 OX	K10944	pmoA-amoA; methane/ammonia monooxygenase subunit A
	2241_6	2241_6	101870000	103700000	100210000	101050000	96474000	75728000	Nitrosomonas sp. HKU-PRO17	K00368	nirK; nitrite reductase (NO-forming)
	tr|A0A1H8KKI7|A0A1H8KKI7_9PROT	tr|A0A1H8KKI7|A0A1H8KKI7_9PROT	47197000	40585000	47534000	64182000	56431000	46105000	Nitrosomonas oligotropha OX	K00368	nirK; nitrite reductase (NO-forming)
Anammox	tr|A0A1V6LXG1|A0A1V6LXG1_9BACT	tr|A0A1V6LXG1|A0A1V6LXG1_9BACT	479800000	497590000	467880000	523150000	503130000	490020000	Candidatus Brocadia sapporoensis OX	K01915	glnA, GLUL; glutamine synthetase
	727_7	727_7	16010000	14356000	17970000	11750000	12399000	11901000	Candidatus Brocadia sp. HKU-AMX2	K01915	glnA, GLUL; glutamine synthetase
	2026_3	2026_3	33275000000	32638000000	34657000000	35366000000	39982000000	38557000000	Candidatus Brocadia sp. HKU-AMX1	K20934	K20934; hydrazine synthase subunit
	tr|A0A1V6LWN1|A0A1V6LWN1_9BACT	tr|A0A1V6LWN1|A0A1V6LWN1_9BACT;2026_2	16312000000	16494000000	16638000000	16175000000	18845000000	16195000000	Candidatus Brocadia sapporoensis OX	K20933	K20933; hydrazine synthase subunit
	2026_1	2026_1	13667000000	13492000000	13175000000	13085000000	14139000000	13978000000	Candidatus Brocadia sp. HKU-AMX1	K20932	K20932; hydrazine synthase subunit
	831_1	831_1	2276500000	2335100000	2297200000	2175900000	2232200000	2058300000	Candidatus Brocadia sp. HKU-AMX2	K20932	K20932; hydrazine synthase subunit
	831_2	831_2	6333700000	6050600000	6240800000	6039100000	6267800000	5508700000	Candidatus Brocadia sp. HKU-AMX2	K20933	K20933; hydrazine synthase subunit
	831_3	831_3	2746700000	2708400000	2789100000	2672000000	2856000000	2418200000	Candidatus Brocadia sp. HKU-AMX2	K20934	K20934; hydrazine synthase subunit
	tr|A0A2C9CHN2|A0A2C9CHN2_KUEST	tr|A0A2C9CHN2|A0A2C9CHN2_KUEST;sp|Q1Q0T2|HZSA_KUEST	787980000	764050000	756090000	809480000	613400000	718440000	Kuenenia stuttgartiensis OX	K20934	K20934; hydrazine synthase subunit
	4826_3	4826_3	617400000	637170000	637430000	634440000	522760000	495050000		K20932	K20932; hydrazine synthase subunit
	tr|G9ITI6|G9ITI6_9BACT	tr|G9ITI6|G9ITI6_9BACT	408020000	411450000	385120000	520280000	379120000	414460000	Candidatus Brocadia anammoxidans OX	K20934	K20934; hydrazine synthase subunit
	tr|A0A2C9CH14|A0A2C9CH14_KUEST	tr|A0A2C9CH14|A0A2C9CH14_KUEST;sp|Q1Q0T3|HZSG_KUEST;4826_2	193570000	182800000	165530000	160210000	137570000	129950000	Kuenenia stuttgartiensis OX	K20933	K20933; hydrazine synthase subunit
	tr|A0A136MFN2|A0A136MFN2_9BACT	tr|A0A136MFN2|A0A136MFN2_9BACT;tr|A0A0C9PJX5|A0A0C9PJX5_9BACT	146340000	140100000	150060000	143570000	181380000	149100000	Candidatus Brocadia sinica OX	K20934	K20934; hydrazine synthase subunit
	tr|A0A2C9CHM2|A0A2C9CHM2_KUEST	tr|A0A2C9CHM2|A0A2C9CHM2_KUEST;sp|Q1Q0T4|HZSB_KUEST	89050000	77515000	72809000	32637000	13937000	11090000	Kuenenia stuttgartiensis OX	K20932	K20932; hydrazine synthase subunit
	tr|A0A0M2V157|A0A0M2V157_9BACT	tr|A0A0M2V157|A0A0M2V157_9BACT	6984100	9106600	4832500	13150000	5636600	8790300	Candidatus Brocadia fulgida OX	K20933	K20933; hydrazine synthase subunit
	tr|A0A1V6M3P3|A0A1V6M3P3_9BACT	tr|A0A1V6M3P3|A0A1V6M3P3_9BACT;2930_4	2972800000	2860900000	2854900000	2799300000	3338900000	2991600000	Candidatus Brocadia sapporoensis OX	K20935	hdh; hydrazine dehydrogenase
	1887_1	1887_1	11558000000	11749000000	11610000000	12217000000	11888000000	15554000000		K20935	hdh; hydrazine dehydrogenase
	tr|A0A1V6M0T8|A0A1V6M0T8_9BACT	tr|A0A1V6M0T8|A0A1V6M0T8_9BACT	2756100000	2599000000	2500000000	2287300000	2648800000	2368600000	Candidatus Brocadia sapporoensis OX	K10535	hao; hydroxylamine dehydrogenase
	sp|Q1PW30|HDH_KUEST	sp|Q1PW30|HDH_KUEST;tr|A0A2C9CJB5|A0A2C9CJB5_KUEST	742440000	763360000	763640000	720970000	673140000	753150000	Kuenenia stuttgartiensis OX	K20935	hdh; hydrazine dehydrogenase
	tr|Q1PX48|Q1PX48_KUEST	tr|Q1PX48|Q1PX48_KUEST;12425_9	452530000	470330000	475950000	502130000	376480000	451130000	Kuenenia stuttgartiensis OX	K20935	hdh; hydrazine dehydrogenase
	tr|Q1Q7J1|Q1Q7J1_KUEST	tr|Q1Q7J1|Q1Q7J1_KUEST	316570000	347060000	349050000	431200000	325830000	389960000	Kuenenia stuttgartiensis OX	K20935	hdh; hydrazine dehydrogenase
	tr|A0A1V6LZS2|A0A1V6LZS2_9BACT	tr|A0A1V6LZS2|A0A1V6LZS2_9BACT	346440000	329130000	325450000	299990000	338430000	332660000	Candidatus Brocadia sapporoensis OX	K20935	hdh; hydrazine dehydrogenase
	tr|A0A1V6LXQ6|A0A1V6LXQ6_9BACT	tr|A0A1V6LXQ6|A0A1V6LXQ6_9BACT	247720000	277780000	275820000	251510000	299830000	323110000	Candidatus Brocadia sapporoensis OX	K10535	hao; hydroxylamine dehydrogenase
	tr|B6EF30|B6EF30_9BACT	tr|B6EF30|B6EF30_9BACT	78982000	71167000	63284000	86513000	91576000	52926000	Candidatus Brocadia sp. enrichment culture clone HZO4 OX	K20935	hdh; hydrazine dehydrogenase
	tr|A0A0M2UR36|A0A0M2UR36_9BACT	tr|A0A0M2UR36|A0A0M2UR36_9BACT	67287000	70763000	52297000	60280000	67512000	65588000	Candidatus Brocadia fulgida OX	K10535	hao; hydroxylamine dehydrogenase
	tr|A0A2C9CG41|A0A2C9CG41_KUEST	tr|A0A2C9CG41|A0A2C9CG41_KUEST;11742_2;tr|Q1PVE0|Q1PVE0_KUEST	38686000	40375000	35464000	0	19394000	7008900	Kuenenia stuttgartiensis OX	K10535	hao; hydroxylamine dehydrogenase
	tr|A0A1V4AVU9|A0A1V4AVU9_9BACT	tr|A0A1V4AVU9|A0A1V4AVU9_9BACT	261020000	262260000	247070000	274990000	294390000	285880000	Candidatus Brocadia caroliniensis OX	K00371	narH, narY, nxrB; nitrate reductase / nitrite oxidoreductase, beta subunit
	tr|A0A1V4AVU5|A0A1V4AVU5_9BACT	tr|A0A1V4AVU5|A0A1V4AVU5_9BACT	179660000	169300000	157170000	163450000	159140000	141670000	Candidatus Brocadia caroliniensis OX	K00370	narG, narZ, nxrA; nitrate reductase / nitrite oxidoreductase, alpha subunit
	tr|Q1PZD5|Q1PZD5_KUEST	tr|Q1PZD5|Q1PZD5_KUEST	110950000	124040000	114640000	115340000	96262000	124040000	Kuenenia stuttgartiensis OX	K00371	narH, narY, nxrB; nitrate reductase / nitrite oxidoreductase, beta subunit
	tr|A0A136LTX9|A0A136LTX9_9BACT	tr|A0A136LTX9|A0A136LTX9_9BACT;tr|A0A0C9PYF0|A0A0C9PYF0_9BACT	109020000	97192000	103800000	84801000	92690000	97780000	Candidatus Brocadia sinica OX	K00370	narG, narZ, nxrA; nitrate reductase / nitrite oxidoreductase, alpha subunit
	tr|A0A136LTZ1|A0A136LTZ1_9BACT	tr|A0A136LTZ1|A0A136LTZ1_9BACT;tr|A0A0C9NKJ8|A0A0C9NKJ8_9BACT	635260000	628340000	703200000	753040000	985710000	735730000	Candidatus Brocadia sinica OX	K00371	narH, narY, nxrB; nitrate reductase / nitrite oxidoreductase, beta subunit
	tr|A0A1V6M2T4|A0A1V6M2T4_9BACT	tr|A0A1V6M2T4|A0A1V6M2T4_9BACT	4858400000	4707700000	4726100000	5046700000	5021800000	4671400000	Candidatus Brocadia sapporoensis OX	K00370	narG, narZ, nxrA; nitrate reductase / nitrite oxidoreductase, alpha subunit
	tr|A0A0M2UVV1|A0A0M2UVV1_9BACT	tr|A0A0M2UVV1|A0A0M2UVV1_9BACT	36630000	37944000	39677000	48642000	36675000	37115000	Candidatus Brocadia fulgida OX	K00370	narG, narZ, nxrA; nitrate reductase / nitrite oxidoreductase, alpha subunit
	tr|A0A1V6M247|A0A1V6M247_9BACT	tr|A0A1V6M247|A0A1V6M247_9BACT;tr|A0A1V4AXZ2|A0A1V4AXZ2_9BACT;tr|A0A0M2V3J0|A0A0M2V3J0_9BACT;tr|A0A2G6YUT1|A0A2G6YUT1_9BURK	1354700	3621600	4047800	1655000	3185700	2172000	Candidatus Brocadia sapporoensis OX	K00261	GLUD1_2, gdhA; glutamate dehydrogenase (NAD(P)+)
	tr|A0A1V6M1T3|A0A1V6M1T3_9BACT	tr|A0A1V6M1T3|A0A1V6M1T3_9BACT	5875400	0	3827400	2156500	3825200	0	Candidatus Brocadia sapporoensis OX	K00266	gltD; glutamate synthase (NADPH/NADH) small chain
Nitrate-reduction	17355_3	17355_3	222470000	228380000	214940000	214940000	157310000	180950000		K00370	narG, narZ, nxrA; nitrate reductase / nitrite oxidoreductase, alpha subunit
	72955_1	72955_1	14766000	10050000	13353000	13156000	11810000	14110000		K00371	narH, narY, nxrB; nitrate reductase / nitrite oxidoreductase, beta subunit
Nitrite reduction	tr|B1Y7Z5|B1Y7Z5_LEPCP	tr|B1Y7Z5|B1Y7Z5_LEPCP	7188100000	5503600000	6135000000	0	6038000000	8136000000	Leptothrix cholodnii (strain ATCC 51168 LMG 8142 SP-6) OX	K02305	norC; nitric oxide reductase subunit C
	2539_2	2539_2	2731400	4101300	2929100	3236800	3791400	2770500		K02305	norC; nitric oxide reductase subunit C
Nirious oxide to nitrogen	12966_8	12966_8	161420000	141400000	153180000	152080000	145880000	144890000		K00376	nosZ; nitrous-oxide reductase
	8012_2	8012_2	5671200	7232800	4945600	8165000	5872100	6344400		K00376	nosZ; nitrous-oxide reductase

## Sheet: Talbe S8 Protein groups
Table S8. Identified protein groups in proteome, the relative abundance was represented in LFQ intensity.
Top Protein ID	All Protein IDs	LFQ intensity						Taxonomy	KO	KO name
		S1-1	S1-2	S1-3	S3	S4	S6
tr|A0A1V6M342|A0A1V6M342_9BACT	tr|A0A1V6M342|A0A1V6M342_9BACT	19539000	21148000	16975000	18522000	0	0	Candidatus Brocadia sapporoensis OX	K01940	argG, ASS1; argininosuccinate synthase
tr|A6GT59|A6GT59_9BURK	tr|A6GT59|A6GT59_9BURK;tr|A0A151QDP2|A0A151QDP2_9BURK	8090100	7199700	8717800	0	7889200	6085300	Limnobacter sp. MED105 OX	K00812	aspB; aspartate aminotransferase
tr|A0A1V6LX13|A0A1V6LX13_9BACT	tr|A0A1V6LX13|A0A1V6LX13_9BACT	0	4807800	0	5426400	3117300	4184000	Candidatus Brocadia sapporoensis OX	K01744	aspA; aspartate ammonia-lyase
tr|A0A1H5UNH8|A0A1H5UNH8_9PROT	tr|A0A1H5UNH8|A0A1H5UNH8_9PROT;tr|A0A286A185|A0A286A185_9PROT;tr|A0A1H9BQY9|A0A1H9BQY9_9PROT;tr|A0A0S3AK21|A0A0S3AK21_9PROT;tr|F9ZGL3|F9ZGL3_9PROT;tr|A0A285C2T6|A0A285C2T6_9PROT;tr|A0A1I4QCJ9|A0A1I4QCJ9_9PROT;tr|A0A1I4DRP6|A0A1I4DRP6_9PROT;tr|A0A1H8NAZ0|A0A1H8NAZ0_9PROT;tr|A0A1G5SJR2|A0A1G5SJR2_9PROT;38521_1;tr|F8GHN9|F8GHN9_NITSI	1850000	2361600	2439000	1885500	1914100	1889000	Nitrosomonas ureae OX	K01940	argG, ASS1; argininosuccinate synthase
tr|A0A1H1R6X5|A0A1H1R6X5_9BACT	tr|A0A1H1R6X5|A0A1H1R6X5_9BACT	27664000	23921000	0	23296000	20646000	19179000	Opitutus sp. GAS368 OX	K06015	E3.5.1.81; N-acyl-D-amino-acid deacylase
tr|A0A1V6M121|A0A1V6M121_9BACT	tr|A0A1V6M121|A0A1V6M121_9BACT	13835000	13619000	14493000	17208000	17903000	17381000	Candidatus Brocadia sapporoensis OX	K08234	yaeR; glyoxylase I family protein
tr|Q1PYJ8|Q1PYJ8_KUEST	tr|Q1PYJ8|Q1PYJ8_KUEST	4664100	2100700	6026900	0	0	21058000	Kuenenia stuttgartiensis OX	K09022	ridA, tdcF, RIDA; 2-iminobutanoate/2-iminopropanoate deaminase
tr|A0A1V6M242|A0A1V6M242_9BACT	tr|A0A1V6M242|A0A1V6M242_9BACT	16698000	92180000	93426000	92415000	57964000	56524000	Candidatus Brocadia sapporoensis OX	K01874	MARS, metG; methionyl-tRNA synthetase
tr|A0A1V6LXM2|A0A1V6LXM2_9BACT	tr|A0A1V6LXM2|A0A1V6LXM2_9BACT;888_2	68352000	81529000	70707000	59465000	52739000	57069000	Candidatus Brocadia sapporoensis OX	K01876	DARS, aspS; aspartyl-tRNA synthetase
69357_1	69357_1	18165000	16364000	14335000	23679000	24287000	18248000		K01883	CARS, cysS; cysteinyl-tRNA synthetase
tr|A0A1V6LZ50|A0A1V6LZ50_9BACT	tr|A0A1V6LZ50|A0A1V6LZ50_9BACT	3651400	4452200	5345500	6704000	5942100	5447000	Candidatus Brocadia sapporoensis OX	K04567	KARS, lysS; lysyl-tRNA synthetase, class II
21726_2	21726_2	0	5898800	7506600	8112400	5239100	2967200		K01876	DARS, aspS; aspartyl-tRNA synthetase
84986_1	84986_1;68672_1;102333_1;tr|A0A1V6M1W3|A0A1V6M1W3_9BACT;tr|A0A1V4AXA0|A0A1V4AXA0_9BACT;tr|A0A136M2R8|A0A136M2R8_9BACT;tr|A0A0C9NIM8|A0A0C9NIM8_9BACT;tr|A0A1Z9HB36|A0A1Z9HB36_9BACT	0	0	0	0	0	0		K01890	FARSB, pheT; phenylalanyl-tRNA synthetase beta chain
tr|A0A1V6LX83|A0A1V6LX83_9BACT	tr|A0A1V6LX83|A0A1V6LX83_9BACT;702_6	4452100	2176000	14633000	8055300	21734000	9692000	Candidatus Brocadia sapporoensis OX	K08679	E5.1.3.6; UDP-glucuronate 4-epimerase
100870_1	100870_1	2943900	2331300	2376100	1661700	0	2523100		K13015	wbpA; UDP-N-acetyl-D-glucosamine dehydrogenase
tr|A0A1V6M2D4|A0A1V6M2D4_9BACT	tr|A0A1V6M2D4|A0A1V6M2D4_9BACT;tr|A0A1V4AW46|A0A1V4AW46_9BACT;614_8	0	0	0	0	0	4184700	Candidatus Brocadia sapporoensis OX	K07806	arnB, pmrH; UDP-4-amino-4-deoxy-L-arabinose-oxoglutarate aminotransferase
tr|A0A1V6M2G2|A0A1V6M2G2_9BACT	tr|A0A1V6M2G2|A0A1V6M2G2_9BACT;1119_7	0	0	0	0	0	0	Candidatus Brocadia sapporoensis OX	K00147	proA; glutamate-5-semialdehyde dehydrogenase
tr|A0A1V6M2S0|A0A1V6M2S0_9BACT	tr|A0A1V6M2S0|A0A1V6M2S0_9BACT	4200400	82504000	144600000	75369000	124090000	178510000	Candidatus Brocadia sapporoensis OX	K00611	OTC, argF, argI; ornithine carbamoyltransferase
tr|A0A0M2UUW8|A0A0M2UUW8_9BACT	tr|A0A0M2UUW8|A0A0M2UUW8_9BACT	0	0	8550300	7816600	4345400	3007000	Candidatus Brocadia fulgida OX	K02415	fliL; flagellar FliL protein
53466_2	53466_2	28789000	28151000	28197000	25483000	56494000	18478000		K01617	dmpH, xylI, nahK; 2-oxo-3-hexenedioate decarboxylase
tr|A0A1V6M036|A0A1V6M036_9BACT	tr|A0A1V6M036|A0A1V6M036_9BACT	52487000	57368000	56273000	55654000	50187000	55236000	Candidatus Brocadia sapporoensis OX	K01652	E2.2.1.6L, ilvB, ilvG, ilvI; acetolactate synthase I/II/III large subunit
tr|A0A1V4AP23|A0A1V4AP23_9BACT	tr|A0A1V4AP23|A0A1V4AP23_9BACT	7639600	8673400	6619800	7475800	7363700	0	Candidatus Brocadia caroliniensis OX	K01652	E2.2.1.6L, ilvB, ilvG, ilvI; acetolactate synthase I/II/III large subunit
tr|A0A1H8NIP6|A0A1H8NIP6_9PROT	tr|A0A1H8NIP6|A0A1H8NIP6_9PROT;29_7	4203700	4425000	5699400	3444000	4087700	4255700	Nitrosomonas oligotropha OX	K01653	E2.2.1.6S, ilvH, ilvN; acetolactate synthase I/III small subunit
tr|A0A2C9CE26|A0A2C9CE26_KUEST	tr|A0A2C9CE26|A0A2C9CE26_KUEST;907_4;tr|Q1PZC9|Q1PZC9_KUEST	3046200	2973100	2802900	1940800	1935300	4626700	Kuenenia stuttgartiensis OX	K01652	E2.2.1.6L, ilvB, ilvG, ilvI; acetolactate synthase I/II/III large subunit
tr|A0A1V6M2E8|A0A1V6M2E8_9BACT	tr|A0A1V6M2E8|A0A1V6M2E8_9BACT	55016000	50910000	46557000	64891000	56511000	57551000	Candidatus Brocadia sapporoensis OX	K01704	leuD, IPMI-S; 3-isopropylmalate/(R)-2-methylmalate dehydratase small subunit
tr|A0A1H3FJC4|A0A1H3FJC4_9PROT	tr|A0A1H3FJC4|A0A1H3FJC4_9PROT;tr|A0A1H9YNP8|A0A1H9YNP8_NITER;sp|Q82WI6|LEU3_NITEU;1030_7	0	0	0	0	0	0	Nitrosomonas sp. Nm33 OX	K00052	leuB, IMDH; 3-isopropylmalate dehydrogenase
tr|A0A1V6LYG6|A0A1V6LYG6_9BACT	tr|A0A1V6LYG6|A0A1V6LYG6_9BACT	13003000	10149000	6539700	9229300	7964000	5380000	Candidatus Brocadia sapporoensis OX	K21416	acoA; acetoin:2,6-dichlorophenolindophenol oxidoreductase subunit alpha
tr|A0A1I4DT73|A0A1I4DT73_9PROT	tr|A0A1I4DT73|A0A1I4DT73_9PROT;tr|A0A1I0F6K8|A0A1I0F6K8_9PROT;tr|A0A1H9RFB7|A0A1H9RFB7_9PROT;tr|A0A1H8KIZ2|A0A1H8KIZ2_9PROT;tr|A0A1H8BDG6|A0A1H8BDG6_9PROT;tr|A0A1H3LS71|A0A1H3LS71_9PROT;tr|A0A1G8C887|A0A1G8C887_9PROT;530_2	1473700	2954800	0	5805400	3194500	2311400	Nitrosomonas aestuarii OX	K00855	PRK, prkB; phosphoribulokinase
tr|A0A1V6M3B0|A0A1V6M3B0_9BACT	tr|A0A1V6M3B0|A0A1V6M3B0_9BACT	562240000	560970000	564020000	547830000	576730000	541970000	Candidatus Brocadia sapporoensis OX	K00197	cdhE, acsC; acetyl-CoA decarbonylase/synthase complex subunit gamma
tr|A0A1V6M3D9|A0A1V6M3D9_9BACT	tr|A0A1V6M3D9|A0A1V6M3D9_9BACT	339970000	305200000	325440000	371620000	317300000	336170000	Candidatus Brocadia sapporoensis OX	K14138	acsB; acetyl-CoA synthase
tr|A0A1V6M3G0|A0A1V6M3G0_9BACT	tr|A0A1V6M3G0|A0A1V6M3G0_9BACT	265260000	296860000	285020000	254070000	323270000	270950000	Candidatus Brocadia sapporoensis OX	K15023	acsE; 5-methyltetrahydrofolate corrinoid/iron sulfur protein methyltransferase
tr|A0A1V6M385|A0A1V6M385_9BACT	tr|A0A1V6M385|A0A1V6M385_9BACT	241280000	256810000	268170000	269390000	258900000	225780000	Candidatus Brocadia sapporoensis OX	K01938	fhs; formate--tetrahydrofolate ligase
tr|A0A1V6M386|A0A1V6M386_9BACT	tr|A0A1V6M386|A0A1V6M386_9BACT;tr|Q1PYX6|Q1PYX6_KUEST;17974_2	69534000	64933000	74093000	93705000	89686000	100260000	Candidatus Brocadia sapporoensis OX	K00194	cdhD, acsD; acetyl-CoA decarbonylase/synthase complex subunit delta
tr|A0A1V6M380|A0A1V6M380_9BACT	tr|A0A1V6M380|A0A1V6M380_9BACT	73070000	71485000	75973000	84416000	84153000	85671000	Candidatus Brocadia sapporoensis OX	K00198	cooS, acsA; anaerobic carbon-monoxide dehydrogenase catalytic subunit
tr|A0A1V6LYM6|A0A1V6LYM6_9BACT	tr|A0A1V6LYM6|A0A1V6LYM6_9BACT	13961000	12130000	16765000	10257000	12030000	9446500	Candidatus Brocadia sapporoensis OX	K00196	cooF; anaerobic carbon-monoxide dehydrogenase iron sulfur subunit
tr|A0A1V4AV87|A0A1V4AV87_9BACT	tr|A0A1V4AV87|A0A1V4AV87_9BACT	8178600	9989500	10420000	9313900	6805700	8351800	Candidatus Brocadia caroliniensis OX	K01938	fhs; formate--tetrahydrofolate ligase
tr|A0A136M8T9|A0A136M8T9_9BACT	tr|A0A136M8T9|A0A136M8T9_9BACT	11408000	9809000	9447800	0	12021000	5136500	Candidatus Brocadia sinica OX	K00197	cdhE, acsC; acetyl-CoA decarbonylase/synthase complex subunit gamma
tr|Q1PYX3|Q1PYX3_KUEST	tr|Q1PYX3|Q1PYX3_KUEST;tr|A0A2C9CDH8|A0A2C9CDH8_KUEST;17974_5	0	0	0	0	0	0	Kuenenia stuttgartiensis OX	K00197	cdhE, acsC; acetyl-CoA decarbonylase/synthase complex subunit gamma
tr|A0A1V4ASR2|A0A1V4ASR2_9BACT	tr|A0A1V4ASR2|A0A1V4ASR2_9BACT	0	0	0	0	0	0	Candidatus Brocadia caroliniensis OX	K15023	acsE; 5-methyltetrahydrofolate corrinoid/iron sulfur protein methyltransferase
tr|A0A1V6M010|A0A1V6M010_9BACT	tr|A0A1V6M010|A0A1V6M010_9BACT	36406000	35261000	34886000	27313000	41899000	45715000	Candidatus Brocadia sapporoensis OX	K06412	spoVG; stage V sporulation protein G
tr|A0A1V6M2A7|A0A1V6M2A7_9BACT	tr|A0A1V6M2A7|A0A1V6M2A7_9BACT	14017000	14992000	15026000	10960000	12104000	12410000	Candidatus Brocadia sapporoensis OX	K07337	K07337; penicillin-binding protein activator
tr|A0A257XAG2|A0A257XAG2_9PROT	tr|A0A257XAG2|A0A257XAG2_9PROT;14218_6;tr|A0A1B3LHQ6|A0A1B3LHQ6_9PROT;tr|F5REE0|F5REE0_METUF	3443500	4026200	3472800	4910900	3055100	3094400	Methyloversatilis sp. 12-65-5 OX	K08086	fimV; pilus assembly protein FimV
tr|A0A1V6LYI6|A0A1V6LYI6_9BACT	tr|A0A1V6LYI6|A0A1V6LYI6_9BACT	352240000	374180000	358470000	320420000	375270000	274630000	Candidatus Brocadia sapporoensis OX	K03671	trxA; thioredoxin 1
tr|A0A1V6M230|A0A1V6M230_9BACT	tr|A0A1V6M230|A0A1V6M230_9BACT	162680000	174260000	155020000	128410000	196520000	140930000	Candidatus Brocadia sapporoensis OX	K13993	HSP20; HSP20 family protein
tr|A0A1H9Z824|A0A1H9Z824_9PROT	tr|A0A1H9Z824|A0A1H9Z824_9PROT	3848300	4179300	53670000	183130000	113750000	173870000	Nitrosomonas marina OX	K03768	PPIB, ppiB; peptidyl-prolyl cis-trans isomerase B (cyclophilin B)
tr|A0A1V6LXD4|A0A1V6LXD4_9BACT	tr|A0A1V6LXD4|A0A1V6LXD4_9BACT	87918000	86232000	67220000	70833000	68884000	61768000	Candidatus Brocadia sapporoensis OX	K03695	clpB; ATP-dependent Clp protease ATP-binding subunit ClpB
tr|A0A1V6LXU8|A0A1V6LXU8_9BACT	tr|A0A1V6LXU8|A0A1V6LXU8_9BACT	66164000	65131000	21632000	47524000	75657000	64175000	Candidatus Brocadia sapporoensis OX	K03770	ppiD; peptidyl-prolyl cis-trans isomerase D
tr|A0A1V6M2M6|A0A1V6M2M6_9BACT	tr|A0A1V6M2M6|A0A1V6M2M6_9BACT	42856000	52900000	31290000	47209000	58749000	37207000	Candidatus Brocadia sapporoensis OX	K03696	clpC; ATP-dependent Clp protease ATP-binding subunit ClpC
10241_2	10241_2;2513_4;tr|Q1PYA3|Q1PYA3_KUEST	51112000	47278000	50792000	45998000	25243000	33169000		K03771	surA; peptidyl-prolyl cis-trans isomerase SurA
tr|A0A1H8LF32|A0A1H8LF32_9PROT	tr|A0A1H8LF32|A0A1H8LF32_9PROT;234_9	32474000	28869000	35483000	55250000	22700000	19134000	Nitrosomonas oligotropha OX	K03071	secB; preprotein translocase subunit SecB
tr|A0A1I1WNL7|A0A1I1WNL7_9PROT	tr|A0A1I1WNL7|A0A1I1WNL7_9PROT	25296000	30424000	43211000	37262000	21762000	28891000	Nitrosomonas sp. Nm166 OX	K03671	trxA; thioredoxin 1
tr|A0A1V4APR0|A0A1V4APR0_9BACT	tr|A0A1V4APR0|A0A1V4APR0_9BACT	33994000	29945000	29449000	23008000	35797000	26036000	Candidatus Brocadia caroliniensis OX	K03769	ppiC; peptidyl-prolyl cis-trans isomerase C
tr|Q1PY25|Q1PY25_KUEST	tr|Q1PY25|Q1PY25_KUEST;31270_4	28184000	29936000	32422000	29973000	27787000	26575000	Kuenenia stuttgartiensis OX	K03671	trxA; thioredoxin 1
292_7	292_7	28516000	5434400	33881000	29217000	24840000	24877000	Nitrosomonas sp. HKU-PRO17	K03772	fkpA; FKBP-type peptidyl-prolyl cis-trans isomerase FkpA
48195_2	48195_2;tr|Q1Q0W8|Q1Q0W8_KUEST;tr|A0A2C9CKA3|A0A2C9CKA3_KUEST;41505_3	22456000	32239000	21446000	25636000	19093000	23119000		K13993	HSP20; HSP20 family protein
2038_5	2038_5	18397000	16258000	18655000	18387000	18700000	15991000	Candidatus Brocadia sp. HKU-AMX1	K03667	hslU; ATP-dependent HslUV protease ATP-binding subunit HslU
tr|A0A0M2UWN7|A0A0M2UWN7_9BACT	tr|A0A0M2UWN7|A0A0M2UWN7_9BACT	17289000	20157000	20538000	15964000	17215000	14478000	Candidatus Brocadia fulgida OX	K03768	PPIB, ppiB; peptidyl-prolyl cis-trans isomerase B (cyclophilin B)
tr|A0A1H3JZ41|A0A1H3JZ41_9PROT	tr|A0A1H3JZ41|A0A1H3JZ41_9PROT	15541000	13807000	13177000	18728000	10643000	13919000	Nitrosomonas halophila OX	K03695	clpB; ATP-dependent Clp protease ATP-binding subunit ClpB
tr|Q1PW67|Q1PW67_KUEST	tr|Q1PW67|Q1PW67_KUEST	10363000	12279000	0	10479000	3636200	33847000	Kuenenia stuttgartiensis OX	K03769	ppiC; peptidyl-prolyl cis-trans isomerase C
tr|A0A1H9ZSH2|A0A1H9ZSH2_NITER	tr|A0A1H9ZSH2|A0A1H9ZSH2_NITER;sp|Q82SD8|CLPB_NITEU	12464000	9390700	13308000	10610000	6964900	8023200	Nitrosomonas europaea OX	K03695	clpB; ATP-dependent Clp protease ATP-binding subunit ClpB
tr|A0A1H8MTI2|A0A1H8MTI2_9PROT	tr|A0A1H8MTI2|A0A1H8MTI2_9PROT;tr|A0A1H5U029|A0A1H5U029_9PROT	8360900	7400600	9487600	13978000	0	7073300	Nitrosomonas oligotropha OX	K03671	trxA; thioredoxin 1
87_6	87_6	9585600	12227000	10440000	0	5366400	0	Nitrosomonas sp. HKU-PRO17	K03768	PPIB, ppiB; peptidyl-prolyl cis-trans isomerase B (cyclophilin B)
86881_1	86881_1	1461900	1419600	1407500	5969400	1949500	2225800		K03771	surA; peptidyl-prolyl cis-trans isomerase SurA
tr|A0A136MGJ2|A0A136MGJ2_9BACT	tr|A0A136MGJ2|A0A136MGJ2_9BACT;tr|A0A0M2UV17|A0A0M2UV17_9BACT;tr|A0A0C9Q6L2|A0A0C9Q6L2_9BACT	0	0	0	0	0	2084700	Candidatus Brocadia sinica OX	K03667	hslU; ATP-dependent HslUV protease ATP-binding subunit HslU
tr|Q82VN2|Q82VN2_NITEU	tr|Q82VN2|Q82VN2_NITEU;tr|Q0AD96|Q0AD96_NITEC;tr|A0A1H9ZVE6|A0A1H9ZVE6_NITER;tr|A0A1G4WC30|A0A1G4WC30_9PROT;6930_2	0	0	0	0	0	0	Nitrosomonas europaea (strain ATCC 19718 CIP 103999 KCTC 2705 NBRC 14298) OX	K03671	trxA; thioredoxin 1
tr|A0A1Y0ET93|A0A1Y0ET93_9BURK	tr|A0A1Y0ET93|A0A1Y0ET93_9BURK;305_7;tr|A0A1H8J7K9|A0A1H8J7K9_9PROT	148220000	163070000	155330000	187530000	174710000	157020000	Comamonas serinivorans OX	K03609	minD; septum site-determining protein MinD
tr|A0A1V6LYN7|A0A1V6LYN7_9BACT	tr|A0A1V6LYN7|A0A1V6LYN7_9BACT	41245000	36341000	39976000	33866000	35239000	41175000	Candidatus Brocadia sapporoensis OX	K03569	mreB; rod shape-determining protein MreB and related proteins
tr|A0A1V6M0A4|A0A1V6M0A4_9BACT	tr|A0A1V6M0A4|A0A1V6M0A4_9BACT	52950000	42583000	31355000	30859000	38064000	15200000	Candidatus Brocadia sapporoensis OX	K11499	CENPF; centromere protein F
tr|A0A257XGA2|A0A257XGA2_9PROT	tr|A0A257XGA2|A0A257XGA2_9PROT;tr|A0A1B3LRB4|A0A1B3LRB4_9PROT	29792000	29928000	30708000	46764000	35301000	32081000	Methyloversatilis sp. 12-65-5 OX	K03585	acrA, mexA, adeI, smeD, mtrC, cmeA; membrane fusion protein, multidrug efflux system
81409_2	81409_2	5396200	7404900	5726800	7655400	4633300	17237000		K09811	ftsX; cell division transport system permease protein
43941_2	43941_2	304460	463810	507830	12505000	0	0		K03585	acrA, mexA, adeI, smeD, mtrC, cmeA; membrane fusion protein, multidrug efflux system
tr|A0A1V4AWM6|A0A1V4AWM6_9BACT	tr|A0A1V4AWM6|A0A1V4AWM6_9BACT;tr|A0A136M7Z4|A0A136M7Z4_9BACT;tr|A0A0C9PWA8|A0A0C9PWA8_9BACT;tr|A0A1V6LXH5|A0A1V6LXH5_9BACT	18571000	18410000	24724000	31830000	24280000	13889000	Candidatus Brocadia caroliniensis OX	K00658	DLST, sucB; 2-oxoglutarate dehydrogenase E2 component (dihydrolipoamide succinyltransferase)
tr|A0A1V6LWV1|A0A1V6LWV1_9BACT	tr|A0A1V6LWV1|A0A1V6LWV1_9BACT	0	7677600	7825700	2438400	13924000	10663000	Candidatus Brocadia sapporoensis OX	K00031	IDH1, IDH2, icd; isocitrate dehydrogenase
tr|A0A2C9CG78|A0A2C9CG78_KUEST	tr|A0A2C9CG78|A0A2C9CG78_KUEST;534_7;tr|Q1PVI6|Q1PVI6_KUEST	4374500	6718800	6096300	11364000	6938700	0	Kuenenia stuttgartiensis OX	K00658	DLST, sucB; 2-oxoglutarate dehydrogenase E2 component (dihydrolipoamide succinyltransferase)
1736_5	1736_5;tr|F8GLH6|F8GLH6_NITSI;tr|A0A1N6J6W7|A0A1N6J6W7_9PROT	4781500	7683900	6817200	6510500	3953000	4832900	Nitrosomonas sp. HKU-PRO17	K01647	CS, gltA; citrate synthase
tr|A0A1V6LZI7|A0A1V6LZI7_9BACT	tr|A0A1V6LZI7|A0A1V6LZI7_9BACT	1087500	3405500	2876600	7521500	0	7841700	Candidatus Brocadia sapporoensis OX	K01681	ACO, acnA; aconitate hydratase
tr|A0A1V6LZ92|A0A1V6LZ92_9BACT	tr|A0A1V6LZ92|A0A1V6LZ92_9BACT;tr|A0A0M2UR67|A0A0M2UR67_9BACT;246_8	0	2215700	1063800	4562100	1133000	0	Candidatus Brocadia sapporoensis OX	K01677	E4.2.1.2AA, fumA; fumarate hydratase subunit alpha
tr|A0A1V6M3I3|A0A1V6M3I3_9BACT	tr|A0A1V6M3I3|A0A1V6M3I3_9BACT	66654000	62498000	75818000	63215000	81077000	64606000	Candidatus Brocadia sapporoensis OX	K01251	E3.3.1.1, ahcY; adenosylhomocysteinase
tr|A0A1V6M3C9|A0A1V6M3C9_9BACT	tr|A0A1V6M3C9|A0A1V6M3C9_9BACT	62658000	60307000	50438000	53365000	43362000	51746000	Candidatus Brocadia sapporoensis OX	K00789	metK; S-adenosylmethionine synthetase
19773_1	19773_1;tr|A0A1I7EXX5|A0A1I7EXX5_9PROT;tr|A0A1H3F3K8|A0A1H3F3K8_9PROT;2296_1;10504_2;8763_1;4282_1;11765_1;91054_1;tr|F9ZJS0|F9ZJS0_9PROT;tr|A0A285BUD7|A0A285BUD7_9PROT;tr|A0A1N6IPK0|A0A1N6IPK0_9PROT;tr|A0A1I4L2C0|A0A1I4L2C0_9PROT;tr|A0A1I4EPD7|A0A1I4EPD7_9PROT;tr|A0A1I3J453|A0A1I3J453_9PROT;tr|A0A1I0CJF7|A0A1I0CJF7_9PROT;tr|A0A1H9YKD5|A0A1H9YKD5_NITER;tr|A0A1H9MFM3|A0A1H9MFM3_9PROT;tr|A0A1H8TE61…	44679000	41105000	42913000	47471000	35046000	21153000		K00789	metK; S-adenosylmethionine synthetase
4282_2	4282_2	30537000	37976000	29019000	43441000	26103000	30680000		K01251	E3.3.1.1, ahcY; adenosylhomocysteinase
96471_2	96471_2	9296400	9200100	9223600	9392600	7021600	7613200		K00772	mtaP, MTAP; 5'-methylthioadenosine phosphorylase
tr|A0A1V4AVC2|A0A1V4AVC2_9BACT	tr|A0A1V4AVC2|A0A1V4AVC2_9BACT	5199100	3041200	0	0	4521200	3600900	Candidatus Brocadia caroliniensis OX	K00789	metK; S-adenosylmethionine synthetase
tr|A0A1V6M3F0|A0A1V6M3F0_9BACT	tr|A0A1V6M3F0|A0A1V6M3F0_9BACT	0	3924500	3545900	0	4386100	3509000	Candidatus Brocadia sapporoensis OX	K08963	mtnA; methylthioribose-1-phosphate isomerase
36684_1	36684_1	4121800	5832500	7280100	5019900	5121100	4588400		K10355	ACTF; actin, other eukaryote
tr|A0A1V6LXR9|A0A1V6LXR9_9BACT	tr|A0A1V6LXR9|A0A1V6LXR9_9BACT;335_5	132390000	126190000	128740000	122880000	110620000	108730000	Candidatus Brocadia sapporoensis OX	K03530	hupB; DNA-binding protein HU-beta
tr|A0A0S7BD49|A0A0S7BD49_9CHLR	tr|A0A0S7BD49|A0A0S7BD49_9CHLR	42544000	52623000	46793000	46244000	35936000	38953000	Longilinea arvoryzae OX	K02315	dnaC; DNA replication protein DnaC
tr|F9ZFF2|F9ZFF2_9PROT	tr|F9ZFF2|F9ZFF2_9PROT;tr|F8GJP9|F8GJP9_NITSI;tr|A0A1I1ZY61|A0A1I1ZY61_9PROT;tr|A0A1H8LFE5|A0A1H8LFE5_9PROT;tr|A0A1H8ENT7|A0A1H8ENT7_9PROT;tr|A0A0S3AK75|A0A0S3AK75_9PROT	6826300	7074700	9251800	5342500	5253200	5846700	Nitrosomonas sp. AL212 OX	K03530	hupB; DNA-binding protein HU-beta
85441_2	85441_2	249300000	228460000	217210000	253520000	282640000	216500000		K03519	coxM, cutM; aerobic carbon-monoxide dehydrogenase medium subunit
tr|A0A1V6LZM6|A0A1V6LZM6_9BACT	tr|A0A1V6LZM6|A0A1V6LZM6_9BACT	42688000	44739000	45364000	48140000	40696000	236320000	Candidatus Brocadia sapporoensis OX	K05337	fer; ferredoxin
8393_2	8393_2;8395_2	50046000	50520000	51073000	55025000	43502000	42060000		K03520	coxL, cutL; aerobic carbon-monoxide dehydrogenase large subunit
tr|Q1PVQ5|Q1PVQ5_KUEST	tr|Q1PVQ5|Q1PVQ5_KUEST	47229000	51921000	49930000	51660000	35242000	41176000	Kuenenia stuttgartiensis OX	K05919	dfx; superoxide reductase
tr|A0A1V6M289|A0A1V6M289_9BACT	tr|A0A1V6M289|A0A1V6M289_9BACT;407_8	57055000	35245000	41732000	38615000	41854000	47519000	Candidatus Brocadia sapporoensis OX	K05919	dfx; superoxide reductase
tr|A0A1V4APD1|A0A1V4APD1_9BACT	tr|A0A1V4APD1|A0A1V4APD1_9BACT;tr|A0A136M8K3|A0A136M8K3_9BACT;tr|A0A0M2UP87|A0A0M2UP87_9BACT;tr|A0A0C9PLY7|A0A0C9PLY7_9BACT;tr|A0A1V6LYN0|A0A1V6LYN0_9BACT	37768000	41625000	40174000	44478000	37725000	35768000	Candidatus Brocadia caroliniensis OX	K04488	iscU, nifU; nitrogen fixation protein NifU and related proteins
tr|A0A1W9PVK9|A0A1W9PVK9_9CHLR	tr|A0A1W9PVK9|A0A1W9PVK9_9CHLR	13239000	11136000	13342000	12952000	11286000	10752000	Anaerolinea sp. 4484_236 OX	K20203	sudB; sulfide dehydrogenase subunit beta
tr|A0A1V6LZX1|A0A1V6LZX1_9BACT	tr|A0A1V6LZX1|A0A1V6LZX1_9BACT	2831600	10059000	8331700	8864200	9801900	9072000	Candidatus Brocadia sapporoensis OX	K03924	moxR; MoxR-like ATPase
15850_2	15850_2	9236000	9206000	6435900	0	6976400	15664000		K03518	coxS; aerobic carbon-monoxide dehydrogenase small subunit
tr|F8GKZ2|F8GKZ2_NITSI	tr|F8GKZ2|F8GKZ2_NITSI;tr|F8GIU3|F8GIU3_NITSI;tr|A0A1H8VI32|A0A1H8VI32_9PROT;1251_1	4001100	4296500	4011500	5887800	4879500	5489800	Nitrosomonas sp. (strain Is79A3) OX	K02569	napC; cytochrome c-type protein NapC
11538_2	11538_2	0	0	0	0	0	0	Unclassified Burkholderiales HKU-PRO4	K03519	coxM, cutM; aerobic carbon-monoxide dehydrogenase medium subunit
tr|Q1Q217|Q1Q217_KUEST	tr|Q1Q217|Q1Q217_KUEST;3789_7	0	0	0	0	0	0	Kuenenia stuttgartiensis OX	K05337	fer; ferredoxin
6851_3	6851_3;tr|Q820H3|Q820H3_NITEU;tr|A0A1I0E3J7|A0A1I0E3J7_NITER	48743000	50569000	45083000	53773000	48395000	44588000		K03386	PRDX2_4, ahpC; peroxiredoxin (alkyl hydroperoxide reductase subunit C)
38362_2	38362_2	34467000	32237000	32298000	37058000	30848000	32071000		K01897	ACSL, fadD; long-chain acyl-CoA synthetase
tr|A0A1V6M344|A0A1V6M344_9BACT	tr|A0A1V6M344|A0A1V6M344_9BACT	19424000	18753000	15941000	13047000	12862000	17477000	Candidatus Brocadia sapporoensis OX	K00648	fabH; 3-oxoacyl-[acyl-carrier-protein] synthase III
tr|A0A1V6M0D1|A0A1V6M0D1_9BACT	tr|A0A1V6M0D1|A0A1V6M0D1_9BACT	9509500	18368000	9530300	18408000	17092000	18313000	Candidatus Brocadia sapporoensis OX	K09458	fabF; 3-oxoacyl-[acyl-carrier-protein] synthase II
tr|A0A1V6M340|A0A1V6M340_9BACT	tr|A0A1V6M340|A0A1V6M340_9BACT	16799000	13992000	11387000	14356000	12538000	16022000	Candidatus Brocadia sapporoensis OX	K00645	fabD; [acyl-carrier-protein] S-malonyltransferase
tr|A0A286A5B8|A0A286A5B8_9PROT	tr|A0A286A5B8|A0A286A5B8_9PROT	5755000	0	6830200	6133300	7712800	5013700	Nitrosomonas ureae OX	K02078	acpP; acyl carrier protein
tr|Q82U57|Q82U57_NITEU	tr|Q82U57|Q82U57_NITEU;tr|A0A1I0BXC8|A0A1I0BXC8_NITER;7782_5	5677400	5866200	0	5304200	4558700	3993400	Nitrosomonas europaea (strain ATCC 19718 CIP 103999 KCTC 2705 NBRC 14298) OX	K02078	acpP; acyl carrier protein
tr|A0A1V6M2S7|A0A1V6M2S7_9BACT	tr|A0A1V6M2S7|A0A1V6M2S7_9BACT;1058_1	0	0	17413000	25053000	25617000	26663000	Candidatus Brocadia sapporoensis OX	K01737	queD, ptpS, PTS; 6-pyruvoyltetrahydropterin/6-carboxytetrahydropterin synthase
tr|A0A1V4APC9|A0A1V4APC9_9BACT	tr|A0A1V4APC9|A0A1V4APC9_9BACT;tr|A0A1V6M0Y9|A0A1V6M0Y9_9BACT	2441800	3282900	3907800	0	0	2416300	Candidatus Brocadia caroliniensis OX	K01724	PCBD, phhB; 4a-hydroxytetrahydrobiopterin dehydratase
tr|A0A1V6LZZ2|A0A1V6LZZ2_9BACT	tr|A0A1V6LZZ2|A0A1V6LZZ2_9BACT;897_7	16227000	16471000	16005000	19909000	18722000	16074000	Candidatus Brocadia sapporoensis OX	K01711	gmd, GMDS; GDPmannose 4,6-dehydratase
tr|A0A1V6LWY3|A0A1V6LWY3_9BACT	tr|A0A1V6LWY3|A0A1V6LWY3_9BACT	94477000	74547000	86215000	62511000	82811000	103550000	Candidatus Brocadia sapporoensis OX	K06907	K06907; uncharacterized protein
tr|A0A1V6LXN4|A0A1V6LXN4_9BACT	tr|A0A1V6LXN4|A0A1V6LXN4_9BACT;888_8	37396000	36809000	41016000	32251000	38921000	41305000	Candidatus Brocadia sapporoensis OX	K09129	K09129; uncharacterized protein
tr|A0A1V6M1V3|A0A1V6M1V3_9BACT	tr|A0A1V6M1V3|A0A1V6M1V3_9BACT	25136000	27553000	26593000	23502000	23778000	28481000	Candidatus Brocadia sapporoensis OX	K07164	K07164; uncharacterized protein
tr|A0A1V6LZ79|A0A1V6LZ79_9BACT	tr|A0A1V6LZ79|A0A1V6LZ79_9BACT;tr|A0A1V4AUT0|A0A1V4AUT0_9BACT	12337000	17152000	11577000	13337000	15038000	17094000	Candidatus Brocadia sapporoensis OX	K09978	K09978; uncharacterized protein
tr|A0A1V6LY11|A0A1V6LY11_9BACT	tr|A0A1V6LY11|A0A1V6LY11_9BACT	7491300	20115000	9671300	13706000	17427000	16435000	Candidatus Brocadia sapporoensis OX	K09117	K09117; uncharacterized protein
31244_2	31244_2	8717100	9245800	10130000	8013300	8662500	17767000		K06888	K06888; uncharacterized protein
12662_1	12662_1;tr|Q1Q6C1|Q1Q6C1_KUEST;tr|A0A2C9CJI3|A0A2C9CJI3_KUEST	8684100	8420300	9259400	6715100	6383300	6767700		K09117	K09117; uncharacterized protein
2170_2	2170_2	0	8081300	9185900	14491000	9846400	0	Nitrosomonas sp. HKU-PRO17	K09165	K09165; uncharacterized protein
12129_5	12129_5	4796700	4946600	4466600	5192600	5024700	4655500		K07080	K07080; uncharacterized protein
tr|A0A0Q9M9R1|A0A0Q9M9R1_9MICO	tr|A0A0Q9M9R1|A0A0Q9M9R1_9MICO	0	5047000	5109000	0	7286600	9173000	Tetrasphaera sp. Soil756 OX	K07164	K07164; uncharacterized protein
6169_4	6169_4	0	0	1344600	4822600	1552800	1250800		K07131	K07131; uncharacterized protein
tr|A0A1V6M0G1|A0A1V6M0G1_9BACT	tr|A0A1V6M0G1|A0A1V6M0G1_9BACT	142820000	139320000	136410000	135690000	129420000	125610000	Candidatus Brocadia sapporoensis OX	K01784	galE, GALE; UDP-glucose 4-epimerase
tr|A0A1V6LZB8|A0A1V6LZB8_9BACT	tr|A0A1V6LZB8|A0A1V6LZB8_9BACT	267710000	186330000	214800000	179070000	175990000	249820000	Candidatus Brocadia sapporoensis OX	K03744	lemA; LemA protein
56246_1	56246_1;43414_1	35074000	37883000	36813000	47313000	31275000	41897000		K07001	K07001; NTE family protein
tr|A0A1V6LYQ6|A0A1V6LYQ6_9BACT	tr|A0A1V6LYQ6|A0A1V6LYQ6_9BACT	10348000	8253100	9213800	6794500	12145000	10008000	Candidatus Brocadia sapporoensis OX	K01255	CARP, pepA; leucyl aminopeptidase
73226_1	73226_1;29735_3	3623500	0	4065200	2548800	0	3170100		K00864	glpK, GK; glycerol kinase
tr|A0A1V6M0P2|A0A1V6M0P2_9BACT	tr|A0A1V6M0P2|A0A1V6M0P2_9BACT;tr|A0A1V4AXN4|A0A1V4AXN4_9BACT	47337000	40375000	38020000	49867000	39814000	22526000	Candidatus Brocadia sapporoensis OX	K01733	thrC; threonine synthase
tr|A0A1V6M2Y5|A0A1V6M2Y5_9BACT	tr|A0A1V6M2Y5|A0A1V6M2Y5_9BACT;tr|A0A136M5H9|A0A136M5H9_9BACT;tr|A0A0M2UPP4|A0A0M2UPP4_9BACT;tr|A0A0C9PRK7|A0A0C9PRK7_9BACT;513_8	23004000	22397000	20628000	18508000	19693000	20703000	Candidatus Brocadia sapporoensis OX	K00928	lysC; aspartate kinase
63186_1	63186_1	19282000	19776000	20985000	9307200	17462000	16637000		K01696	trpB; tryptophan synthase beta chain
tr|A0A2C9CIS2|A0A2C9CIS2_KUEST	tr|A0A2C9CIS2|A0A2C9CIS2_KUEST;tr|Q1PUL7|Q1PUL7_KUEST	6013200	6456900	6879300	7104000	3998000	6222700	Kuenenia stuttgartiensis OX	K01733	thrC; threonine synthase
tr|A0A1V6M3L7|A0A1V6M3L7_9BACT	tr|A0A1V6M3L7|A0A1V6M3L7_9BACT;tr|A0A136MFS4|A0A136MFS4_9BACT;tr|A0A0C9Q5S7|A0A0C9Q5S7_9BACT;2930_2	0	1315000	4163400	728620	0	0	Candidatus Brocadia sapporoensis OX	K01695	trpA; tryptophan synthase alpha chain
tr|A0A1V6M264|A0A1V6M264_9BACT	tr|A0A1V6M264|A0A1V6M264_9BACT;1119_9	91989000	90550000	102780000	95670000	101360000	118600000	Candidatus Brocadia sapporoensis OX	K01689	ENO, eno; enolase
tr|A0A136M3Q6|A0A136M3Q6_9BACT	tr|A0A136M3Q6|A0A136M3Q6_9BACT;tr|A0A0C9PAG3|A0A0C9PAG3_9BACT	58873000	69239000	63449000	44537000	61734000	53342000	Candidatus Brocadia sinica OX	K01689	ENO, eno; enolase
tr|A0A1V6M2N6|A0A1V6M2N6_9BACT	tr|A0A1V6M2N6|A0A1V6M2N6_9BACT;1058_8	42286000	27861000	35291000	32164000	39808000	35142000	Candidatus Brocadia sapporoensis OX	K03737	por, nifJ; pyruvate-ferredoxin/flavodoxin oxidoreductase
754_8	754_8	34189000	32045000	31653000	36702000	34495000	33205000	Nitrosomonas sp. HKU-PRO17	K01624	FBA, fbaA; fructose-bisphosphate aldolase, class II
27009_3	27009_3	38283000	11017000	30447000	32392000	39007000	43416000		K00382	DLD, lpd, pdhD; dihydrolipoamide dehydrogenase
tr|A0A1V6M0V5|A0A1V6M0V5_9BACT	tr|A0A1V6M0V5|A0A1V6M0V5_9BACT;tr|A0A1V4ATE4|A0A1V4ATE4_9BACT;tr|A0A0M2UV83|A0A0M2UV83_9BACT	20190000	15448000	12267000	12075000	15726000	14316000	Candidatus Brocadia sapporoensis OX	K01624	FBA, fbaA; fructose-bisphosphate aldolase, class II
tr|F8GLQ9|F8GLQ9_NITSI	tr|F8GLQ9|F8GLQ9_NITSI;tr|A0A1I2DPL0|A0A1I2DPL0_9PROT;tr|A0A1H8RTS4|A0A1H8RTS4_9PROT;12413_2;sp|B1Y4K4|ENO_LEPCP;3295_6;tr|A0A1Y0ENF6|A0A1Y0ENF6_9BURK	14891000	15022000	13784000	24800000	9755400	11322000	Nitrosomonas sp. (strain Is79A3) OX	K01689	ENO, eno; enolase
tr|A0A1V6M1P3|A0A1V6M1P3_9BACT	tr|A0A1V6M1P3|A0A1V6M1P3_9BACT;tr|A0A1V4AWC6|A0A1V4AWC6_9BACT;2191_6	7514300	6758100	9590200	9163900	7530500	11450000	Candidatus Brocadia sapporoensis OX	K00927	PGK, pgk; phosphoglycerate kinase
tr|A0A1V6M0N9|A0A1V6M0N9_9BACT	tr|A0A1V6M0N9|A0A1V6M0N9_9BACT	0	1724600	0	11518000	13736000	18295000	Candidatus Brocadia sapporoensis OX	K01803	TPI, tpiA; triosephosphate isomerase (TIM)
750_1	750_1;tr|F8GCT4|F8GCT4_NITSI;tr|A0A1H8MHM4|A0A1H8MHM4_9PROT	0	0	10942000	7247300	0	7413200	Nitrosomonas sp. HKU-PRO17	K11645	fbaB; fructose-bisphosphate aldolase, class I
1025_1	1025_1;1023_2;tr|A0A1I0DF01|A0A1I0DF01_NITER;sp|Q82TU1|TPIS_NITEU	3542800	3628500	4863400	5748100	4396200	719350		K01803	TPI, tpiA; triosephosphate isomerase (TIM)
tr|A0A1V6LYH4|A0A1V6LYH4_9BACT	tr|A0A1V6LYH4|A0A1V6LYH4_9BACT;tr|A0A0M2UWQ8|A0A0M2UWQ8_9BACT	2734900	2093000	2446100	1672000	4003400	2794800	Candidatus Brocadia sapporoensis OX	K00873	PK, pyk; pyruvate kinase
84_9	84_9;tr|A0A1V6M3A0|A0A1V6M3A0_9BACT	0	0	0	7860500	4092300	3462900	Candidatus Brocadia sp. HKU-AMX1	K00845	glk; glucokinase
tr|A0A286A923|A0A286A923_9PROT	tr|A0A286A923|A0A286A923_9PROT;tr|A0A1H9FXD5|A0A1H9FXD5_9PROT;tr|A0A1H5SH49|A0A1H5SH49_9PROT;tr|A0A0S3AI02|A0A0S3AI02_9PROT;tr|A0A1H8P1T5|A0A1H8P1T5_9PROT;tr|A0A1I4CIM2|A0A1I4CIM2_9PROT	2268500	2998000	0	9450100	0	0	Nitrosomonas ureae OX	K00927	PGK, pgk; phosphoglycerate kinase
tr|A0A1V6M1T6|A0A1V6M1T6_9BACT	tr|A0A1V6M1T6|A0A1V6M1T6_9BACT;tr|A0A1V4AW67|A0A1V4AW67_9BACT;2191_7	0	0	0	0	0	10202000	Candidatus Brocadia sapporoensis OX	K00134	GAPDH, gapA; glyceraldehyde 3-phosphate dehydrogenase
tr|H1RJS8|H1RJS8_COMTE	tr|H1RJS8|H1RJS8_COMTE;tr|F9ZIM7|F9ZIM7_9PROT;tr|F8GHX2|F8GHX2_NITSI;tr|D8D0F0|D8D0F0_COMTE;tr|D0IX67|D0IX67_COMT2;tr|B7X388|B7X388_COMTK;tr|B1Y7P8|B1Y7P8_LEPCP;tr|A0A2G6YTP3|A0A2G6YTP3_9BURK;tr|A0A2A7UQX4|A0A2A7UQX4_COMTR;tr|A0A285C095|A0A285C095_9PROT;tr|A0A1N6GYW2|A0A1N6GYW2_9PROT;tr|A0A1I2EN39|A0A1I2EN39_9PROT;tr|A0A1H8P1N2|A0A1H8P1N2_9PROT;tr|A0A1H5SHS3|A0A1H5SHS3_9PROT;tr|A0A1B2D0D9|A0A1B2D…	0	0	0	3308000	0	0	Comamonas testosteroni ATCC 11996 OX	K00134	GAPDH, gapA; glyceraldehyde 3-phosphate dehydrogenase
tr|H1RVN3|H1RVN3_COMTE	tr|H1RVN3|H1RVN3_COMTE	56006000	52816000	53164000	70848000	56292000	69002000	Comamonas testosteroni ATCC 11996 OX	K15125	fhaB; filamentous hemagglutinin
1549_8	1549_8	27726000	22894000	25121000	22194000	22882000	26039000	Phycisphaera sp. HKU-PLA1	K19721	COL5AS; collagen, type V/XI/XXIV/XXVII, alpha
2658_7	2658_7	17914000	18385000	13345000	20834000	23682000	19416000		K02843	waaF, rfaF; heptosyltransferase II
57877_1	57877_1	0	6376000	5354300	5508000	0	2443000		K02851	wecA, tagO, rfe; UDP-GlcNAc:undecaprenyl-phosphate/decaprenyl-phosphate GlcNAc-1-phosphate transferase
21474_8	21474_8;12501_2;73085_1;50978_2;28515_1;4395_1;4136_5;96226_3;79060_3;35778_5;99262_3;80499_2;8709_3;tr|U4KQP8|U4KQP8_ACHPJ;tr|A0A136Q394|A0A136Q394_9FIRM;tr|A0A1F7TKA9|A0A1F7TKA9_9BACT;tr|A6GSU1|A6GSU1_9BURK;tr|A0A1Y0EPF6|A0A1Y0EPF6_9BURK;tr|A0A1V0BFM8|A0A1V0BFM8_9BURK;tr|A0A1D2U911|A0A1D2U911_9BURK;tr|A0A1D2S801|A0A1D2S801_9BURK;tr|A0A1B2D2R4|A0A1B2D2R4_9BURK;tr|A0A151QFW2|A0A151QFW2_9BURK;tr|A…	690490000	781640000	622680000	822530000	647280000	771880000		K00600	glyA, SHMT; glycine hydroxymethyltransferase
tr|A0A1V6LXG1|A0A1V6LXG1_9BACT	tr|A0A1V6LXG1|A0A1V6LXG1_9BACT	479800000	497590000	467880000	523150000	503130000	490020000	Candidatus Brocadia sapporoensis OX	K01915	glnA, GLUL; glutamine synthetase
348_4	348_4	48314000	42337000	47885000	46628000	40236000	59244000	Nitrosomonas sp. HKU-PRO17	K01602	rbcS; ribulose-bisphosphate carboxylase small chain
tr|F8GET8|F8GET8_NITSI	tr|F8GET8|F8GET8_NITSI;tr|A0A1H9B5M4|A0A1H9B5M4_9PROT;tr|A0A1H8SMH5|A0A1H8SMH5_9PROT;tr|A0A0S3AKE5|A0A0S3AKE5_9PROT;tr|F9ZE40|F9ZE40_9PROT;tr|A0A285BVT5|A0A285BVT5_9PROT	36164000	31582000	35450000	33622000	29017000	32747000	Nitrosomonas sp. (strain Is79A3) OX	K00283	gcvPB; glycine dehydrogenase subunit 2
tr|A0A1H8JH50|A0A1H8JH50_9PROT	tr|A0A1H8JH50|A0A1H8JH50_9PROT;tr|A0A1I2EBY7|A0A1I2EBY7_9PROT	23064000	26142000	27042000	30278000	23914000	27140000	Nitrosomonas oligotropha OX	K14067	mtkA; malate-CoA ligase subunit beta
1524_8	1524_8	29647000	24089000	21436000	23801000	23094000	25587000		K00123	fdoG, fdhF; formate dehydrogenase major subunit
tr|A0A1G4VIS8|A0A1G4VIS8_9PROT	tr|A0A1G4VIS8|A0A1G4VIS8_9PROT;sp|Q8VW94|RBL_NITS1;sp|Q0AHW1|RBL_NITEC;5755_3	26721000	18807000	22413000	22698000	16537000	20214000	Nitrosomonas eutropha OX	K01601	rbcL; ribulose-bisphosphate carboxylase large chain
2456_2	2456_2;tr|F8GFV8|F8GFV8_NITSI;tr|A0A1I1VV44|A0A1I1VV44_9PROT;tr|A0A1H8JJ19|A0A1H8JJ19_9PROT	16853000	20636000	19589000	23760000	14101000	13526000	Nitrosomonas sp. HKU-PRO17	K00600	glyA, SHMT; glycine hydroxymethyltransferase
348_3	348_3	8302900	31761000	14248000	13220000	16225000	23261000	Nitrosomonas sp. HKU-PRO17	K01601	rbcL; ribulose-bisphosphate carboxylase large chain
18333_1	18333_1	31151000	14311000	17011000	13845000	5324000	12156000		K00123	fdoG, fdhF; formate dehydrogenase major subunit
727_7	727_7	16010000	14356000	17970000	11750000	12399000	11901000	Candidatus Brocadia sp. HKU-AMX2	K01915	glnA, GLUL; glutamine synthetase
6224_9	6224_9	25225000	13786000	18895000	8550800	1543800	7644600	Candidatus Brocadia sp. HKU-AMX2	K02437	gcvH, GCSH; glycine cleavage system H protein
tr|A0A1H9YIE9|A0A1H9YIE9_NITER	tr|A0A1H9YIE9|A0A1H9YIE9_NITER;sp|Q82WQ4|GCSPA_NITEU;5500_3;4132_8	0	0	23468000	22582000	26881000	0	Nitrosomonas europaea OX	K00282	gcvPA; glycine dehydrogenase subunit 1
tr|F8GJS3|F8GJS3_NITSI	tr|F8GJS3|F8GJS3_NITSI;tr|A0A1I4LJH2|A0A1I4LJH2_9PROT;tr|A0A1I2ATI7|A0A1I2ATI7_9PROT;tr|A0A1H3MJP9|A0A1H3MJP9_9PROT	17915000	13450000	15330000	12377000	13647000	0	Nitrosomonas sp. (strain Is79A3) OX	K00830	AGXT; alanine-glyoxylate transaminase / serine-glyoxylate transaminase / serine-pyruvate transaminase
92880_1	92880_1;tr|A0A2G8DMY9|A0A2G8DMY9_9BACT;tr|I2F1M3|I2F1M3_9BACT	19060000	10382000	9743200	12479000	6543800	9724500		K03781	katE, CAT, catB, srpA; catalase
tr|A0A1V6M068|A0A1V6M068_9BACT	tr|A0A1V6M068|A0A1V6M068_9BACT;tr|A0A1V4AP44|A0A1V4AP44_9BACT	9545300	7308400	9314100	4482100	16103000	6736600	Candidatus Brocadia sapporoensis OX	K00600	glyA, SHMT; glycine hydroxymethyltransferase
10824_4	10824_4;10823_6	9811800	11648000	6677800	8486100	7946900	7679600		K00123	fdoG, fdhF; formate dehydrogenase major subunit
9047_3	9047_3	5926800	4400900	3069900	3585900	4902100	3626600		K00018	hprA; glycerate dehydrogenase
tr|A0A1I4NKB3|A0A1I4NKB3_9PROT	tr|A0A1I4NKB3|A0A1I4NKB3_9PROT;tr|A0A1I3L3W4|A0A1I3L3W4_9PROT;tr|A0A1H3IRX4|A0A1H3IRX4_9PROT;tr|A0A0F7KGE2|A0A0F7KGE2_9PROT	0	0	2093800	0	0	4947500	Nitrosomonas communis OX	K01602	rbcS; ribulose-bisphosphate carboxylase small chain
10823_5	10823_5	0	0	0	0	0	0		K00124	fdoH; formate dehydrogenase iron-sulfur subunit
11365_2	11365_2;tr|B1Y5T5|B1Y5T5_LEPCP	0	0	0	0	0	0		K00124	fdoH; formate dehydrogenase iron-sulfur subunit
tr|A0A1V6LXM7|A0A1V6LXM7_9BACT	tr|A0A1V6LXM7|A0A1V6LXM7_9BACT	61555000	45314000	47543000	42406000	23723000	30198000	Candidatus Brocadia sapporoensis OX	K11755	hisIE; phosphoribosyl-ATP pyrophosphohydrolase / phosphoribosyl-AMP cyclohydrolase
1496_9	1496_9	29780000	47726000	36855000	34894000	29679000	26585000	Candidatus Brocadia sp. HKU-AMX1	K00765	hisG; ATP phosphoribosyltransferase
tr|A0A1V6M126|A0A1V6M126_9BACT	tr|A0A1V6M126|A0A1V6M126_9BACT	29473000	28816000	25501000	27491000	22239000	23861000	Candidatus Brocadia sapporoensis OX	K01712	hutU, UROC1; urocanate hydratase
tr|A0A1I4TYK0|A0A1I4TYK0_9PROT	tr|A0A1I4TYK0|A0A1I4TYK0_9PROT	14682000	12993000	15782000	17638000	7074400	10222000	Nitrosomonas nitrosa OX	K00013	hisD; histidinol dehydrogenase
28151_3	28151_3	7290500	24125000	2797000	0	2342100	2033700		K00817	hisC; histidinol-phosphate aminotransferase
tr|A0A1V6M2K2|A0A1V6M2K2_9BACT	tr|A0A1V6M2K2|A0A1V6M2K2_9BACT;486_8	0	0	0	0	0	0	Candidatus Brocadia sapporoensis OX	K01693	hisB; imidazoleglycerol-phosphate dehydratase
tr|A0A1Z8L3C7|A0A1Z8L3C7_9BACT	tr|A0A1Z8L3C7|A0A1Z8L3C7_9BACT	30893000	32228000	31178000	32846000	26788000	27810000	Phycisphaera sp. TMED9 OX	K08991	MUS81; crossover junction endonuclease MUS81
tr|A0A1V6M351|A0A1V6M351_9BACT	tr|A0A1V6M351|A0A1V6M351_9BACT	16269000	7668800	11614000	11808000	13226000	11444000	Candidatus Brocadia sapporoensis OX	K03553	recA; recombination protein RecA
tr|A0A1E4EEF2|A0A1E4EEF2_9BACT	tr|A0A1E4EEF2|A0A1E4EEF2_9BACT	5901300	3960400	4515100	3420200	3240300	2858700	Niastella sp. SCN 39-18 OX	K04066	priA; primosomal protein N' (replication factor Y) (superfamily II helicase)
tr|A0A1H9ZJU7|A0A1H9ZJU7_NITER	tr|A0A1H9ZJU7|A0A1H9ZJU7_NITER;sp|P55929|CCPR_NITEU	88216000	84276000	80414000	91033000	70767000	79821000	Nitrosomonas europaea OX	K00428	E1.11.1.5; cytochrome c peroxidase
tr|A0A1V6M2A0|A0A1V6M2A0_9BACT	tr|A0A1V6M2A0|A0A1V6M2A0_9BACT	78059000	68296000	61011000	84052000	73511000	78774000	Candidatus Brocadia sapporoensis OX	K00428	E1.11.1.5; cytochrome c peroxidase
tr|A0A1H8S790|A0A1H8S790_9PROT	tr|A0A1H8S790|A0A1H8S790_9PROT;tr|A0A1G4V321|A0A1G4V321_9PROT;tr|Q0AFW6|Q0AFW6_NITEC	77592000	69040000	61200000	35755000	30878000	29363000	Nitrosomonas oligotropha OX	K00428	E1.11.1.5; cytochrome c peroxidase
tr|A0A1I7EUA4|A0A1I7EUA4_9PROT	tr|A0A1I7EUA4|A0A1I7EUA4_9PROT;22190_2	4941400	4527900	5207600	5035200	6377900	5171100	Nitrosomonas eutropha OX	K00428	E1.11.1.5; cytochrome c peroxidase
tr|A0A1H9ZTY5|A0A1H9ZTY5_9PROT	tr|A0A1H9ZTY5|A0A1H9ZTY5_9PROT;tr|F9ZFH1|F9ZFH1_9PROT;tr|A0A285BW77|A0A285BW77_9PROT;tr|A0A1H8NIZ3|A0A1H8NIZ3_9PROT;tr|A0A1H8DMN5|A0A1H8DMN5_9PROT;tr|A0A1H5TSD0|A0A1H5TSD0_9PROT;tr|A0A0S3AK60|A0A0S3AK60_9PROT	2787500	0	2673100	2922300	2768300	2042400	Nitrosomonas marina OX	K00428	E1.11.1.5; cytochrome c peroxidase
tr|A0A1V6M1G5|A0A1V6M1G5_9BACT	tr|A0A1V6M1G5|A0A1V6M1G5_9BACT;1049_2	4102100	3925900	3385900	3972100	0	0	Candidatus Brocadia sapporoensis OX	K01092	E3.1.3.25, IMPA, suhB; myo-inositol-1(or 4)-monophosphatase
tr|A0A1V6LZN2|A0A1V6LZN2_9BACT	tr|A0A1V6LZN2|A0A1V6LZN2_9BACT;1140_8	10211000	6951100	8725800	8638900	7049400	7835800	Candidatus Brocadia sapporoensis OX	K00677	lpxA; UDP-N-acetylglucosamine acyltransferase
tr|A0A1V6LX31|A0A1V6LX31_9BACT	tr|A0A1V6LX31|A0A1V6LX31_9BACT;1088_4	29851000	26194000	21309000	12129000	17051000	21418000	Candidatus Brocadia sapporoensis OX	K01714	dapA; 4-hydroxy-tetrahydrodipicolinate synthase
tr|A0A1V6M2T0|A0A1V6M2T0_9BACT	tr|A0A1V6M2T0|A0A1V6M2T0_9BACT	7281300	14437000	4370600	10219000	17483000	10141000	Candidatus Brocadia sapporoensis OX	K00821	argD; acetylornithine/N-succinyldiaminopimelate aminotransferase
tr|Q1PYF4|Q1PYF4_KUEST	tr|Q1PYF4|Q1PYF4_KUEST;10620_7	0	0	0	0	0	0	Kuenenia stuttgartiensis OX	K01714	dapA; 4-hydroxy-tetrahydrodipicolinate synthase
tr|A0A1V6M077|A0A1V6M077_9BACT	tr|A0A1V6M077|A0A1V6M077_9BACT;tr|A0A136M6F0|A0A136M6F0_9BACT;tr|A0A0C9Q165|A0A0C9Q165_9BACT	231090000	255000000	226100000	294860000	212540000	222210000	Candidatus Brocadia sapporoensis OX	K04564	SOD2; superoxide dismutase, Fe-Mn family
tr|Q1PY88|Q1PY88_KUEST	tr|Q1PY88|Q1PY88_KUEST;7301_9	52129000	53020000	55510000	50304000	52470000	21763000	Kuenenia stuttgartiensis OX	K04564	SOD2; superoxide dismutase, Fe-Mn family
tr|A0A1V4APH9|A0A1V4APH9_9BACT	tr|A0A1V4APH9|A0A1V4APH9_9BACT	2821900	1925500	16133000	17509000	12101000	2690200	Candidatus Brocadia caroliniensis OX	K04564	SOD2; superoxide dismutase, Fe-Mn family
tr|Q82W28|Q82W28_NITEU	tr|Q82W28|Q82W28_NITEU;tr|A0A1H9ZBR7|A0A1H9ZBR7_NITER;2553_1	2078200	0	3018000	2135100	3043100	25662000	Nitrosomonas europaea (strain ATCC 19718 CIP 103999 KCTC 2705 NBRC 14298) OX	K04564	SOD2; superoxide dismutase, Fe-Mn family
tr|A0A1I0D5W9|A0A1I0D5W9_9PROT	tr|A0A1I0D5W9|A0A1I0D5W9_9PROT;tr|A0A1H8H8B9|A0A1H8H8B9_9PROT	24510000	10919000	2702600	32084000	3319000	27592000	Nitrosomonas marina OX	K17686	copA, ATP7; Cu+-exporting ATPase
48718_1	48718_1	74571000	0	0	108450000	74697000	70597000		K02200	ccmH; cytochrome c-type biogenesis protein CcmH
32565_6	32565_6	13788000	11485000	11909000	12046000	13939000	19308000		K07283	ydiY; putative salt-induced outer membrane protein
tr|F9ZER9|F9ZER9_9PROT	tr|F9ZER9|F9ZER9_9PROT;tr|A0A286A4W0|A0A286A4W0_9PROT;tr|A0A285BXH1|A0A285BXH1_9PROT;tr|A0A1H5XC02|A0A1H5XC02_9PROT;tr|A0A0S3AGA1|A0A0S3AGA1_9PROT;tr|A0A1I4RMG9|A0A1I4RMG9_9PROT;tr|A0A1I2CZC4|A0A1I2CZC4_9PROT;tr|A0A1H8L7R5|A0A1H8L7R5_9PROT;tr|A0A1H3JVA6|A0A1H3JVA6_9PROT;tr|A0A1G8AQZ0|A0A1G8AQZ0_9PROT;tr|A0A1I3GCG7|A0A1I3GCG7_9PROT;tr|A0A1I4N4D3|A0A1I4N4D3_9PROT;tr|A0A1H2PXG9|A0A1H2PXG9_9PROT;tr|A…	21738000	12824000	13054000	8799300	13020000	3555100	Nitrosomonas sp. AL212 OX	K04754	mlaA, vacJ; phospholipid-binding lipoprotein MlaA
6587_1	6587_1	9093500	8857500	8923400	10226000	6717300	6108500		K02200	ccmH; cytochrome c-type biogenesis protein CcmH
614_3	614_3;tr|A0A1V6M2I8|A0A1V6M2I8_9BACT	5422000	5586500	4814100	3532300	7663000	7182300		K07289	asmA; AsmA protein
tr|A0A1V6M104|A0A1V6M104_9BACT	tr|A0A1V6M104|A0A1V6M104_9BACT;tr|A0A136M6Y3|A0A136M6Y3_9BACT;tr|A0A0C9Q023|A0A0C9Q023_9BACT	7118100	4852000	0	0	6904100	8124800	Candidatus Brocadia sapporoensis OX	K01993	ABC-2.TX; HlyD family secretion protein
tr|A0A1V6LYY3|A0A1V6LYY3_9BACT	tr|A0A1V6LYY3|A0A1V6LYY3_9BACT	1075400000	1072500000	1097600000	1042600000	1006500000	1047900000	Candidatus Brocadia sapporoensis OX	K12478	EEA1; early endosome antigen 1
tr|A0A1V6LWZ6|A0A1V6LWZ6_9BACT	tr|A0A1V6LWZ6|A0A1V6LWZ6_9BACT	266010000	281910000	264640000	259360000	262730000	275570000	Candidatus Brocadia sapporoensis OX	K20478	GOLGB1; golgin subfamily B member 1
tr|A0A1V6M2K7|A0A1V6M2K7_9BACT	tr|A0A1V6M2K7|A0A1V6M2K7_9BACT	110210000	109440000	104160000	119770000	120700000	114490000	Candidatus Brocadia sapporoensis OX	K20478	GOLGB1; golgin subfamily B member 1
10737_4	10737_4	10529000	12299000	9211900	8876100	8265100	11866000		K20361	USO1; intracellular protein transport protein USO1
tr|A0A1V6LZX5|A0A1V6LZX5_9BACT	tr|A0A1V6LZX5|A0A1V6LZX5_9BACT	1321600000	1278500000	1301900000	1304100000	1243800000	1257400000	Candidatus Brocadia sapporoensis OX	K04043	dnaK, HSPA9; molecular chaperone DnaK
764_3	764_3;tr|B1ZPJ6|B1ZPJ6_OPITP;1841_6	659770000	623540000	618580000	711500000	579620000	555220000	Nitrosomonas sp. HKU-PRO17	K04077	groEL, HSPD1; chaperonin GroEL
tr|A0A1V6LXJ1|A0A1V6LXJ1_9BACT	tr|A0A1V6LXJ1|A0A1V6LXJ1_9BACT	576100000	610940000	588220000	536490000	559160000	535280000	Candidatus Brocadia sapporoensis OX	K04077	groEL, HSPD1; chaperonin GroEL
tr|A0A1V6LZI3|A0A1V6LZI3_9BACT	tr|A0A1V6LZI3|A0A1V6LZI3_9BACT	216050000	255620000	248810000	238270000	232900000	207280000	Candidatus Brocadia sapporoensis OX	K04077	groEL, HSPD1; chaperonin GroEL
tr|A0A1V6LYD1|A0A1V6LYD1_9BACT	tr|A0A1V6LYD1|A0A1V6LYD1_9BACT	148900000	161450000	157550000	185620000	152510000	133860000	Candidatus Brocadia sapporoensis OX	K04077	groEL, HSPD1; chaperonin GroEL
tr|A0A1V6LZP8|A0A1V6LZP8_9BACT	tr|A0A1V6LZP8|A0A1V6LZP8_9BACT	144090000	147970000	142940000	156420000	159500000	128470000	Candidatus Brocadia sapporoensis OX	K04077	groEL, HSPD1; chaperonin GroEL
tr|A0A1V6LYS4|A0A1V6LYS4_9BACT	tr|A0A1V6LYS4|A0A1V6LYS4_9BACT	103970000	98359000	98562000	91506000	93470000	96039000	Candidatus Brocadia sapporoensis OX	K12600	SKI3, TTC37; superkiller protein 3
28272_4	28272_4	85011000	82339000	85035000	76353000	92864000	91579000		K04077	groEL, HSPD1; chaperonin GroEL
tr|A0A1V6LZY7|A0A1V6LZY7_9BACT	tr|A0A1V6LZY7|A0A1V6LZY7_9BACT	94579000	87114000	80431000	66698000	84044000	89836000	Candidatus Brocadia sapporoensis OX	K12600	SKI3, TTC37; superkiller protein 3
tr|A0A2C9CBQ3|A0A2C9CBQ3_KUEST	tr|A0A2C9CBQ3|A0A2C9CBQ3_KUEST;tr|Q1Q6N6|Q1Q6N6_KUEST	76135000	77959000	77932000	86175000	60831000	84929000	Kuenenia stuttgartiensis OX	K04043	dnaK, HSPA9; molecular chaperone DnaK
8278_2	8278_2;tr|A0A1H9Y4L2|A0A1H9Y4L2_NITER;sp|Q82Y60|CH60_NITEU	78230000	73494000	74472000	79742000	67377000	67514000		K04077	groEL, HSPD1; chaperonin GroEL
70196_1	70196_1	66223000	73892000	60399000	86231000	52184000	64686000		K04043	dnaK, HSPA9; molecular chaperone DnaK
tr|A0A1D2SC77|A0A1D2SC77_9BURK	tr|A0A1D2SC77|A0A1D2SC77_9BURK	62462000	63021000	60648000	58356000	62089000	52111000	Comamonas sp. SCN 65-56 OX	K04077	groEL, HSPD1; chaperonin GroEL
tr|A0A2G2A4J5|A0A2G2A4J5_9BACT	tr|A0A2G2A4J5|A0A2G2A4J5_9BACT	43772000	45839000	53028000	54243000	42370000	46530000	Phycisphaera sp. OX	K04077	groEL, HSPD1; chaperonin GroEL
tr|A0A1I0AZX0|A0A1I0AZX0_NITER	tr|A0A1I0AZX0|A0A1I0AZX0_NITER;sp|O06430|DNAK_NITEU	40854000	46240000	48634000	49187000	41563000	45176000	Nitrosomonas europaea OX	K04043	dnaK, HSPA9; molecular chaperone DnaK
10523_8	10523_8	52598000	52534000	46368000	36379000	41093000	39249000		K04077	groEL, HSPD1; chaperonin GroEL
tr|Q1PY41|Q1PY41_KUEST	tr|Q1PY41|Q1PY41_KUEST;28838_9	34153000	35614000	45618000	43318000	39046000	38236000	Kuenenia stuttgartiensis OX	K04077	groEL, HSPD1; chaperonin GroEL
tr|A0A1V4ARD0|A0A1V4ARD0_9BACT	tr|A0A1V4ARD0|A0A1V4ARD0_9BACT	37828000	34515000	40233000	37029000	37043000	39554000	Candidatus Brocadia caroliniensis OX	K04043	dnaK, HSPA9; molecular chaperone DnaK
tr|A0A1V4ASC0|A0A1V4ASC0_9BACT	tr|A0A1V4ASC0|A0A1V4ASC0_9BACT;tr|A0A1V6LXG6|A0A1V6LXG6_9BACT;tr|A0A0M2UTW2|A0A0M2UTW2_9BACT	34772000	33521000	35145000	43259000	30679000	47627000	Candidatus Brocadia caroliniensis OX	K18682	rny; ribonucrease Y
tr|A0A1D2U7E8|A0A1D2U7E8_9BURK	tr|A0A1D2U7E8|A0A1D2U7E8_9BURK;8086_2;6215_9	23020000	28570000	22002000	32278000	21638000	15200000	Comamonas sp. SCN 67-35 OX	K04043	dnaK, HSPA9; molecular chaperone DnaK
tr|A0A1F7U4H9|A0A1F7U4H9_9BACT	tr|A0A1F7U4H9|A0A1F7U4H9_9BACT	16182000	19871000	22393000	15336000	16083000	20007000	Candidatus Uhrbacteria bacterium RIFCSPHIGHO2_02_FULL_60_10 OX	K04077	groEL, HSPD1; chaperonin GroEL
tr|A0A136LUQ4|A0A136LUQ4_9BACT	tr|A0A136LUQ4|A0A136LUQ4_9BACT;tr|A0A0C9PHB0|A0A0C9PHB0_9BACT	17775000	18389000	20887000	14417000	16352000	15685000	Candidatus Brocadia sinica OX	K04077	groEL, HSPD1; chaperonin GroEL
29517_1	29517_1	12780000	16827000	13137000	11580000	17599000	14012000		K04077	groEL, HSPD1; chaperonin GroEL
tr|Q1PZK4|Q1PZK4_KUEST	tr|Q1PZK4|Q1PZK4_KUEST	19902000	10471000	14225000	17344000	8764800	13660000	Kuenenia stuttgartiensis OX	K04077	groEL, HSPD1; chaperonin GroEL
59402_1	59402_1	11490000	9228400	11191000	9468200	11317000	11407000		K04077	groEL, HSPD1; chaperonin GroEL
21077_8	21077_8	5123700	5806100	5874200	3364000	7053100	5584700		K04077	groEL, HSPD1; chaperonin GroEL
tr|A0A1V6M2N7|A0A1V6M2N7_9BACT	tr|A0A1V6M2N7|A0A1V6M2N7_9BACT	0	6831800	6953200	6507900	4910600	5148000	Candidatus Brocadia sapporoensis OX	K12600	SKI3, TTC37; superkiller protein 3
21492_1	21492_1	1897300	5688700	0	3262600	4905900	9717400		K04077	groEL, HSPD1; chaperonin GroEL
77409_2	77409_2	0	0	0	0	0	3505800		K04077	groEL, HSPD1; chaperonin GroEL
tr|F9ZHF8|F9ZHF8_9PROT	tr|F9ZHF8|F9ZHF8_9PROT;tr|A0A285BTI8|A0A285BTI8_9PROT	0	0	0	0	2179500	0	Nitrosomonas sp. AL212 OX	K04043	dnaK, HSPA9; molecular chaperone DnaK
3011_5	3011_5	36262000	30257000	33954000	33111000	29943000	29593000		K03734	apbE; FAD:protein FMN transferase
tr|A0A1V6LWU4|A0A1V6LWU4_9BACT	tr|A0A1V6LWU4|A0A1V6LWU4_9BACT	33504000	33682000	29495000	0	19957000	33369000	Candidatus Brocadia sapporoensis OX	K22226	ahbC; 12,18-didecarboxysiroheme decarboxylase
tr|A0A0G1XQK4|A0A0G1XQK4_9BACT	tr|A0A0G1XQK4|A0A0G1XQK4_9BACT	7708900	7204600	7451300	8974800	7680700	8744900	Candidatus Uhrbacteria bacterium GW2011_GWA2_52_8d OX	K03688	ubiB, aarF; ubiquinone biosynthesis protein
tr|A0A1H8VKA9|A0A1H8VKA9_9PROT	tr|A0A1H8VKA9|A0A1H8VKA9_9PROT	1447100000	1521200000	1487200000	1777200000	1371400000	1430600000	Nitrosomonas oligotropha OX	K10945	pmoB-amoB; methane/ammonia monooxygenase subunit B
tr|A0A1I7JFU2|A0A1I7JFU2_9PROT	tr|A0A1I7JFU2|A0A1I7JFU2_9PROT;41210_2;tr|Q8VLJ2|Q8VLJ2_NITS1;tr|A0A1I0EZH7|A0A1I0EZH7_NITER;sp|Q04508|AMOB_NITEU	116380000	103440000	100670000	111330000	113320000	117310000	Nitrosomonas eutropha OX	K10945	pmoB-amoB; methane/ammonia monooxygenase subunit B
tr|F8GI95|F8GI95_NITSI	tr|F8GI95|F8GI95_NITSI;tr|A0A1H8VK96|A0A1H8VK96_9PROT;tr|A0A1P8VZP3|A0A1P8VZP3_9PROT;tr|A0A1P8VZN5|A0A1P8VZN5_9PROT;tr|Q8RQ49|Q8RQ49_9PROT;tr|Q8RQ48|Q8RQ48_9PROT;tr|F9ZHY5|F9ZHY5_9PROT;tr|A0A285C1U6|A0A285C1U6_9PROT	96748000	123200000	146790000	9987000	110560000	128280000	Nitrosomonas sp. (strain Is79A3) OX	K10944	pmoA-amoA; methane/ammonia monooxygenase subunit A
3442_1	3442_1;tr|Q9AP86|Q9AP86_9PROT;tr|F8GHG2|F8GHG2_NITSI;tr|F8GEU5|F8GEU5_NITSI;tr|A0A1H8MBJ3|A0A1H8MBJ3_9PROT;349_6;1621_1;tr|A0A1N6JAE8|A0A1N6JAE8_9PROT;tr|A0A1N6I4C8|A0A1N6I4C8_9PROT;tr|A0A1I4WX62|A0A1I4WX62_9PROT;tr|A0A1I3NKR2|A0A1I3NKR2_9PROT;tr|A0A1H5Y8Z8|A0A1H5Y8Z8_9PROT;tr|A0A1H3QEA9|A0A1H3QEA9_9PROT;tr|A0A0F7KKJ8|A0A0F7KKJ8_9PROT;tr|A0A1I4UWX0|A0A1I4UWX0_9PROT;tr|A0A1H3PUB4|A0A1H3PUB4_9PROT;…	54918000	48756000	55575000	62632000	54627000	58248000		K10946	pmoC-amoC; methane/ammonia monooxygenase subunit C
tr|A0A1H8VLS1|A0A1H8VLS1_9PROT	tr|A0A1H8VLS1|A0A1H8VLS1_9PROT;tr|F9ZHY6|F9ZHY6_9PROT;tr|F9ZG94|F9ZG94_9PROT;tr|A0A285BWD0|A0A285BWD0_9PROT;tr|A0A0S3AI82|A0A0S3AI82_9PROT;tr|A0A0S3AFN9|A0A0S3AFN9_9PROT;tr|F9ZJ63|F9ZJ63_9PROT;tr|A0A285C1A2|A0A285C1A2_9PROT	47853000	45180000	48046000	60263000	49914000	50885000	Nitrosomonas oligotropha OX	K10946	pmoC-amoC; methane/ammonia monooxygenase subunit C
tr|A0A1V6LZP4|A0A1V6LZP4_9BACT	tr|A0A1V6LZP4|A0A1V6LZP4_9BACT;1140_2	7653800	7828400	0	5635500	5520800	10927000	Candidatus Brocadia sapporoensis OX	K00058	serA, PHGDH; D-3-phosphoglycerate dehydrogenase / 2-oxoglutarate reductase
tr|Q9LC64|Q9LC64_9PROT	tr|Q9LC64|Q9LC64_9PROT;tr|Q8RQ50|Q8RQ50_9PROT;tr|Q7BTP5|Q7BTP5_NITER;tr|Q0ADP7|Q0ADP7_NITEC;tr|P72066|P72066_9PROT;tr|O68938|O68938_NITER;tr|A0A1I7JFU6|A0A1I7JFU6_9PROT;tr|A0A1G4WUS1|A0A1G4WUS1_9PROT;sp|Q04507|AMOA_NITEU;1330_7	3683700	2693700	0	2918200	0	6945700	Nitrosomonas sp. TK794 OX	K10944	pmoA-amoA; methane/ammonia monooxygenase subunit A
tr|A0A1V6M1K6|A0A1V6M1K6_9BACT	tr|A0A1V6M1K6|A0A1V6M1K6_9BACT;1112_1;tr|A0A1F7UYG9|A0A1F7UYG9_9BACT	890600000	887770000	896500000	826370000	1003400000	792940000	Candidatus Brocadia sapporoensis OX	K02358	tuf, TUFM; elongation factor Tu
tr|A0A1V4ATP9|A0A1V4ATP9_9BACT	tr|A0A1V4ATP9|A0A1V4ATP9_9BACT	464960000	411060000	432820000	387530000	365390000	319690000	Candidatus Brocadia caroliniensis OX	K04078	groES, HSPE1; chaperonin GroES
tr|Q1PY42|Q1PY42_KUEST	tr|Q1PY42|Q1PY42_KUEST;28838_8	250620000	231850000	242280000	223860000	176910000	192160000	Kuenenia stuttgartiensis OX	K04078	groES, HSPE1; chaperonin GroES
tr|Q1Q123|Q1Q123_KUEST	tr|Q1Q123|Q1Q123_KUEST	156060000	157290000	150650000	148030000	122660000	133640000	Kuenenia stuttgartiensis OX	K02358	tuf, TUFM; elongation factor Tu
tr|A0A1V6M1I1|A0A1V6M1I1_9BACT	tr|A0A1V6M1I1|A0A1V6M1I1_9BACT;707_1	145500000	135070000	137780000	143610000	135500000	164670000	Candidatus Brocadia sapporoensis OX	K02355	fusA, GFM, EFG; elongation factor G
tr|A0A1H8NBS9|A0A1H8NBS9_9PROT	tr|A0A1H8NBS9|A0A1H8NBS9_9PROT;tr|A0A1H8LG72|A0A1H8LG72_9PROT	118190000	108830000	116940000	152660000	118980000	108610000	Nitrosomonas oligotropha OX	K02358	tuf, TUFM; elongation factor Tu
74525_1	74525_1	110250000	101870000	106840000	133250000	106190000	114310000		K02355	fusA, GFM, EFG; elongation factor G
tr|A0A1V6LXH9|A0A1V6LXH9_9BACT	tr|A0A1V6LXH9|A0A1V6LXH9_9BACT	127380000	104860000	124150000	131610000	55738000	95250000	Candidatus Brocadia sapporoensis OX	K04078	groES, HSPE1; chaperonin GroES
764_2	764_2	94373000	93976000	101340000	97689000	87745000	79947000	Nitrosomonas sp. HKU-PRO17	K04078	groES, HSPE1; chaperonin GroES
tr|A0A1V6LZV1|A0A1V6LZV1_9BACT	tr|A0A1V6LZV1|A0A1V6LZV1_9BACT;126_9	61510000	83542000	90614000	85940000	91452000	83863000	Candidatus Brocadia sapporoensis OX	K03687	GRPE; molecular chaperone GrpE
tr|A0A1I4L594|A0A1I4L594_9PROT	tr|A0A1I4L594|A0A1I4L594_9PROT;tr|A0A1H3NH79|A0A1H3NH79_9PROT;tr|A0A1G5SBW5|A0A1G5SBW5_9PROT;tr|A0A1G4WBA3|A0A1G4WBA3_9PROT;sp|Q0AJH8|CH10_NITEC	68083000	81056000	72031000	84919000	85474000	72183000	Nitrosomonas nitrosa OX	K04078	groES, HSPE1; chaperonin GroES
tr|A0A2G6YXF6|A0A2G6YXF6_9BURK	tr|A0A2G6YXF6|A0A2G6YXF6_9BURK;tr|A0A2G6YVD1|A0A2G6YVD1_9BURK	33004000	33385000	32037000	35527000	35383000	26103000	Comamonas sp. 26 OX	K02358	tuf, TUFM; elongation factor Tu
tr|A0A1V4APM1|A0A1V4APM1_9BACT	tr|A0A1V4APM1|A0A1V4APM1_9BACT	27665000	27452000	30220000	32545000	28634000	25246000	Candidatus Brocadia caroliniensis OX	K02358	tuf, TUFM; elongation factor Tu
tr|A0A1V6LZU5|A0A1V6LZU5_9BACT	tr|A0A1V6LZU5|A0A1V6LZU5_9BACT;tr|A0A136M778|A0A136M778_9BACT;tr|A0A0C9PDK9|A0A0C9PDK9_9BACT	28452000	20810000	20884000	21148000	25481000	20384000	Candidatus Brocadia sapporoensis OX	K03111	ssb; single-strand DNA-binding protein
tr|A0A1V6LYS5|A0A1V6LYS5_9BACT	tr|A0A1V6LYS5|A0A1V6LYS5_9BACT	21809000	29650000	19881000	23912000	20021000	20743000	Candidatus Brocadia sapporoensis OX	K02357	tsf, TSFM; elongation factor Ts
tr|A0A1I0CQX7|A0A1I0CQX7_NITER	tr|A0A1I0CQX7|A0A1I0CQX7_NITER;tr|A0A1H9RRV3|A0A1H9RRV3_9PROT	20593000	20171000	20663000	29135000	19236000	18444000	Nitrosomonas europaea OX	K02358	tuf, TUFM; elongation factor Tu
1298_6	1298_6	27837000	26746000	25514000	0	22321000	22087000		K02358	tuf, TUFM; elongation factor Tu
tr|A0A286A1C4|A0A286A1C4_9PROT	tr|A0A286A1C4|A0A286A1C4_9PROT;tr|A0A1H9BQL8|A0A1H9BQL8_9PROT	19896000	19211000	19077000	20176000	16165000	16545000	Nitrosomonas ureae OX	K02355	fusA, GFM, EFG; elongation factor G
tr|A0A1H3PF60|A0A1H3PF60_9PROT	tr|A0A1H3PF60|A0A1H3PF60_9PROT	9056700	10000000	7405300	11020000	7106700	6367400	Nitrosomonas sp. Nm33 OX	K02358	tuf, TUFM; elongation factor Tu
2863_2	2863_2	0	16669000	6309300	5246400	2612700	6604400		K02358	tuf, TUFM; elongation factor Tu
tr|A0A1V6M1U5|A0A1V6M1U5_9BACT	tr|A0A1V6M1U5|A0A1V6M1U5_9BACT	2111200	2176900	5599000	9772400	4696900	0	Candidatus Brocadia sapporoensis OX	K02520	infC, MTIF3; translation initiation factor IF-3
tr|A0A0M2UYX8|A0A0M2UYX8_9BACT	tr|A0A0M2UYX8|A0A0M2UYX8_9BACT;tr|A0A1V6LYL8|A0A1V6LYL8_9BACT	0	0	3406400	4145300	3684200	3648900	Candidatus Brocadia fulgida OX	K03217	yidC, spoIIIJ, OXA1, ccfA; YidC/Oxa1 family membrane protein insertase
tr|A0A1V6LXS5|A0A1V6LXS5_9BACT	tr|A0A1V6LXS5|A0A1V6LXS5_9BACT	5388600	0	0	3886100	0	4925200	Candidatus Brocadia sapporoensis OX	K02519	infB, MTIF2; translation initiation factor IF-2
32376_1	32376_1	0	0	0	0	4929700	0		K02358	tuf, TUFM; elongation factor Tu
2724_7	2724_7;tr|A0A1I0EXE1|A0A1I0EXE1_NITER;sp|Q82T70|EFG_NITEU;2725_8	0	0	0	0	0	0	Nitrosomonas sp. HKU-PRO18	K02355	fusA, GFM, EFG; elongation factor G
tr|Q1PZK3|Q1PZK3_KUEST	tr|Q1PZK3|Q1PZK3_KUEST	0	0	0	0	0	0	Kuenenia stuttgartiensis OX	K04078	groES, HSPE1; chaperonin GroES
483_9	483_9	12881000	7588800	9119600	4354200	8454300	0	Nitrosomonas sp. HKU-PRO17	K00324	pntA; NAD(P) transhydrogenase subunit alpha
tr|A0A1V6M260|A0A1V6M260_9BACT	tr|A0A1V6M260|A0A1V6M260_9BACT	6074300	5475500	6144900	3529200	5234700	4697000	Candidatus Brocadia sapporoensis OX	K03517	nadA; quinolinate synthase
2026_3	2026_3	33275000000	32638000000	34657000000	35366000000	39982000000	38557000000	Candidatus Brocadia sp. HKU-AMX1	K20934	K20934; hydrazine synthase subunit
tr|A0A1V6LWN1|A0A1V6LWN1_9BACT	tr|A0A1V6LWN1|A0A1V6LWN1_9BACT;2026_2	16312000000	16494000000	16638000000	16175000000	18845000000	16195000000	Candidatus Brocadia sapporoensis OX	K20933	K20933; hydrazine synthase subunit
2026_1	2026_1	13667000000	13492000000	13175000000	13085000000	14139000000	13978000000	Candidatus Brocadia sp. HKU-AMX1	K20932	K20932; hydrazine synthase subunit
1887_1	1887_1	11558000000	11749000000	11610000000	12217000000	11888000000	15554000000		K20935	hdh; hydrazine dehydrogenase
831_2	831_2	6333700000	6050600000	6240800000	6039100000	6267800000	5508700000	Candidatus Brocadia sp. HKU-AMX2	K20933	K20933; hydrazine synthase subunit
tr|B1Y7Z5|B1Y7Z5_LEPCP	tr|B1Y7Z5|B1Y7Z5_LEPCP	7188100000	5503600000	6135000000	0	6038000000	8136000000	Leptothrix cholodnii (strain ATCC 51168 LMG 8142 SP-6) OX	K02305	norC; nitric oxide reductase subunit C
tr|A0A1V6M2T4|A0A1V6M2T4_9BACT	tr|A0A1V6M2T4|A0A1V6M2T4_9BACT	4858400000	4707700000	4726100000	5046700000	5021800000	4671400000	Candidatus Brocadia sapporoensis OX	K00370	narG, narZ, nxrA; nitrate reductase / nitrite oxidoreductase, alpha subunit
tr|A0A1V6M3P3|A0A1V6M3P3_9BACT	tr|A0A1V6M3P3|A0A1V6M3P3_9BACT;2930_4	2972800000	2860900000	2854900000	2799300000	3338900000	2991600000	Candidatus Brocadia sapporoensis OX	K20935	hdh; hydrazine dehydrogenase
831_3	831_3	2746700000	2708400000	2789100000	2672000000	2856000000	2418200000	Candidatus Brocadia sp. HKU-AMX2	K20934	K20934; hydrazine synthase subunit
tr|A0A1V6M0T8|A0A1V6M0T8_9BACT	tr|A0A1V6M0T8|A0A1V6M0T8_9BACT	2756100000	2599000000	2500000000	2287300000	2648800000	2368600000	Candidatus Brocadia sapporoensis OX	K10535	hao; hydroxylamine dehydrogenase
831_1	831_1	2276500000	2335100000	2297200000	2175900000	2232200000	2058300000	Candidatus Brocadia sp. HKU-AMX2	K20932	K20932; hydrazine synthase subunit
tr|A0A2C9CHN2|A0A2C9CHN2_KUEST	tr|A0A2C9CHN2|A0A2C9CHN2_KUEST;sp|Q1Q0T2|HZSA_KUEST	787980000	764050000	756090000	809480000	613400000	718440000	Kuenenia stuttgartiensis OX	K20934	K20934; hydrazine synthase subunit
tr|A0A136LTZ1|A0A136LTZ1_9BACT	tr|A0A136LTZ1|A0A136LTZ1_9BACT;tr|A0A0C9NKJ8|A0A0C9NKJ8_9BACT	635260000	628340000	703200000	753040000	985710000	735730000	Candidatus Brocadia sinica OX	K00371	narH, narY, nxrB; nitrate reductase / nitrite oxidoreductase, beta subunit
sp|Q1PW30|HDH_KUEST	sp|Q1PW30|HDH_KUEST;tr|A0A2C9CJB5|A0A2C9CJB5_KUEST	742440000	763360000	763640000	720970000	673140000	753150000	Kuenenia stuttgartiensis OX	K20935	hdh; hydrazine dehydrogenase
tr|A0A1H8VHN7|A0A1H8VHN7_9PROT	tr|A0A1H8VHN7|A0A1H8VHN7_9PROT	706090000	672860000	673290000	817370000	713140000	653280000	Nitrosomonas oligotropha OX	K10535	hao; hydroxylamine dehydrogenase
4826_3	4826_3	617400000	637170000	637430000	634440000	522760000	495050000		K20932	K20932; hydrazine synthase subunit
tr|Q1PX48|Q1PX48_KUEST	tr|Q1PX48|Q1PX48_KUEST;12425_9	452530000	470330000	475950000	502130000	376480000	451130000	Kuenenia stuttgartiensis OX	K20935	hdh; hydrazine dehydrogenase
tr|Q9RAH9|Q9RAH9_NITS1	tr|Q9RAH9|Q9RAH9_NITS1;tr|Q9RAH8|Q9RAH8_NITS1;tr|A0A1I0F3S0|A0A1I0F3S0_NITER;sp|Q50925|HAO_NITEU	449960000	435170000	450630000	486340000	438770000	422620000	Nitrosomonas sp. (strain ENI-11) OX	K10535	hao; hydroxylamine dehydrogenase
tr|G9ITI6|G9ITI6_9BACT	tr|G9ITI6|G9ITI6_9BACT	408020000	411450000	385120000	520280000	379120000	414460000	Candidatus Brocadia anammoxidans OX	K20934	K20934; hydrazine synthase subunit
tr|Q1Q7J1|Q1Q7J1_KUEST	tr|Q1Q7J1|Q1Q7J1_KUEST	316570000	347060000	349050000	431200000	325830000	389960000	Kuenenia stuttgartiensis OX	K20935	hdh; hydrazine dehydrogenase
tr|A0A1V6LZS2|A0A1V6LZS2_9BACT	tr|A0A1V6LZS2|A0A1V6LZS2_9BACT	346440000	329130000	325450000	299990000	338430000	332660000	Candidatus Brocadia sapporoensis OX	K20935	hdh; hydrazine dehydrogenase
tr|A0A1V6LXQ6|A0A1V6LXQ6_9BACT	tr|A0A1V6LXQ6|A0A1V6LXQ6_9BACT	247720000	277780000	275820000	251510000	299830000	323110000	Candidatus Brocadia sapporoensis OX	K10535	hao; hydroxylamine dehydrogenase
tr|A0A1V4AVU9|A0A1V4AVU9_9BACT	tr|A0A1V4AVU9|A0A1V4AVU9_9BACT	261020000	262260000	247070000	274990000	294390000	285880000	Candidatus Brocadia caroliniensis OX	K00371	narH, narY, nxrB; nitrate reductase / nitrite oxidoreductase, beta subunit
17355_3	17355_3	222470000	228380000	214940000	214940000	157310000	180950000		K00370	narG, narZ, nxrA; nitrate reductase / nitrite oxidoreductase, alpha subunit
tr|A0A1V4AVU5|A0A1V4AVU5_9BACT	tr|A0A1V4AVU5|A0A1V4AVU5_9BACT	179660000	169300000	157170000	163450000	159140000	141670000	Candidatus Brocadia caroliniensis OX	K00370	narG, narZ, nxrA; nitrate reductase / nitrite oxidoreductase, alpha subunit
tr|A0A2C9CH14|A0A2C9CH14_KUEST	tr|A0A2C9CH14|A0A2C9CH14_KUEST;sp|Q1Q0T3|HZSG_KUEST;4826_2	193570000	182800000	165530000	160210000	137570000	129950000	Kuenenia stuttgartiensis OX	K20933	K20933; hydrazine synthase subunit
tr|A0A136MFN2|A0A136MFN2_9BACT	tr|A0A136MFN2|A0A136MFN2_9BACT;tr|A0A0C9PJX5|A0A0C9PJX5_9BACT	146340000	140100000	150060000	143570000	181380000	149100000	Candidatus Brocadia sinica OX	K20934	K20934; hydrazine synthase subunit
12966_8	12966_8	161420000	141400000	153180000	152080000	145880000	144890000		K00376	nosZ; nitrous-oxide reductase
tr|Q9R573|Q9R573_NITER	tr|Q9R573|Q9R573_NITER	87639000	101590000	108240000	173880000	120340000	120100000	Nitrosomonas europaea OX	K10535	hao; hydroxylamine dehydrogenase
tr|Q1PZD5|Q1PZD5_KUEST	tr|Q1PZD5|Q1PZD5_KUEST	110950000	124040000	114640000	115340000	96262000	124040000	Kuenenia stuttgartiensis OX	K00371	narH, narY, nxrB; nitrate reductase / nitrite oxidoreductase, beta subunit
tr|A0A136LTX9|A0A136LTX9_9BACT	tr|A0A136LTX9|A0A136LTX9_9BACT;tr|A0A0C9PYF0|A0A0C9PYF0_9BACT	109020000	97192000	103800000	84801000	92690000	97780000	Candidatus Brocadia sinica OX	K00370	narG, narZ, nxrA; nitrate reductase / nitrite oxidoreductase, alpha subunit
2241_6	2241_6	101870000	103700000	100210000	101050000	96474000	75728000	Nitrosomonas sp. HKU-PRO17	K00368	nirK; nitrite reductase (NO-forming)
1251_3	1251_3	86298000	91509000	82192000	116730000	83829000	81532000		K10535	hao; hydroxylamine dehydrogenase
tr|B6EF30|B6EF30_9BACT	tr|B6EF30|B6EF30_9BACT	78982000	71167000	63284000	86513000	91576000	52926000	Candidatus Brocadia sp. enrichment culture clone HZO4 OX	K20935	hdh; hydrazine dehydrogenase
tr|A0A0M2UR36|A0A0M2UR36_9BACT	tr|A0A0M2UR36|A0A0M2UR36_9BACT	67287000	70763000	52297000	60280000	67512000	65588000	Candidatus Brocadia fulgida OX	K10535	hao; hydroxylamine dehydrogenase
tr|A0A1H8KKI7|A0A1H8KKI7_9PROT	tr|A0A1H8KKI7|A0A1H8KKI7_9PROT	47197000	40585000	47534000	64182000	56431000	46105000	Nitrosomonas oligotropha OX	K00368	nirK; nitrite reductase (NO-forming)
tr|A0A2C9CHM2|A0A2C9CHM2_KUEST	tr|A0A2C9CHM2|A0A2C9CHM2_KUEST;sp|Q1Q0T4|HZSB_KUEST	89050000	77515000	72809000	32637000	13937000	11090000	Kuenenia stuttgartiensis OX	K20932	K20932; hydrazine synthase subunit
tr|A0A0M2UVV1|A0A0M2UVV1_9BACT	tr|A0A0M2UVV1|A0A0M2UVV1_9BACT	36630000	37944000	39677000	48642000	36675000	37115000	Candidatus Brocadia fulgida OX	K00370	narG, narZ, nxrA; nitrate reductase / nitrite oxidoreductase, alpha subunit
tr|A0A2C9CG41|A0A2C9CG41_KUEST	tr|A0A2C9CG41|A0A2C9CG41_KUEST;11742_2;tr|Q1PVE0|Q1PVE0_KUEST	38686000	40375000	35464000	0	19394000	7008900	Kuenenia stuttgartiensis OX	K10535	hao; hydroxylamine dehydrogenase
72955_1	72955_1	14766000	10050000	13353000	13156000	11810000	14110000		K00371	narH, narY, nxrB; nitrate reductase / nitrite oxidoreductase, beta subunit
tr|Q8G9I3|Q8G9I3_NITER	tr|Q8G9I3|Q8G9I3_NITER	12177000	20548000	7766100	14534000	9503600	9197100	Nitrosomonas europaea OX	K10535	hao; hydroxylamine dehydrogenase
tr|A0A0M2V157|A0A0M2V157_9BACT	tr|A0A0M2V157|A0A0M2V157_9BACT	6984100	9106600	4832500	13150000	5636600	8790300	Candidatus Brocadia fulgida OX	K20933	K20933; hydrazine synthase subunit
8012_2	8012_2	5671200	7232800	4945600	8165000	5872100	6344400		K00376	nosZ; nitrous-oxide reductase
2539_2	2539_2	2731400	4101300	2929100	3236800	3791400	2770500		K02305	norC; nitric oxide reductase subunit C
tr|A0A1V6M247|A0A1V6M247_9BACT	tr|A0A1V6M247|A0A1V6M247_9BACT;tr|A0A1V4AXZ2|A0A1V4AXZ2_9BACT;tr|A0A0M2V3J0|A0A0M2V3J0_9BACT;tr|A0A2G6YUT1|A0A2G6YUT1_9BURK	1354700	3621600	4047800	1655000	3185700	2172000	Candidatus Brocadia sapporoensis OX	K00261	GLUD1_2, gdhA; glutamate dehydrogenase (NAD(P)+)
tr|A0A1V6M1T3|A0A1V6M1T3_9BACT	tr|A0A1V6M1T3|A0A1V6M1T3_9BACT	5875400	0	3827400	2156500	3825200	0	Candidatus Brocadia sapporoensis OX	K00266	gltD; glutamate synthase (NADPH/NADH) small chain
1352_1	1352_1	602320	597150	0	1135400	711080	1234800	Nitrosomonas sp. HKU-PRO18	K10535	hao; hydroxylamine dehydrogenase
tr|U4KJS9|U4KJS9_ACHPJ	tr|U4KJS9|U4KJS9_ACHPJ	33544000	40519000	39623000	29598000	26409000	27408000	Acholeplasma palmae (strain ATCC 49389 J233) OX	K03657	uvrD, pcrA; DNA helicase II / ATP-dependent DNA helicase PcrA
tr|W6K1S3|W6K1S3_9MICO	tr|W6K1S3|W6K1S3_9MICO	9757800	9135800	9720100	10994000	13304000	9956300	Tetrasphaera australiensis Ben110 OX	K03703	uvrC; excinuclease ABC subunit C
25475_1	25475_1;tr|A0A291J457|A0A291J457_DELAC;tr|A0A286J9Q8|A0A286J9Q8_DELAC;tr|A0A087EM35|A0A087EM35_DELAC	2835100	0	3536600	3192000	2950500	0		K03701	uvrA; excinuclease ABC subunit A
12550_2	12550_2	0	0	0	0	0	4609500		K03701	uvrA; excinuclease ABC subunit A
tr|A0A1V6M2T8|A0A1V6M2T8_9BACT	tr|A0A1V6M2T8|A0A1V6M2T8_9BACT;tr|A0A1V4AWS8|A0A1V4AWS8_9BACT	386200000	513790000	582040000	401680000	452340000	773510000	Candidatus Brocadia sapporoensis OX	K00406	ccoP; cytochrome c oxidase cbb3-type subunit III
3921_4	3921_4	433870000	432150000	424620000	503630000	409770000	399360000	Nitrosomonas sp. HKU-PRO17	K02111	ATPF1A, atpA; F-type H+-transporting ATPase subunit alpha
1270_4	1270_4	236730000	218290000	218130000	251420000	221180000	223890000	Candidatus Brocadia sp. HKU-AMX1	K02111	ATPF1A, atpA; F-type H+-transporting ATPase subunit alpha
tr|F8GH94|F8GH94_NITSI	tr|F8GH94|F8GH94_NITSI	205940000	228160000	201450000	253970000	206420000	207690000	Nitrosomonas sp. (strain Is79A3) OX	K02112	ATPF1B, atpD; F-type H+-transporting ATPase subunit beta
2987_2	2987_2	180130000	157890000	172780000	176800000	206280000	176010000		K02275	coxB; cytochrome c oxidase subunit II
tr|A0A286A608|A0A286A608_9PROT	tr|A0A286A608|A0A286A608_9PROT;tr|A0A1I2AP05|A0A1I2AP05_9PROT	171880000	184770000	163230000	163840000	217580000	168370000	Nitrosomonas ureae OX	K02274	coxA; cytochrome c oxidase subunit I
14727_1	14727_1	127100000	118280000	121550000	82800000	139820000	117650000		K02275	coxB; cytochrome c oxidase subunit II
tr|A0A1H8SBX6|A0A1H8SBX6_9PROT	tr|A0A1H8SBX6|A0A1H8SBX6_9PROT;tr|F8GGI2|F8GGI2_NITSI	104940000	111900000	100760000	120540000	94003000	82302000	Nitrosomonas oligotropha OX	K15987	hppA; K(+)-stimulated pyrophosphate-energized sodium pump
70_8	70_8	99626000	101100000	103880000	102590000	101920000	99067000	Candidatus Brocadia sp. HKU-AMX1	K15987	hppA; K(+)-stimulated pyrophosphate-energized sodium pump
tr|A0A136MDV0|A0A136MDV0_9BACT	tr|A0A136MDV0|A0A136MDV0_9BACT;tr|A0A0M2UU63|A0A0M2UU63_9BACT;tr|A0A0C9NTT8|A0A0C9NTT8_9BACT	128270000	100270000	89307000	60058000	110520000	112870000	Candidatus Brocadia sinica OX	K03955	NDUFAB1; NADH dehydrogenase (ubiquinone) 1 alpha/beta subcomplex 1
tr|A0A1I0C1X8|A0A1I0C1X8_NITER	tr|A0A1I0C1X8|A0A1I0C1X8_NITER;sp|Q82XQ0|ATPA_NITEU	105610000	117570000	99289000	116030000	86776000	71001000	Nitrosomonas europaea OX	K02111	ATPF1A, atpA; F-type H+-transporting ATPase subunit alpha
tr|A0A1V6LY83|A0A1V6LY83_9BACT	tr|A0A1V6LY83|A0A1V6LY83_9BACT;1270_6	87679000	95957000	92057000	93139000	91529000	87773000	Candidatus Brocadia sapporoensis OX	K02109	ATPF0B, atpF; F-type H+-transporting ATPase subunit b
tr|A0A1V6LY92|A0A1V6LY92_9BACT	tr|A0A1V6LY92|A0A1V6LY92_9BACT;tr|A0A0M2UVD2|A0A0M2UVD2_9BACT	98314000	93822000	87483000	97612000	89117000	79226000	Candidatus Brocadia sapporoensis OX	K02112	ATPF1B, atpD; F-type H+-transporting ATPase subunit beta
tr|A0A1H8NW73|A0A1H8NW73_9PROT	tr|A0A1H8NW73|A0A1H8NW73_9PROT	65957000	73650000	66800000	75674000	76978000	115420000	Nitrosomonas oligotropha OX	K02276	coxC; cytochrome c oxidase subunit III
tr|A0A1V6LZV7|A0A1V6LZV7_9BACT	tr|A0A1V6LZV7|A0A1V6LZV7_9BACT	36873000	39528000	35273000	38140000	36122000	34029000	Candidatus Brocadia sapporoensis OX	K02110	ATPF0C, atpE; F-type H+-transporting ATPase subunit c
tr|A0A1I0C1S5|A0A1I0C1S5_NITER	tr|A0A1I0C1S5|A0A1I0C1S5_NITER;sp|Q82XP8|ATPB_NITEU;2697_3	28056000	26531000	33558000	36481000	27413000	50558000	Nitrosomonas europaea OX	K02112	ATPF1B, atpD; F-type H+-transporting ATPase subunit beta
tr|A0A1V6LYB0|A0A1V6LYB0_9BACT	tr|A0A1V6LYB0|A0A1V6LYB0_9BACT;tr|A0A136MAG3|A0A136MAG3_9BACT;tr|A0A0M2UVD7|A0A0M2UVD7_9BACT;tr|A0A0C9Q5E9|A0A0C9Q5E9_9BACT;1270_7	24865000	29114000	29902000	34500000	38329000	30160000	Candidatus Brocadia sapporoensis OX	K02110	ATPF0C, atpE; F-type H+-transporting ATPase subunit c
tr|F8GHQ4|F8GHQ4_NITSI	tr|F8GHQ4|F8GHQ4_NITSI	0	5759800	0	46341000	66973000	60863000	Nitrosomonas sp. (strain Is79A3) OX	K02275	coxB; cytochrome c oxidase subunit II
62138_1	62138_1;34445_3;1479_9	36236000	3392600	33688000	35888000	32790000	33322000		K02112	ATPF1B, atpD; F-type H+-transporting ATPase subunit beta
tr|A0A1V9EKU4|A0A1V9EKU4_9BACT	tr|A0A1V9EKU4|A0A1V9EKU4_9BACT	22096000	22332000	22926000	22133000	21380000	24725000	Niastella populi OX	K00331	nuoB; NADH-quinone oxidoreductase subunit B
tr|A0A1H9R8C5|A0A1H9R8C5_9PROT	tr|A0A1H9R8C5|A0A1H9R8C5_9PROT;tr|A0A1I2EYB5|A0A1I2EYB5_9PROT;58061_2;1966_3;tr|Q0AH15|Q0AH15_NITEC;tr|A0A1I7G4M4|A0A1I7G4M4_9PROT;tr|A0A1I0AE68|A0A1I0AE68_NITER;tr|A0A1G4WM24|A0A1G4WM24_9PROT;sp|Q82W83|PETC_NITEU;48997_2;tr|A0A1I4V1C5|A0A1I4V1C5_9PROT;tr|A0A1I4U2Z2|A0A1I4U2Z2_9PROT;tr|A0A1I3K3D7|A0A1I3K3D7_9PROT;tr|A0A1H2WEY0|A0A1H2WEY0_9PROT;tr|A0A0F7KE53|A0A0F7KE53_9PROT;tr|F8GK43|F8GK43_NITSI…	0	19253000	15108000	15715000	25507000	18754000	Nitrosomonas sp. Nm51 OX	K00413	CYC1, CYT1, petC; ubiquinol-cytochrome c reductase cytochrome c1 subunit
tr|A0A1I0C2X3|A0A1I0C2X3_NITER	tr|A0A1I0C2X3|A0A1I0C2X3_NITER;tr|A0A1G4VYN1|A0A1G4VYN1_9PROT;sp|Q82XQ2|ATPF_NITEU;sp|Q0AJB4|ATPF_NITEC;3309_3	18644000	0	19499000	0	17729000	25634000	Nitrosomonas europaea OX	K02109	ATPF0B, atpF; F-type H+-transporting ATPase subunit b
tr|A0A1V6LZA1|A0A1V6LZA1_9BACT	tr|A0A1V6LZA1|A0A1V6LZA1_9BACT	10983000	10912000	25143000	17741000	0	12080000	Candidatus Brocadia sapporoensis OX	K00335	nuoF; NADH-quinone oxidoreductase subunit F
tr|A0A1V6M3D7|A0A1V6M3D7_9BACT	tr|A0A1V6M3D7|A0A1V6M3D7_9BACT	16624000	12541000	5963700	11387000	11185000	16997000	Candidatus Brocadia sapporoensis OX	K00333	nuoD; NADH-quinone oxidoreductase subunit D
tr|A0A1V6LWW7|A0A1V6LWW7_9BACT	tr|A0A1V6LWW7|A0A1V6LWW7_9BACT	13856000	11971000	13188000	9016000	11698000	12731000	Candidatus Brocadia sapporoensis OX	K03886	MQCRA, qcrA, bfcA, petC; menaquinol-cytochrome c reductase iron-sulfur subunit
1650_5	1650_5	8994400	13847000	16155000	14333000	10121000	8705400	Nitrosomonas sp. HKU-PRO17	K00411	UQCRFS1, RIP1, petA; ubiquinol-cytochrome c reductase iron-sulfur subunit
tr|A0A1F7VA71|A0A1F7VA71_9BACT	tr|A0A1F7VA71|A0A1F7VA71_9BACT	14345000	20688000	12720000	11127000	0	0	Candidatus Uhrbacteria bacterium RIFCSPLOWO2_02_FULL_48_12 OX	K02112	ATPF1B, atpD; F-type H+-transporting ATPase subunit beta
3814_1	3814_1;tr|A0A1I0EGM2|A0A1I0EGM2_NITER;sp|Q82TF3|HPPA_NITEU	15425000	8518200	9817300	9710400	0	8518600	Nitrosomonas sp. HKU-PRO18	K15987	hppA; K(+)-stimulated pyrophosphate-energized sodium pump
tr|A0A1H3KSV7|A0A1H3KSV7_9PROT	tr|A0A1H3KSV7|A0A1H3KSV7_9PROT	8340500	10330000	7939000	6960900	8311200	9101800	Nitrosomonas halophila OX	K02112	ATPF1B, atpD; F-type H+-transporting ATPase subunit beta
tr|D0LL41|D0LL41_HALO1	tr|D0LL41|D0LL41_HALO1	6999900	13533000	12148000	14593000	0	0	Haliangium ochraceum (strain DSM 14365 JCM 11303 SMP-2) OX	K02112	ATPF1B, atpD; F-type H+-transporting ATPase subunit beta
tr|Q82W85|Q82W85_NITEU	tr|Q82W85|Q82W85_NITEU;tr|A0A1I0AEA4|A0A1I0AEA4_NITER;3420_2	8418000	0	7432600	7622000	8885400	6376100	Nitrosomonas europaea (strain ATCC 19718 CIP 103999 KCTC 2705 NBRC 14298) OX	K00411	UQCRFS1, RIP1, petA; ubiquinol-cytochrome c reductase iron-sulfur subunit
tr|A0A1V6LY88|A0A1V6LY88_9BACT	tr|A0A1V6LY88|A0A1V6LY88_9BACT;1270_5	4660500	2047300	6186100	6315400	4224300	4063900	Candidatus Brocadia sapporoensis OX	K02113	ATPF1D, atpH; F-type H+-transporting ATPase subunit delta
1259_2	1259_2	0	0	4166000	0	7392700	7429200		K02115	ATPF1G, atpG; F-type H+-transporting ATPase subunit gamma
tr|E8N4P3|E8N4P3_ANATU	tr|E8N4P3|E8N4P3_ANATU	3494700	5970300	4188700	0	0	4098500	Anaerolinea thermophila (strain DSM 14523 JCM 11388 NBRC 100420 UNI-1) OX	K02112	ATPF1B, atpD; F-type H+-transporting ATPase subunit beta
tr|Q1Q3F5|Q1Q3F5_KUEST	tr|Q1Q3F5|Q1Q3F5_KUEST	1792900	5680900	2782800	2919300	0	3296500	Kuenenia stuttgartiensis OX	K02110	ATPF0C, atpE; F-type H+-transporting ATPase subunit c
6758_5	6758_5;2697_2	2965000	2158900	2384700	1655700	2499000	2268600		K02115	ATPF1G, atpG; F-type H+-transporting ATPase subunit gamma
tr|A0A136M9Q6|A0A136M9Q6_9BACT	tr|A0A136M9Q6|A0A136M9Q6_9BACT;tr|A0A0C9PJK4|A0A0C9PJK4_9BACT;tr|A0A1V6LZX3|A0A1V6LZX3_9BACT;tr|A0A0M2UVI2|A0A0M2UVI2_9BACT	1620800	1368100	2176300	2308800	2251800	1507900	Candidatus Brocadia sinica OX	K02112	ATPF1B, atpD; F-type H+-transporting ATPase subunit beta
tr|A0A1I4M0T8|A0A1I4M0T8_9PROT	tr|A0A1I4M0T8|A0A1I4M0T8_9PROT;tr|A0A1I3GXZ0|A0A1I3GXZ0_9PROT;tr|A0A1H3KVU2|A0A1H3KVU2_9PROT;tr|A0A1H3GTS3|A0A1H3GTS3_9PROT;tr|A0A1H2QL50|A0A1H2QL50_9PROT;tr|A0A1G8E890|A0A1G8E890_9PROT;tr|A0A0F7KE72|A0A0F7KE72_9PROT	0	3417700	1905600	0	0	1366100	Nitrosomonas communis OX	K00333	nuoD; NADH-quinone oxidoreductase subunit D
8336_2	8336_2;tr|Q82WJ1|Q82WJ1_NITEU;tr|A0A1H9YM33|A0A1H9YM33_NITER;6895_6;1030_2	0	0	0	0	0	0		K02274	coxA; cytochrome c oxidase subunit I
tr|A0A1V6M0H9|A0A1V6M0H9_9BACT	tr|A0A1V6M0H9|A0A1V6M0H9_9BACT	33541000	31028000	30181000	28437000	26094000	24635000	Candidatus Brocadia sapporoensis OX	K13038	coaBC, dfp; phosphopantothenoylcysteine decarboxylase / phosphopantothenate---cysteine ligase
tr|F4KRB5|F4KRB5_HALH1	tr|F4KRB5|F4KRB5_HALH1	57538000	46212000	57788000	74537000	72136000	73023000	Haliscomenobacter hydrossis (strain ATCC 27775 DSM 1100 LMG 10767 O) OX	K01434	E3.5.1.11; penicillin amidase
tr|A0A1V6M1E9|A0A1V6M1E9_9BACT	tr|A0A1V6M1E9|A0A1V6M1E9_9BACT	133670000	133320000	122600000	105660000	133610000	112360000	Candidatus Brocadia sapporoensis OX	K01621	xfp, xpk; xylulose-5-phosphate/fructose-6-phosphate phosphoketolase
966_7	966_7	98828000	96508000	95873000	94224000	119760000	102220000	Candidatus Brocadia sp. HKU-AMX1	K00616	E2.2.1.2, talA, talB; transaldolase
tr|A0A1V6LX28|A0A1V6LX28_9BACT	tr|A0A1V6LX28|A0A1V6LX28_9BACT;1088_8	65469000	63882000	69414000	51794000	61267000	64216000	Candidatus Brocadia sapporoensis OX	K00033	PGD, gnd, gntZ; 6-phosphogluconate dehydrogenase
tr|A0A1V6M266|A0A1V6M266_9BACT	tr|A0A1V6M266|A0A1V6M266_9BACT	55744000	53928000	62269000	68049000	60463000	45069000	Candidatus Brocadia sapporoensis OX	K00615	E2.2.1.1, tktA, tktB; transketolase
tr|A0A1N6J8B2|A0A1N6J8B2_9PROT	tr|A0A1N6J8B2|A0A1N6J8B2_9PROT;27981_1;tr|F9ZDJ9|F9ZDJ9_9PROT;tr|F8GIK9|F8GIK9_NITSI;tr|A0A286A5V4|A0A286A5V4_9PROT;tr|A0A1I4SEC9|A0A1I4SEC9_9PROT;tr|A0A1I2D5U0|A0A1I2D5U0_9PROT;tr|A0A1H8ZPD4|A0A1H8ZPD4_9PROT;tr|A0A1H8SIX5|A0A1H8SIX5_9PROT;tr|A0A1H5RSH1|A0A1H5RSH1_9PROT;tr|A0A1H3L3L6|A0A1H3L3L6_9PROT;tr|A0A1G8DBL5|A0A1G8DBL5_9PROT;tr|A0A0S3AGL5|A0A0S3AGL5_9PROT;1842_9;tr|Q82SZ5|Q82SZ5_NITEU;tr|Q0…	3681500	41590000	7989400	8070700	5511300	33051000	Nitrosomonas cryotolerans ATCC 49181 OX	K01783	rpe, RPE; ribulose-phosphate 3-epimerase
tr|Q1Q794|Q1Q794_KUEST	tr|Q1Q794|Q1Q794_KUEST	10069000	9886900	10727000	9373100	8410500	9165300	Kuenenia stuttgartiensis OX	K00616	E2.2.1.2, talA, talB; transaldolase
tr|A0A1H3E752|A0A1H3E752_9PROT	tr|A0A1H3E752|A0A1H3E752_9PROT;tr|F8GHX1|F8GHX1_NITSI;tr|A0A1N6GYS2|A0A1N6GYS2_9PROT;tr|A0A1I2ENM2|A0A1I2ENM2_9PROT;tr|A0A1H8P1E9|A0A1H8P1E9_9PROT	10440000	13036000	8783600	8925400	7870000	0	Nitrosomonas halophila OX	K00615	E2.2.1.1, tktA, tktB; transketolase
1387_5	1387_5	2194800	0	2573600	8355600	0	0	Candidatus Brocadia sp. HKU-AMX2	K00615	E2.2.1.1, tktA, tktB; transketolase
38965_6	38965_6	145650000	167550000	163810000	176990000	203450000	185620000		K04771	degP, htrA; serine protease Do
tr|A0A1V6M399|A0A1V6M399_9BACT	tr|A0A1V6M399|A0A1V6M399_9BACT	119910000	123740000	124590000	125420000	136980000	138560000	Candidatus Brocadia sapporoensis OX	K01358	clpP, CLPP; ATP-dependent Clp protease, protease subunit
tr|A0A1V6LYV6|A0A1V6LYV6_9BACT	tr|A0A1V6LYV6|A0A1V6LYV6_9BACT;tr|A0A0M2UUA5|A0A0M2UUA5_9BACT	108280000	112840000	103030000	134180000	96663000	114520000	Candidatus Brocadia sapporoensis OX	K04771	degP, htrA; serine protease Do
tr|A0A136M3E7|A0A136M3E7_9BACT	tr|A0A136M3E7|A0A136M3E7_9BACT;tr|A0A0C9PZW0|A0A0C9PZW0_9BACT;3444_7;tr|Q1PW15|Q1PW15_KUEST;17976_2	41121000	45389000	47978000	6452500	37470000	46882000	Candidatus Brocadia sinica OX	K01358	clpP, CLPP; ATP-dependent Clp protease, protease subunit
tr|A0A1V6LXU9|A0A1V6LXU9_9BACT	tr|A0A1V6LXU9|A0A1V6LXU9_9BACT;tr|A0A1V4AUR6|A0A1V4AUR6_9BACT;1496_6;tr|A0A0M2UWA3|A0A0M2UWA3_9BACT	38163000	40685000	42212000	26229000	30645000	37581000	Candidatus Brocadia sapporoensis OX	K03798	ftsH, hflB; cell division protease FtsH
tr|A0A1V6M0E8|A0A1V6M0E8_9BACT	tr|A0A1V6M0E8|A0A1V6M0E8_9BACT	29921000	32792000	33787000	33154000	30059000	25150000	Candidatus Brocadia sapporoensis OX	K08602	pepF, pepB; oligoendopeptidase F
tr|A0A1W9S1U7|A0A1W9S1U7_9BACT	tr|A0A1W9S1U7|A0A1W9S1U7_9BACT	22006000	20022000	20143000	49496000	32471000	21562000	Candidatus Coatesbacteria bacterium 4484_99 OX	K01262	pepP; Xaa-Pro aminopeptidase
tr|A0A124G1R2|A0A124G1R2_9BACT	tr|A0A124G1R2|A0A124G1R2_9BACT	5175400	0	0	0	30501000	28695000	Mesotoga infera OX	K08602	pepF, pepB; oligoendopeptidase F
121_5	121_5	7331300	8490000	10553000	10425000	10329000	12237000	Nitrosomonas sp. HKU-PRO17	K07386	pepO; putative endopeptidase
tr|A0A0M2URP9|A0A0M2URP9_9BACT	tr|A0A0M2URP9|A0A0M2URP9_9BACT;tr|A0A1V6M2S5|A0A1V6M2S5_9BACT	5402800	13223000	12163000	7189200	7878100	11368000	Candidatus Brocadia fulgida OX	K11749	rseP; regulator of sigma E protease
tr|A0A136MGQ9|A0A136MGQ9_9BACT	tr|A0A136MGQ9|A0A136MGQ9_9BACT;tr|A0A0C9PR59|A0A0C9PR59_9BACT	9816600	11209000	7900800	9287300	8386000	10472000	Candidatus Brocadia sinica OX	K01419	hslV, clpQ; ATP-dependent HslUV protease, peptidase subunit HslV
tr|A0A1V6M0I5|A0A1V6M0I5_9BACT	tr|A0A1V6M0I5|A0A1V6M0I5_9BACT;760_1	3811300	6769000	3181200	0	3326700	2863900	Candidatus Brocadia sapporoensis OX	K01338	lon; ATP-dependent Lon protease
tr|A0A1V6M307|A0A1V6M307_9BACT	tr|A0A1V6M307|A0A1V6M307_9BACT	2837600	1913700	2347300	0	3225300	4733000	Candidatus Brocadia sapporoensis OX	K01299	E3.4.17.19; carboxypeptidase Taq
tr|A0A1V6LZ04|A0A1V6LZ04_9BACT	tr|A0A1V6LZ04|A0A1V6LZ04_9BACT;1476_8	4920100	3918200	5527700	0	0	0	Candidatus Brocadia sapporoensis OX	K03798	ftsH, hflB; cell division protease FtsH
tr|A0A1H9JFT9|A0A1H9JFT9_9PROT	tr|A0A1H9JFT9|A0A1H9JFT9_9PROT	0	0	0	0	0	0	Nitrosomonas sp. Nm51 OX	K03797	E3.4.21.102, prc, ctpA; carboxyl-terminal processing protease
tr|A0A1F6GNY0|A0A1F6GNY0_9PROT	tr|A0A1F6GNY0|A0A1F6GNY0_9PROT	16571000	17947000	21563000	30564000	22781000	21811000	Candidatus Lambdaproteobacteria bacterium RIFOXYD2_FULL_56_26 OX	K01000	mraY; phospho-N-acetylmuramoyl-pentapeptide-transferase
tr|Q82TI0|Q82TI0_NITEU	tr|Q82TI0|Q82TI0_NITEU;tr|A0A1I0CEL9|A0A1I0CEL9_NITER	463130000	451210000	434630000	485180000	471420000	452550000	Nitrosomonas europaea (strain ATCC 19718 CIP 103999 KCTC 2705 NBRC 14298) OX	K06078	lpp; murein lipoprotein
tr|A0A1V6LX33|A0A1V6LX33_9BACT	tr|A0A1V6LX33|A0A1V6LX33_9BACT	62292000	63091000	63330000	53411000	49913000	49892000	Candidatus Brocadia sapporoensis OX	K03856	AROA2, aroA; 3-deoxy-7-phosphoheptulonate synthase
tr|A0A1V6LXQ7|A0A1V6LXQ7_9BACT	tr|A0A1V6LXQ7|A0A1V6LXQ7_9BACT	52997000	63153000	58540000	51221000	50729000	58721000	Candidatus Brocadia sapporoensis OX	K02636	petC; cytochrome b6-f complex iron-sulfur subunit
tr|A0A1V6M085|A0A1V6M085_9BACT	tr|A0A1V6M085|A0A1V6M085_9BACT	5467600	7681300	5777900	0	4659100	0	Candidatus Brocadia sapporoensis OX	K08906	petJ; cytochrome c6
tr|A0A1V6LYW6|A0A1V6LYW6_9BACT	tr|A0A1V6LYW6|A0A1V6LYW6_9BACT	2157000	0	3331500	2103700	0	2813500	Candidatus Brocadia sapporoensis OX	K00973	E2.7.7.24, rfbA, rffH; glucose-1-phosphate thymidylyltransferase
484_9	484_9	1824500	0	0	0	0	0	Candidatus Brocadia sp. HKU-AMX2	K01710	E4.2.1.46, rfbB, rffG; dTDP-glucose 4,6-dehydratase
tr|A0A1V6M2Y4|A0A1V6M2Y4_9BACT	tr|A0A1V6M2Y4|A0A1V6M2Y4_9BACT;513_7	244680000	230600000	234630000	278170000	223740000	267790000	Candidatus Brocadia sapporoensis OX	K03594	bfr; bacterioferritin
tr|A0A1H8LXU5|A0A1H8LXU5_9PROT	tr|A0A1H8LXU5|A0A1H8LXU5_9PROT	188990000	177250000	141290000	134860000	152860000	182500000	Nitrosomonas oligotropha OX	K03594	bfr; bacterioferritin
tr|Q82W35|Q82W35_NITEU	tr|Q82W35|Q82W35_NITEU;tr|Q0AGT2|Q0AGT2_NITEC;tr|A0A1I7FVL0|A0A1I7FVL0_9PROT;tr|A0A1H9Z9B5|A0A1H9Z9B5_NITER;tr|A0A1H3IKK9|A0A1H3IKK9_9PROT;tr|A0A1G7ZX34|A0A1G7ZX34_9PROT;tr|A0A1G4VLV3|A0A1G4VLV3_9PROT;36636_4;3072_3;1434_3	99473000	78415000	77718000	54274000	52074000	87203000	Nitrosomonas europaea (strain ATCC 19718 CIP 103999 KCTC 2705 NBRC 14298) OX	K03594	bfr; bacterioferritin
tr|A0A1V6M0R9|A0A1V6M0R9_9BACT	tr|A0A1V6M0R9|A0A1V6M0R9_9BACT;tr|A0A136MER1|A0A136MER1_9BACT;tr|A0A0C9Q4X6|A0A0C9Q4X6_9BACT	74556000	78645000	72554000	77368000	71445000	62448000	Candidatus Brocadia sapporoensis OX	K01698	hemB, ALAD; porphobilinogen synthase
tr|F8GE16|F8GE16_NITSI	tr|F8GE16|F8GE16_NITSI;tr|A0A1H8MUS2|A0A1H8MUS2_9PROT	57192000	58744000	63544000	65646000	69633000	63714000	Nitrosomonas sp. (strain Is79A3) OX	K03594	bfr; bacterioferritin
tr|Q1Q315|Q1Q315_KUEST	tr|Q1Q315|Q1Q315_KUEST;6134_5	34340000	33799000	39775000	31850000	26942000	32979000	Kuenenia stuttgartiensis OX	K03594	bfr; bacterioferritin
101571_2	101571_2	27820000	27454000	24161000	23304000	20260000	24179000		K03594	bfr; bacterioferritin
tr|Q1Q5F8|Q1Q5F8_KUEST	tr|Q1Q5F8|Q1Q5F8_KUEST;5001_3	0	3775600	5020600	4762800	0	3993400	Kuenenia stuttgartiensis OX	K03594	bfr; bacterioferritin
tr|A0A1V6LYM3|A0A1V6LYM3_9BACT	tr|A0A1V6LYM3|A0A1V6LYM3_9BACT;tr|A0A136M6U1|A0A136M6U1_9BACT;tr|A0A0C9Q2S2|A0A0C9Q2S2_9BACT	0	0	0	0	0	0	Candidatus Brocadia sapporoensis OX	K13542	cobA-hemD; uroporphyrinogen III methyltransferase / synthase
2092_9	2092_9	0	32918000	11461000	28941000	0	52611000		K02523	ispB; octaprenyl-diphosphate synthase
tr|I0IC63|I0IC63_PHYMF	tr|I0IC63|I0IC63_PHYMF	55285000	53698000	52716000	64984000	60360000	56637000	Phycisphaera mikurensis (strain NBRC 102666 KCTC 22515 FYK2301M01) OX	K19117	csd1, cas8c; CRISPR-associated protein Csd1
tr|A0A1V4AWY4|A0A1V4AWY4_9BACT	tr|A0A1V4AWY4|A0A1V4AWY4_9BACT;tr|A0A1V6M321|A0A1V6M321_9BACT	39181000	35545000	46178000	40212000	48482000	42296000	Candidatus Brocadia caroliniensis OX	K19139	csm4; CRISPR-associated protein Csm4
tr|A0A1V6LYE6|A0A1V6LYE6_9BACT	tr|A0A1V6LYE6|A0A1V6LYE6_9BACT	0	0	0	0	0	0	Candidatus Brocadia sapporoensis OX	K00167	BCKDHB, bkdA2; 2-oxoisovalerate dehydrogenase E1 component beta subunit
tr|A0A2C9CGW5|A0A2C9CGW5_KUEST	tr|A0A2C9CGW5|A0A2C9CGW5_KUEST;27797_6	206760000	214190000	185340000	182080000	215770000	229190000	Kuenenia stuttgartiensis OX	K06699	PSME4; proteasome activator subunit 4
tr|A0A1V6LWU2|A0A1V6LWU2_9BACT	tr|A0A1V6LWU2|A0A1V6LWU2_9BACT	91479000	98725000	114400000	103030000	87797000	117690000	Candidatus Brocadia sapporoensis OX	K12257	secDF; SecD/SecF fusion protein
tr|A0A1V6LYN4|A0A1V6LYN4_9BACT	tr|A0A1V6LYN4|A0A1V6LYN4_9BACT;270_9	53948000	53917000	54244000	47391000	75212000	67148000	Candidatus Brocadia sapporoensis OX	K03116	tatA; sec-independent protein translocase protein TatA
tr|A0A1V6M3B4|A0A1V6M3B4_9BACT	tr|A0A1V6M3B4|A0A1V6M3B4_9BACT	17256000	19515000	19844000	21596000	25115000	16835000	Candidatus Brocadia sapporoensis OX	K03070	secA; preprotein translocase subunit SecA
tr|A0A1Z8LDH4|A0A1Z8LDH4_9BACT	tr|A0A1Z8LDH4|A0A1Z8LDH4_9BACT	0	16964000	18684000	30616000	18549000	14764000	Phycisphaera sp. TMED9 OX	K12257	secDF; SecD/SecF fusion protein
tr|A0A136MFR1|A0A136MFR1_9BACT	tr|A0A136MFR1|A0A136MFR1_9BACT;tr|A0A0C9Q1E3|A0A0C9Q1E3_9BACT	11429000	9834500	12389000	10847000	11624000	14219000	Candidatus Brocadia sinica OX	K12257	secDF; SecD/SecF fusion protein
tr|A0A1H9YJ53|A0A1H9YJ53_NITER	tr|A0A1H9YJ53|A0A1H9YJ53_NITER;sp|Q82WM9|TATA_NITEU;2959_6;tr|A0A1I7EZ53|A0A1I7EZ53_9PROT;tr|A0A1G4W113|A0A1G4W113_9PROT;sp|Q0AET7|TATA_NITEC;3368_3;31744_3;2960_2	6452400	6172600	6601000	5780200	3884600	4363800	Nitrosomonas europaea OX	K03116	tatA; sec-independent protein translocase protein TatA
tr|A0A1V6LZM1|A0A1V6LZM1_9BACT	tr|A0A1V6LZM1|A0A1V6LZM1_9BACT	76534000	88887000	101520000	82164000	102150000	152550000	Candidatus Brocadia sapporoensis OX	K04087	hflC; membrane protease subunit HflC
1088_3	1088_3	48004000	44749000	48264000	50937000	49043000	64032000	Candidatus Brocadia sp. HKU-AMX1	K04088	hflK; membrane protease subunit HflK
3444_8	3444_8	21610000	44416000	37778000	42030000	44261000	29662000	Candidatus Brocadia sp. HKU-AMX2	K03545	tig; trigger factor
tr|A0A1V4AR23|A0A1V4AR23_9BACT	tr|A0A1V4AR23|A0A1V4AR23_9BACT;tr|A0A1V6LX22|A0A1V6LX22_9BACT	14218000	14824000	16654000	14533000	11875000	13157000	Candidatus Brocadia caroliniensis OX	K04087	hflC; membrane protease subunit HflC
tr|A0A1V6M112|A0A1V6M112_9BACT	tr|A0A1V6M112|A0A1V6M112_9BACT	50643000	42021000	54181000	47227000	54742000	50353000	Candidatus Brocadia sapporoensis OX	K04079	HSP90A, htpG; molecular chaperone HtpG
tr|A0A1V6LZH0|A0A1V6LZH0_9BACT	tr|A0A1V6LZH0|A0A1V6LZH0_9BACT;tr|Q1PVN2|Q1PVN2_KUEST;tr|A0A2C9CGM3|A0A2C9CGM3_KUEST;8004_8	269580000	279840000	259580000	267320000	243740000	263010000	Candidatus Brocadia sapporoensis OX	K00962	pnp, PNPT1; polyribonucleotide nucleotidyltransferase
tr|A0A1V6M1L4|A0A1V6M1L4_9BACT	tr|A0A1V6M1L4|A0A1V6M1L4_9BACT;707_7	128400000	129480000	124230000	143640000	96981000	117470000	Candidatus Brocadia sapporoensis OX	K03043	rpoB; DNA-directed RNA polymerase subunit beta
tr|A0A1V6M1Q5|A0A1V6M1Q5_9BACT	tr|A0A1V6M1Q5|A0A1V6M1Q5_9BACT;707_8	126620000	110970000	128040000	131720000	104530000	126560000	Candidatus Brocadia sapporoensis OX	K03046	rpoC; DNA-directed RNA polymerase subunit beta'
tr|A0A1V6M1N7|A0A1V6M1N7_9BACT	tr|A0A1V6M1N7|A0A1V6M1N7_9BACT;779_2	81044000	81085000	78547000	78591000	72968000	85845000	Candidatus Brocadia sapporoensis OX	K03040	rpoA; DNA-directed RNA polymerase subunit alpha
tr|A0A1V6LYX5|A0A1V6LYX5_9BACT	tr|A0A1V6LYX5|A0A1V6LYX5_9BACT;20_5	62795000	77913000	91696000	97983000	57465000	70038000	Candidatus Brocadia sapporoensis OX	K02338	DPO3B, dnaN; DNA polymerase III subunit beta
tr|A0A1V6LWT5|A0A1V6LWT5_9BACT	tr|A0A1V6LWT5|A0A1V6LWT5_9BACT	24158000	24403000	24670000	30011000	22312000	23619000	Candidatus Brocadia sapporoensis OX	K03040	rpoA; DNA-directed RNA polymerase subunit alpha
tr|A0A0M2UV21|A0A0M2UV21_9BACT	tr|A0A0M2UV21|A0A0M2UV21_9BACT	0	22918000	24864000	25025000	20485000	24140000	Candidatus Brocadia fulgida OX	K00962	pnp, PNPT1; polyribonucleotide nucleotidyltransferase
21818_2	21818_2;18700_2	15712000	16458000	22586000	19652000	18973000	19946000		K11751	ushA; 5'-nucleotidase / UDP-sugar diphosphatase
tr|F8GL02|F8GL02_NITSI	tr|F8GL02|F8GL02_NITSI;tr|A0A1I4GRX9|A0A1I4GRX9_9PROT;tr|A0A1H9RQ56|A0A1H9RQ56_9PROT	21841000	14892000	14271000	31685000	18038000	12519000	Nitrosomonas sp. (strain Is79A3) OX	K03043	rpoB; DNA-directed RNA polymerase subunit beta
tr|A0A1H3NKF9|A0A1H3NKF9_9PROT	tr|A0A1H3NKF9|A0A1H3NKF9_9PROT;29097_1;3331_1;7365_1;2272_1;8250_5;1526_4;tr|F8GL03|F8GL03_NITSI;tr|A0A286AGC6|A0A286AGC6_9PROT;tr|A0A1I2GFF5|A0A1I2GFF5_9PROT;tr|A0A1H9GFD8|A0A1H9GFD8_9PROT;tr|A0A1H8LH94|A0A1H8LH94_9PROT;tr|A0A1B3LPQ6|A0A1B3LPQ6_9PROT;tr|A0A0S3AK50|A0A0S3AK50_9PROT;tr|F5RD92|F5RD92_METUF;tr|A0A1H5Y4X1|A0A1H5Y4X1_9PROT;tr|F9ZFD9|F9ZFD9_9PROT;tr|A0A285BX60|A0A285BX60_9PROT;tr|A0A1I…	34002000	11791000	11872000	9720800	7844600	18321000	Nitrosomonas halophila OX	K03046	rpoC; DNA-directed RNA polymerase subunit beta'
tr|A0A1V6M2V1|A0A1V6M2V1_9BACT	tr|A0A1V6M2V1|A0A1V6M2V1_9BACT	16939000	14582000	17153000	16339000	9923700	12950000	Candidatus Brocadia sapporoensis OX	K02428	rdgB; XTP/dITP diphosphohydrolase
1445_1	1445_1;tr|A0A1I0DRX5|A0A1I0DRX5_NITER;sp|Q82XT0|PNP_NITEU;sp|B1Y823|PNP_LEPCP	8529200	11708000	6851400	8614200	7882500	11890000	Nitrosomonas sp. HKU-PRO18	K00962	pnp, PNPT1; polyribonucleotide nucleotidyltransferase
tr|A0A1V6LZ90|A0A1V6LZ90_9BACT	tr|A0A1V6LZ90|A0A1V6LZ90_9BACT	0	0	9874900	9531700	9444500	10418000	Candidatus Brocadia sapporoensis OX	K01952	purL, PFAS; phosphoribosylformylglycinamidine synthase
tr|A0A1V6M211|A0A1V6M211_9BACT	tr|A0A1V6M211|A0A1V6M211_9BACT	0	1570700	8238800	0	7617500	18938000	Candidatus Brocadia sapporoensis OX	K01952	purL, PFAS; phosphoribosylformylglycinamidine synthase
289_5	289_5	7453400	10176000	8346400	0	0	0	Candidatus Brocadia sp. HKU-AMX2	K03043	rpoB; DNA-directed RNA polymerase subunit beta
15367_8	15367_8;tr|Q1PYE7|Q1PYE7_KUEST;tr|A0A2C9CCW3|A0A2C9CCW3_KUEST;tr|A0A136LTK2|A0A136LTK2_9BACT;tr|A0A1V6M064|A0A1V6M064_9BACT;tr|A0A1V4AWV4|A0A1V4AWV4_9BACT;tr|A0A0M2UQ58|A0A0M2UQ58_9BACT;tr|A0A0C9PPP7|A0A0C9PPP7_9BACT	4445700	4060200	4214700	2301400	5510400	3027100		K01939	purA, ADSS; adenylosuccinate synthase
tr|A0A0M2UYZ6|A0A0M2UYZ6_9BACT	tr|A0A0M2UYZ6|A0A0M2UYZ6_9BACT;tr|A0A1V6LZY6|A0A1V6LZY6_9BACT	4454000	4274600	4462300	0	2893200	4333100	Candidatus Brocadia fulgida OX	K01951	guaA, GMPS; GMP synthase (glutamine-hydrolysing)
tr|A0A1V6M173|A0A1V6M173_9BACT	tr|A0A1V6M173|A0A1V6M173_9BACT	0	0	0	0	0	7865400	Candidatus Brocadia sapporoensis OX	K00856	E2.7.1.20, ADK; adenosine kinase
tr|A0A136LXF6|A0A136LXF6_9BACT	tr|A0A136LXF6|A0A136LXF6_9BACT;tr|A0A0C9PFN2|A0A0C9PFN2_9BACT;tr|A0A1F7WFF4|A0A1F7WFF4_9BACT;9253_2	0	0	0	0	0	6329700	Candidatus Brocadia sinica OX	K00939	adk, AK; adenylate kinase
tr|A0A1F6H1S5|A0A1F6H1S5_9PROT	tr|A0A1F6H1S5|A0A1F6H1S5_9PROT	425660000	472460000	435790000	354190000	401740000	432630000	Candidatus Lambdaproteobacteria bacterium RIFOXYD2_FULL_56_26 OX	K00945	cmk; CMP/dCMP kinase
tr|A0A1V6LX90|A0A1V6LX90_9BACT	tr|A0A1V6LX90|A0A1V6LX90_9BACT;702_4	19629000	22236000	17328000	15402000	20701000	18252000	Candidatus Brocadia sapporoensis OX	K01955	carB, CPA2; carbamoyl-phosphate synthase large subunit
tr|A0A1V6M0K4|A0A1V6M0K4_9BACT	tr|A0A1V6M0K4|A0A1V6M0K4_9BACT	14065000	9463000	13377000	10681000	9843800	0	Candidatus Brocadia sapporoensis OX	K01520	dut, DUT; dUTP pyrophosphatase
tr|A0A1V6LX95|A0A1V6LX95_9BACT	tr|A0A1V6LX95|A0A1V6LX95_9BACT;702_5	15367000	0	20631000	7299300	5548800	1675200	Candidatus Brocadia sapporoensis OX	K01956	carA, CPA1; carbamoyl-phosphate synthase small subunit
tr|A0A1V6LYA9|A0A1V6LYA9_9BACT	tr|A0A1V6LYA9|A0A1V6LYA9_9BACT;2191_9	6411600	6281100	6243400	4764900	6091500	4901300	Candidatus Brocadia sapporoensis OX	K00757	udp, UPP; uridine phosphorylase
tr|A0A1V6LYZ1|A0A1V6LYZ1_9BACT	tr|A0A1V6LYZ1|A0A1V6LYZ1_9BACT;tr|A0A1V4AVY6|A0A1V4AVY6_9BACT;tr|A0A136M694|A0A136M694_9BACT;tr|A0A0C9NND8|A0A0C9NND8_9BACT;527_9	5143000	7088000	9397600	4730100	0	4768200	Candidatus Brocadia sapporoensis OX	K09903	pyrH; uridylate kinase
tr|A0A1V6M0S7|A0A1V6M0S7_9BACT	tr|A0A1V6M0S7|A0A1V6M0S7_9BACT;1884_4	46812000	56475000	70657000	57577000	58341000	34266000	Candidatus Brocadia sapporoensis OX	K01006	ppdK; pyruvate, orthophosphate dikinase
tr|A0A1V6LXE1|A0A1V6LXE1_9BACT	tr|A0A1V6LXE1|A0A1V6LXE1_9BACT	10768000	11977000	11059000	10091000	9994200	9561200	Candidatus Brocadia sapporoensis OX	K01595	ppc; phosphoenolpyruvate carboxylase
tr|A0A1V6M1S1|A0A1V6M1S1_9BACT	tr|A0A1V6M1S1|A0A1V6M1S1_9BACT	9483100	8676800	10518000	9818200	8038000	10316000	Candidatus Brocadia sapporoensis OX	K01961	accC; acetyl-CoA carboxylase, biotin carboxylase subunit
4103_9	4103_9	5738700	5816800	7022400	7211300	9659600	12525000	Unclassified Burkholderiales HKU-PRO4	K01007	pps, ppsA; pyruvate, water dikinase
tr|A0A1V6LXY7|A0A1V6LXY7_9BACT	tr|A0A1V6LXY7|A0A1V6LXY7_9BACT;1265_4	3924900	3263000	5651800	3656500	4095500	4128900	Candidatus Brocadia sapporoensis OX	K01649	leuA, IMS; 2-isopropylmalate synthase
544_1	544_1;543_5;tr|A0A1H8N7Y8|A0A1H8N7Y8_9PROT	0	5333100	8209400	5956100	0	3429100	Nitrosomonas sp. HKU-PRO17	K02160	accB, bccP; acetyl-CoA carboxylase biotin carboxyl carrier protein
tr|A0A101HP57|A0A101HP57_9BACT	tr|A0A101HP57|A0A101HP57_9BACT	0	0	0	0	0	10846000	Mesotoga prima OX	K01006	ppdK; pyruvate, orthophosphate dikinase
44323_2	44323_2	0	0	0	0	0	6001800		K01006	ppdK; pyruvate, orthophosphate dikinase
tr|A0A1V6LZJ4|A0A1V6LZJ4_9BACT	tr|A0A1V6LZJ4|A0A1V6LZJ4_9BACT	19488000	17682000	18788000	17414000	15917000	17654000	Candidatus Brocadia sapporoensis OX	K00794	ribH, RIB4; 6,7-dimethyl-8-ribityllumazine synthase
tr|A0A1V6LX74|A0A1V6LX74_9BACT	tr|A0A1V6LX74|A0A1V6LX74_9BACT;702_8	14712000	11252000	10481000	14607000	12826000	13595000	Candidatus Brocadia sapporoensis OX	K14652	ribBA; 3,4-dihydroxy 2-butanone 4-phosphate synthase / GTP cyclohydrolase II
tr|A0A136LU28|A0A136LU28_9BACT	tr|A0A136LU28|A0A136LU28_9BACT;tr|A0A0C9PBZ8|A0A0C9PBZ8_9BACT	3692800	4894400	4768700	4001100	0	0	Candidatus Brocadia sinica OX	K00794	ribH, RIB4; 6,7-dimethyl-8-ribityllumazine synthase
tr|A0A1V6M1G6|A0A1V6M1G6_9BACT	tr|A0A1V6M1G6|A0A1V6M1G6_9BACT;707_6	769230000	726860000	743540000	834540000	721450000	740700000	Candidatus Brocadia sapporoensis OX	K02935	RP-L7, MRPL12, rplL; large subunit ribosomal protein L7/L12
289_6	289_6	280480000	267230000	265480000	226960000	240130000	266190000	Candidatus Brocadia sp. HKU-AMX2	K02935	RP-L7, MRPL12, rplL; large subunit ribosomal protein L7/L12
634_5	634_5;tr|A0A1H8LH41|A0A1H8LH41_9PROT	244500000	232020000	250400000	311150000	202310000	218490000	Nitrosomonas sp. HKU-PRO17	K02935	RP-L7, MRPL12, rplL; large subunit ribosomal protein L7/L12
tr|A0A1V6LZQ5|A0A1V6LZQ5_9BACT	tr|A0A1V6LZQ5|A0A1V6LZQ5_9BACT	249180000	230890000	227320000	242290000	225360000	233670000	Candidatus Brocadia sapporoensis OX	K02897	RP-L25, rplY; large subunit ribosomal protein L25
tr|A0A1V6M1J6|A0A1V6M1J6_9BACT	tr|A0A1V6M1J6|A0A1V6M1J6_9BACT	151420000	157680000	154380000	211210000	166520000	188290000	Candidatus Brocadia sapporoensis OX	K02988	RP-S5, MRPS5, rpsE; small subunit ribosomal protein S5
tr|A0A1V4AQK4|A0A1V4AQK4_9BACT	tr|A0A1V4AQK4|A0A1V4AQK4_9BACT;tr|A0A136LXG5|A0A136LXG5_9BACT;tr|A0A0C9PFM2|A0A0C9PFM2_9BACT;tr|Q1Q147|Q1Q147_KUEST	0	189230000	134310000	170150000	134040000	162070000	Candidatus Brocadia caroliniensis OX	K02874	RP-L14, MRPL14, rplN; large subunit ribosomal protein L14
tr|A0A1V6M1C0|A0A1V6M1C0_9BACT	tr|A0A1V6M1C0|A0A1V6M1C0_9BACT;241_4	124180000	126500000	117000000	142500000	137140000	128420000	Candidatus Brocadia sapporoensis OX	K02945	RP-S1, rpsA; small subunit ribosomal protein S1
tr|A0A1V6M1S3|A0A1V6M1S3_9BACT	tr|A0A1V6M1S3|A0A1V6M1S3_9BACT	126570000	120210000	114950000	123480000	113530000	114100000	Candidatus Brocadia sapporoensis OX	K02994	RP-S8, rpsH; small subunit ribosomal protein S8
tr|A0A1V6LZS5|A0A1V6LZS5_9BACT	tr|A0A1V6LZS5|A0A1V6LZS5_9BACT	106050000	105330000	111790000	119550000	111420000	111020000	Candidatus Brocadia sapporoensis OX	K02990	RP-S6, MRPS6, rpsF; small subunit ribosomal protein S6
tr|A0A1V6M1H4|A0A1V6M1H4_9BACT	tr|A0A1V6M1H4|A0A1V6M1H4_9BACT;707_4	113200000	113200000	111110000	98783000	112490000	112160000	Candidatus Brocadia sapporoensis OX	K02863	RP-L1, MRPL1, rplA; large subunit ribosomal protein L1
tr|A0A0M2UTK2|A0A0M2UTK2_9BACT	tr|A0A0M2UTK2|A0A0M2UTK2_9BACT;tr|A0A1V6M1H2|A0A1V6M1H2_9BACT;tr|A0A1V4AQN8|A0A1V4AQN8_9BACT	104030000	95784000	99694000	99257000	93382000	85085000	Candidatus Brocadia fulgida OX	K02946	RP-S10, MRPS10, rpsJ; small subunit ribosomal protein S10
tr|A0A2C9CC85|A0A2C9CC85_KUEST	tr|A0A2C9CC85|A0A2C9CC85_KUEST;10635_8;tr|Q1Q245|Q1Q245_KUEST;tr|A0A0M2UR11|A0A0M2UR11_9BACT	102790000	102160000	92556000	44223000	115520000	81745000	Kuenenia stuttgartiensis OX	K02884	RP-L19, MRPL19, rplS; large subunit ribosomal protein L19
tr|A0A1V6LYZ9|A0A1V6LYZ9_9BACT	tr|A0A1V6LYZ9|A0A1V6LYZ9_9BACT	82552000	89848000	87457000	86569000	100510000	91299000	Candidatus Brocadia sapporoensis OX	K02967	RP-S2, MRPS2, rpsB; small subunit ribosomal protein S2
tr|A0A1V6M1I6|A0A1V6M1I6_9BACT	tr|A0A1V6M1I6|A0A1V6M1I6_9BACT	69464000	71645000	87300000	89008000	73935000	90728000	Candidatus Brocadia sapporoensis OX	K02926	RP-L4, MRPL4, rplD; large subunit ribosomal protein L4
tr|A0A1V6M1I3|A0A1V6M1I3_9BACT	tr|A0A1V6M1I3|A0A1V6M1I3_9BACT;779_8	112400000	83368000	54418000	72622000	65222000	76812000	Candidatus Brocadia sapporoensis OX	K02982	RP-S3, rpsC; small subunit ribosomal protein S3
tr|A0A1V6M1R7|A0A1V6M1R7_9BACT	tr|A0A1V6M1R7|A0A1V6M1R7_9BACT;779_6	67074000	55812000	59589000	56080000	61627000	53194000	Candidatus Brocadia sapporoensis OX	K02965	RP-S19, rpsS; small subunit ribosomal protein S19
tr|A0A1I0EL23|A0A1I0EL23_NITER	tr|A0A1I0EL23|A0A1I0EL23_NITER;sp|Q82T74|RL7_NITEU;1168_2;8130_6;5851_2	50230000	44151000	21962000	55246000	66711000	34141000	Nitrosomonas europaea OX	K02935	RP-L7, MRPL12, rplL; large subunit ribosomal protein L7/L12
tr|A0A1V6M1I5|A0A1V6M1I5_9BACT	tr|A0A1V6M1I5|A0A1V6M1I5_9BACT	41893000	31377000	44732000	54282000	38708000	50729000	Candidatus Brocadia sapporoensis OX	K02906	RP-L3, MRPL3, rplC; large subunit ribosomal protein L3
tr|Q1Q129|Q1Q129_KUEST	tr|Q1Q129|Q1Q129_KUEST;tr|A0A2C9CHA0|A0A2C9CHA0_KUEST;17065_7	49448000	56719000	39278000	39388000	34051000	41583000	Kuenenia stuttgartiensis OX	K02935	RP-L7, MRPL12, rplL; large subunit ribosomal protein L7/L12
tr|A0A1V6M2Q4|A0A1V6M2Q4_9BACT	tr|A0A1V6M2Q4|A0A1V6M2Q4_9BACT;tr|A0A136M4H4|A0A136M4H4_9BACT;tr|A0A0C9Q485|A0A0C9Q485_9BACT	43096000	46256000	44004000	41548000	33976000	35867000	Candidatus Brocadia sapporoensis OX	K02902	RP-L28, MRPL28, rpmB; large subunit ribosomal protein L28
tr|A0A1V6LZR7|A0A1V6LZR7_9BACT	tr|A0A1V6LZR7|A0A1V6LZR7_9BACT	16731000	18499000	26764000	70643000	45130000	43195000	Candidatus Brocadia sapporoensis OX	K02939	RP-L9, MRPL9, rplI; large subunit ribosomal protein L9
tr|A0A1V6M1K0|A0A1V6M1K0_9BACT	tr|A0A1V6M1K0|A0A1V6M1K0_9BACT	28939000	34053000	27811000	35717000	31285000	27315000	Candidatus Brocadia sapporoensis OX	K02879	RP-L17, MRPL17, rplQ; large subunit ribosomal protein L17
tr|A0A1H1SR81|A0A1H1SR81_9BACT	tr|A0A1H1SR81|A0A1H1SR81_9BACT	30084000	34489000	31461000	28437000	25684000	29007000	Opitutus sp. GAS368 OX	K02945	RP-S1, rpsA; small subunit ribosomal protein S1
tr|A0A1V6M1M5|A0A1V6M1M5_9BACT	tr|A0A1V6M1M5|A0A1V6M1M5_9BACT	25557000	26035000	26056000	32760000	21895000	21900000	Candidatus Brocadia sapporoensis OX	K02886	RP-L2, MRPL2, rplB; large subunit ribosomal protein L2
tr|A0A1V6M1I4|A0A1V6M1I4_9BACT	tr|A0A1V6M1I4|A0A1V6M1I4_9BACT	23043000	25849000	26033000	27402000	20926000	27406000	Candidatus Brocadia sapporoensis OX	K02931	RP-L5, MRPL5, rplE; large subunit ribosomal protein L5
tr|A0A1V6M1K5|A0A1V6M1K5_9BACT	tr|A0A1V6M1K5|A0A1V6M1K5_9BACT	22570000	37241000	16354000	34530000	21826000	14358000	Candidatus Brocadia sapporoensis OX	K02986	RP-S4, rpsD; small subunit ribosomal protein S4
tr|A0A1V6M1H3|A0A1V6M1H3_9BACT	tr|A0A1V6M1H3|A0A1V6M1H3_9BACT;tr|A0A0M2UT52|A0A0M2UT52_9BACT	24048000	27384000	21383000	25902000	21215000	19907000	Candidatus Brocadia sapporoensis OX	K02992	RP-S7, MRPS7, rpsG; small subunit ribosomal protein S7
tr|A0A1V6M1H5|A0A1V6M1H5_9BACT	tr|A0A1V6M1H5|A0A1V6M1H5_9BACT;707_5;tr|A0A1V4APL2|A0A1V4APL2_9BACT;tr|A0A136MBA2|A0A136MBA2_9BACT;tr|A0A0C9Q1R2|A0A0C9Q1R2_9BACT	19216000	21285000	17698000	18806000	17459000	20517000	Candidatus Brocadia sapporoensis OX	K02864	RP-L10, MRPL10, rplJ; large subunit ribosomal protein L10
tr|F8GHN3|F8GHN3_NITSI	tr|F8GHN3|F8GHN3_NITSI;tr|A0A1N6HJ14|A0A1N6HJ14_9PROT;tr|A0A1I4QR20|A0A1I4QR20_9PROT;tr|A0A1I4PZ31|A0A1I4PZ31_9PROT;tr|A0A1I3ZBN0|A0A1I3ZBN0_9PROT;tr|A0A1I3LSK0|A0A1I3LSK0_9PROT;tr|A0A1I2E4D6|A0A1I2E4D6_9PROT;tr|A0A1I0CRA1|A0A1I0CRA1_NITER;tr|A0A1H8NBW3|A0A1H8NBW3_9PROT;tr|A0A1H8EV81|A0A1H8EV81_9PROT;tr|A0A1H3PX41|A0A1H3PX41_9PROT;tr|A0A1H3N0U8|A0A1H3N0U8_9PROT;tr|A0A1H3I386|A0A1H3I386_9PROT;tr|A…	15676000	19331000	18111000	17432000	19470000	13429000	Nitrosomonas sp. (strain Is79A3) OX	K02946	RP-S10, MRPS10, rpsJ; small subunit ribosomal protein S10
tr|A0A136M7D8|A0A136M7D8_9BACT	tr|A0A136M7D8|A0A136M7D8_9BACT;tr|A0A0C9NLU7|A0A0C9NLU7_9BACT	12677000	14085000	16609000	15959000	15849000	14996000	Candidatus Brocadia sinica OX	K02990	RP-S6, MRPS6, rpsF; small subunit ribosomal protein S6
tr|A0A1V6M0G4|A0A1V6M0G4_9BACT	tr|A0A1V6M0G4|A0A1V6M0G4_9BACT;tr|A0A1V4AXM8|A0A1V4AXM8_9BACT;tr|A0A136MDX5|A0A136MDX5_9BACT;tr|A0A0M2USU6|A0A0M2USU6_9BACT;tr|A0A0C9Q988|A0A0C9Q988_9BACT	16971000	19457000	15672000	7137900	15777000	14269000	Candidatus Brocadia sapporoensis OX	K02871	RP-L13, MRPL13, rplM; large subunit ribosomal protein L13
tr|I2F3B0|I2F3B0_9BACT	tr|I2F3B0|I2F3B0_9BACT;tr|A0A2G8DTR7|A0A2G8DTR7_9BACT;tr|A0A2G8DIP8|A0A2G8DIP8_9BACT;tr|A0A117LUB5|A0A117LUB5_9BACT;tr|N1JYE9|N1JYE9_9BACT;tr|A0A124FY53|A0A124FY53_9BACT	14836000	13018000	12617000	18250000	11918000	10513000	Mesotoga prima MesG1.Ag.4.2 OX	K02876	RP-L15, MRPL15, rplO; large subunit ribosomal protein L15
tr|A0A1V6M1K7|A0A1V6M1K7_9BACT	tr|A0A1V6M1K7|A0A1V6M1K7_9BACT	1661000	2409400	8025300	24224000	16988000	23132000	Candidatus Brocadia sapporoensis OX	K02948	RP-S11, MRPS11, rpsK; small subunit ribosomal protein S11
tr|A0A1V6M1T5|A0A1V6M1T5_9BACT	tr|A0A1V6M1T5|A0A1V6M1T5_9BACT;tr|A0A1V4AQL0|A0A1V4AQL0_9BACT;tr|A0A0M2UU66|A0A0M2UU66_9BACT	0	0	0	23147000	23113000	22974000	Candidatus Brocadia sapporoensis OX	K02952	RP-S13, rpsM; small subunit ribosomal protein S13
tr|A0A1V6M0I6|A0A1V6M0I6_9BACT	tr|A0A1V6M0I6|A0A1V6M0I6_9BACT	14545000	12998000	11750000	5439300	8201000	5842000	Candidatus Brocadia sapporoensis OX	K02996	RP-S9, MRPS9, rpsI; small subunit ribosomal protein S9
50788_6	50788_6;9284_3	9013800	9576700	11185000	10748000	6922000	8330300		K02952	RP-S13, rpsM; small subunit ribosomal protein S13
305_2	305_2	13376000	14080000	12375000	14754000	0	0	Nitrosomonas sp. HKU-PRO17	K02897	RP-L25, rplY; large subunit ribosomal protein L25
tr|A0A1V6M1G2|A0A1V6M1G2_9BACT	tr|A0A1V6M1G2|A0A1V6M1G2_9BACT;tr|A0A1V4APL9|A0A1V4APL9_9BACT;707_3	8252600	9666300	9618700	11501000	3952400	9316200	Candidatus Brocadia sapporoensis OX	K02867	RP-L11, MRPL11, rplK; large subunit ribosomal protein L11
289_8	289_8	9204300	0	8786300	10872000	6471200	7798800	Candidatus Brocadia sp. HKU-AMX2	K02863	RP-L1, MRPL1, rplA; large subunit ribosomal protein L1
tr|Q1Q159|Q1Q159_KUEST	tr|Q1Q159|Q1Q159_KUEST	0	9169900	0	9609600	6057000	8215900	Kuenenia stuttgartiensis OX	K02988	RP-S5, MRPS5, rpsE; small subunit ribosomal protein S5
tr|A0A136MG84|A0A136MG84_9BACT	tr|A0A136MG84|A0A136MG84_9BACT	8926800	6792600	2180400	2224700	2887700	9391900	Candidatus Brocadia sinica OX	K02970	RP-S21, MRPS21, rpsU; small subunit ribosomal protein S21
tr|A0A1M5WIZ5|A0A1M5WIZ5_9BACT	tr|A0A1M5WIZ5|A0A1M5WIZ5_9BACT	5453100	5252000	4121700	4829400	4979300	7406400	Chryseolinea serpens OX	K02982	RP-S3, rpsC; small subunit ribosomal protein S3
tr|A0A1I1XCT3|A0A1I1XCT3_9PROT	tr|A0A1I1XCT3|A0A1I1XCT3_9PROT;tr|A0A1I0FZ26|A0A1I0FZ26_9PROT;tr|A0A1H9Q1L4|A0A1H9Q1L4_9PROT;tr|A0A1H8HZH9|A0A1H8HZH9_9PROT	12829000	12713000	0	0	0	0	Nitrosomonas sp. Nm166 OX	K02992	RP-S7, MRPS7, rpsG; small subunit ribosomal protein S7
tr|A0A1V6M1J5|A0A1V6M1J5_9BACT	tr|A0A1V6M1J5|A0A1V6M1J5_9BACT	6951300	6960400	0	5407200	5019500	0	Candidatus Brocadia sapporoensis OX	K02874	RP-L14, MRPL14, rplN; large subunit ribosomal protein L14
tr|F8GJ17|F8GJ17_NITSI	tr|F8GJ17|F8GJ17_NITSI;tr|A0A1I2CXW2|A0A1I2CXW2_9PROT	2979400	2983500	2318600	4282000	2495600	2877200	Nitrosomonas sp. (strain Is79A3) OX	K02884	RP-L19, MRPL19, rplS; large subunit ribosomal protein L19
289_9	289_9	1822900	6471400	7164200	1916900	0	0	Candidatus Brocadia sp. HKU-AMX2	K02867	RP-L11, MRPL11, rplK; large subunit ribosomal protein L11
tr|A0A1V6M1J8|A0A1V6M1J8_9BACT	tr|A0A1V6M1J8|A0A1V6M1J8_9BACT	0	0	0	0	0	16321000	Candidatus Brocadia sapporoensis OX	K02881	RP-L18, MRPL18, rplR; large subunit ribosomal protein L18
tr|A0A0M2UUM2|A0A0M2UUM2_9BACT	tr|A0A0M2UUM2|A0A0M2UUM2_9BACT;tr|A0A1V6M2G6|A0A1V6M2G6_9BACT;tr|A0A136M873|A0A136M873_9BACT;tr|A0A0C9NLH0|A0A0C9NLH0_9BACT;310_6	0	0	0	0	13310000	0	Candidatus Brocadia fulgida OX	K02888	RP-L21, MRPL21, rplU; large subunit ribosomal protein L21
tr|A0A1I3ZC84|A0A1I3ZC84_9PROT	tr|A0A1I3ZC84|A0A1I3ZC84_9PROT	6370600	2066600	2048100	0	0	1639600	Nitrosomonas aestuarii OX	K02931	RP-L5, MRPL5, rplE; large subunit ribosomal protein L5
68257_3	68257_3;tr|B1ZWF4|B1ZWF4_OPITP;tr|A0A068NUW6|A0A068NUW6_9BACT	0	1736600	1643100	0	1894000	0		K02909	RP-L31, rpmE; large subunit ribosomal protein L31
tr|Q82Y28|Q82Y28_NITEU	tr|Q82Y28|Q82Y28_NITEU;tr|A0A1H9Y591|A0A1H9Y591_NITER;2617_8	8178400	3418900	4323500	9759700	7058200	0	Nitrosomonas europaea (strain ATCC 19718 CIP 103999 KCTC 2705 NBRC 14298) OX	K05808	yhbH; putative sigma-54 modulation protein
1902_8	1902_8	5441100	0	5441500	0	4623800	4840000	Candidatus Brocadia sp. HKU-AMX1	K06178	rluB; 23S rRNA pseudouridine2605 synthase
tr|B1XYU7|B1XYU7_LEPCP	tr|B1XYU7|B1XYU7_LEPCP	147090000	157160000	165090000	159720000	176230000	131100000	Leptothrix cholodnii (strain ATCC 51168 LMG 8142 SP-6) OX	K03654	recQ; ATP-dependent DNA helicase RecQ
440_7	440_7	29890000	22367000	21376000	19106000	26328000	24537000	Candidatus Brocadia sp. HKU-AMX1	K02221	yggT; YggT family protein
tr|A0A257XGZ8|A0A257XGZ8_9PROT	tr|A0A257XGZ8|A0A257XGZ8_9PROT	11769000	12417000	13634000	12481000	17471000	12699000	Methyloversatilis sp. 12-65-5 OX	K02664	pilO; type IV pilus assembly protein PilO
tr|A0A1V6LX40|A0A1V6LX40_9BACT	tr|A0A1V6LX40|A0A1V6LX40_9BACT	9684300	4204100	6666900	8212600	9544400	6854700	Candidatus Brocadia sapporoensis OX	K00384	trxB, TRR; thioredoxin reductase (NADPH)
26493_1	26493_1	51014000	46990000	44144000	57739000	28399000	35778000		K05349	bglX; beta-glucosidase
tr|A0A0M2UWR4|A0A0M2UWR4_9BACT	tr|A0A0M2UWR4|A0A0M2UWR4_9BACT	7989200	22821000	21427000	20203000	19868000	20786000	Candidatus Brocadia fulgida OX	K00975	glgC; glucose-1-phosphate adenylyltransferase
tr|A0A1V6M1I0|A0A1V6M1I0_9BACT	tr|A0A1V6M1I0|A0A1V6M1I0_9BACT	10394000	9512800	15651000	10924000	8854200	10015000	Candidatus Brocadia sapporoensis OX	K00688	PYG, glgP; glycogen phosphorylase
tr|A0A1V6M0B5|A0A1V6M0B5_9BACT	tr|A0A1V6M0B5|A0A1V6M0B5_9BACT	14137000	8705600	7394300	8501600	8914400	11446000	Candidatus Brocadia sapporoensis OX	K00688	PYG, glgP; glycogen phosphorylase
tr|A0A1V6M0X9|A0A1V6M0X9_9BACT	tr|A0A1V6M0X9|A0A1V6M0X9_9BACT;325_9	4995800	5949800	12642000	10415000	5210800	6582100	Candidatus Brocadia sapporoensis OX	K00688	PYG, glgP; glycogen phosphorylase
tr|A0A061AA16|A0A061AA16_9MOLU	tr|A0A061AA16|A0A061AA16_9MOLU	2130600	2429200	2235200	3041600	2835200	2730800	Acholeplasma oculi OX	K00688	PYG, glgP; glycogen phosphorylase
tr|A0A1I0E002|A0A1I0E002_NITER	tr|A0A1I0E002|A0A1I0E002_NITER;sp|Q82T88|GLGC_NITEU;943_2	0	4594400	0	1391600	3132300	3153600	Nitrosomonas europaea OX	K00975	glgC; glucose-1-phosphate adenylyltransferase
480_5	480_5	341740000	354160000	343360000	319200000	335560000	320180000	Candidatus Brocadia sp. HKU-AMX1	K01738	cysK; cysteine synthase A
tr|A0A1H3ML73|A0A1H3ML73_9PROT	tr|A0A1H3ML73|A0A1H3ML73_9PROT;tr|A0A1G8EEB8|A0A1G8EEB8_9PROT	258130000	224300000	241190000	224410000	174120000	189110000	Nitrosomonas sp. Nm58 OX	K08738	CYC; cytochrome c
tr|A0A1V6LYV5|A0A1V6LYV5_9BACT	tr|A0A1V6LYV5|A0A1V6LYV5_9BACT;1476_3	176720000	183300000	178850000	195540000	162040000	185980000	Candidatus Brocadia sapporoensis OX	K00958	sat, met3; sulfate adenylyltransferase
tr|Q9R647|Q9R647_NITER	tr|Q9R647|Q9R647_NITER;tr|A0A1H9Y7Y0|A0A1H9Y7Y0_NITER;sp|P95339|CY552_NITEU;6776_2	115110000	75939000	108530000	101200000	132340000	110340000	Nitrosomonas europaea OX	K08738	CYC; cytochrome c
11103_7	11103_7	69220000	67713000	67277000	70890000	63169000	68682000		K00651	metA; homoserine O-succinyltransferase
25369_7	25369_7	30680000	27149000	30395000	35722000	29648000	23322000		K00381	cysI; sulfite reductase (NADPH) hemoprotein beta-component
tr|A0A1V6LXX1|A0A1V6LXX1_9BACT	tr|A0A1V6LXX1|A0A1V6LXX1_9BACT	25844000	24646000	31919000	29471000	27455000	27386000	Candidatus Brocadia sapporoensis OX	K12339	cysM; cysteine synthase B
tr|F8GDC5|F8GDC5_NITSI	tr|F8GDC5|F8GDC5_NITSI	7916200	9842500	10663000	5584500	13002000	7061200	Nitrosomonas sp. (strain Is79A3) OX	K08738	CYC; cytochrome c
tr|A0A0M2UWB4|A0A0M2UWB4_9BACT	tr|A0A0M2UWB4|A0A0M2UWB4_9BACT	12051000	10108000	11170000	0	15304000	0	Candidatus Brocadia fulgida OX	K00860	cysC; adenylylsulfate kinase
tr|A0A136M5S8|A0A136M5S8_9BACT	tr|A0A136M5S8|A0A136M5S8_9BACT;tr|A0A0C9PJB9|A0A0C9PJB9_9BACT	5349200	5152200	8879200	5349400	3955200	4135700	Candidatus Brocadia sinica OX	K01738	cysK; cysteine synthase A
455_4	455_4	0	3242900	6271300	2175000	1355300	3695500	Nitrosomonas sp. HKU-PRO18	K17218	sqr; sulfide:quinone oxidoreductase
tr|A0A1F6H3L7|A0A1F6H3L7_9PROT	tr|A0A1F6H3L7|A0A1F6H3L7_9PROT	1964000	2254400	2301700	0	0	0	Candidatus Lambdaproteobacteria bacterium RIFOXYD2_FULL_56_26 OX	K01738	cysK; cysteine synthase A
tr|A0A1V6M0L1|A0A1V6M0L1_9BACT	tr|A0A1V6M0L1|A0A1V6M0L1_9BACT	109180000	114910000	100090000	114410000	92870000	102180000	Candidatus Brocadia sapporoensis OX	K03636	moaD, cysO; sulfur-carrier protein
tr|A0A136M8Y9|A0A136M8Y9_9BACT	tr|A0A136M8Y9|A0A136M8Y9_9BACT;tr|A0A0C9PEH1|A0A0C9PEH1_9BACT;tr|A0A0M2UZ46|A0A0M2UZ46_9BACT;tr|A0A1V4AXC4|A0A1V4AXC4_9BACT	57567000	57314000	62486000	54446000	52184000	125450000	Candidatus Brocadia sinica OX	K03636	moaD, cysO; sulfur-carrier protein
tr|A0A1V6LYH2|A0A1V6LYH2_9BACT	tr|A0A1V6LYH2|A0A1V6LYH2_9BACT	10154000	10195000	13160000	9335200	11734000	9647700	Candidatus Brocadia sapporoensis OX	K21029	moeB; molybdopterin-synthase adenylyltransferase
29651_3	29651_3	13281000	12446000	16059000	18797000	14584000	17646000		K00054	mvaA; hydroxymethylglutaryl-CoA reductase
tr|A0A1V6LYR1|A0A1V6LYR1_9BACT	tr|A0A1V6LYR1|A0A1V6LYR1_9BACT	0	10819000	17669000	12920000	24447000	19999000	Candidatus Brocadia sapporoensis OX	K04487	iscS, NFS1; cysteine desulfurase
tr|A0A1V6LYQ8|A0A1V6LYQ8_9BACT	tr|A0A1V6LYQ8|A0A1V6LYQ8_9BACT	13118000	0	0	4932500	0	0	Candidatus Brocadia sapporoensis OX	K04487	iscS, NFS1; cysteine desulfurase
123_1	123_1	12077000	14373000	10646000	16905000	11208000	14163000	Nitrosomonas sp. HKU-PRO18	K05797	pchF; 4-cresol dehydrogenase (hydroxylating) flavoprotein subunit
tr|A0A1V6M0V4|A0A1V6M0V4_9BACT	tr|A0A1V6M0V4|A0A1V6M0V4_9BACT;tr|A0A1V6LWT8|A0A1V6LWT8_9BACT;tr|A0A1V4AW65|A0A1V4AW65_9BACT;tr|A0A1V4AUW3|A0A1V4AUW3_9BACT;tr|A0A136MG14|A0A136MG14_9BACT;tr|A0A136M7L0|A0A136M7L0_9BACT;tr|A0A0M2UX69|A0A0M2UX69_9BACT;tr|A0A0C9PCP1|A0A0C9PCP1_9BACT;tr|A0A0C9NKF0|A0A0C9NKF0_9BACT	225610000	190910000	203230000	139480000	163880000	128880000	Candidatus Brocadia sapporoensis OX	K03704	cspA; cold shock protein (beta-ribbon, CspA family)
tr|A0A1V6LZB2|A0A1V6LZB2_9BACT	tr|A0A1V6LZB2|A0A1V6LZB2_9BACT	47927000	51909000	51825000	47848000	64973000	57425000	Candidatus Brocadia sapporoensis OX	K03704	cspA; cold shock protein (beta-ribbon, CspA family)
tr|F9ZE90|F9ZE90_9PROT	tr|F9ZE90|F9ZE90_9PROT;tr|F8GFU9|F8GFU9_NITSI;tr|F5RC72|F5RC72_METUF;tr|A0A1N6FI07|A0A1N6FI07_9PROT;tr|A0A1I4CMW0|A0A1I4CMW0_9PROT;tr|A0A1I1VPQ2|A0A1I1VPQ2_9PROT;tr|A0A1I0DQH0|A0A1I0DQH0_9PROT;tr|A0A1H9JC28|A0A1H9JC28_9PROT;tr|A0A1H8JJG2|A0A1H8JJG2_9PROT;tr|A0A0S3AGH0|A0A0S3AGH0_9PROT;483_3	56431000	32752000	49114000	73309000	60412000	42082000	Nitrosomonas sp. AL212 OX	K03704	cspA; cold shock protein (beta-ribbon, CspA family)
tr|Q82TY4|Q82TY4_NITEU	tr|Q82TY4|Q82TY4_NITEU;tr|Q0AEG3|Q0AEG3_NITEC;tr|A0A1I7IE74|A0A1I7IE74_9PROT;tr|A0A1I4SBR0|A0A1I4SBR0_9PROT;tr|A0A1I4KUC1|A0A1I4KUC1_9PROT;tr|A0A1I3LI43|A0A1I3LI43_9PROT;tr|A0A1I0BS44|A0A1I0BS44_NITER;tr|A0A1H3L8S2|A0A1H3L8S2_9PROT;tr|A0A1H3JNB6|A0A1H3JNB6_9PROT;tr|A0A1H3FX13|A0A1H3FX13_9PROT;tr|A0A1G8AKN8|A0A1G8AKN8_9PROT;tr|A0A1G5SGH0|A0A1G5SGH0_9PROT;tr|A0A1G4VVK3|A0A1G4VVK3_9PROT;tr|A0A1B3LSE…	46743000	40604000	45762000	41077000	41169000	37927000	Nitrosomonas europaea (strain ATCC 19718 CIP 103999 KCTC 2705 NBRC 14298) OX	K03704	cspA; cold shock protein (beta-ribbon, CspA family)
7059_2	7059_2	12003000	10482000	8565300	9978800	10397000	12645000		K03704	cspA; cold shock protein (beta-ribbon, CspA family)
tr|A0A1V6LX21|A0A1V6LX21_9BACT	tr|A0A1V6LX21|A0A1V6LX21_9BACT;tr|Q1Q532|Q1Q532_KUEST;tr|A0A2C9CA80|A0A2C9CA80_KUEST;12222_1	8053000	8264700	6381800	7440200	10046000	7637000	Candidatus Brocadia sapporoensis OX	K21601	ycnK; DeoR family transcriptional regulator, copper-sensing transcriptional repressor
27479_1	27479_1	5053100	5608400	6572600	5587500	6842600	0		K03704	cspA; cold shock protein (beta-ribbon, CspA family)
tr|A0A1V4AY65|A0A1V4AY65_9BACT	tr|A0A1V4AY65|A0A1V4AY65_9BACT;tr|A0A0M2UWV1|A0A0M2UWV1_9BACT;tr|A0A0C9PNS5|A0A0C9PNS5_9BACT	0	0	0	0	0	7211800	Candidatus Brocadia caroliniensis OX	K09228	KRAB; KRAB domain-containing zinc finger protein
tr|A0A1V6M1J3|A0A1V6M1J3_9BACT	tr|A0A1V6M1J3|A0A1V6M1J3_9BACT;707_2;tr|A0A0M2UWZ5|A0A0M2UWZ5_9BACT	50099000	44385000	39866000	54438000	40273000	61145000	Candidatus Brocadia sapporoensis OX	K02601	nusG; transcriptional antiterminator NusG
tr|A0A1V4AUQ2|A0A1V4AUQ2_9BACT	tr|A0A1V4AUQ2|A0A1V4AUQ2_9BACT;tr|A0A1V6LXT8|A0A1V6LXT8_9BACT;tr|A0A0M2V0W0|A0A0M2V0W0_9BACT	16311000	12525000	24981000	14511000	13108000	17586000	Candidatus Brocadia caroliniensis OX	K02600	nusA; N utilization substance protein A
tr|A0A1V4AU72|A0A1V4AU72_9BACT	tr|A0A1V4AU72|A0A1V4AU72_9BACT;tr|A0A136LTK5|A0A136LTK5_9BACT;tr|A0A0C9NPN9|A0A0C9NPN9_9BACT	25618000	20625000	0	0	11442000	17887000	Candidatus Brocadia caroliniensis OX	K03628	rho; transcription termination factor Rho
93229_1	93229_1	0	0	0	3508000	0	4907100		K05692	ACTB_G1; actin beta/gamma 1
tr|A0A1G5SE81|A0A1G5SE81_9PROT	tr|A0A1G5SE81|A0A1G5SE81_9PROT	0	0	0	0	0	0	Nitrosomonas mobilis OX	K03628	rho; transcription termination factor Rho
48137_1	48137_1	26572000	24805000	31270000	25377000	26892000	21455000		K00566	mnmA, trmU; tRNA-uridine 2-sulfurtransferase
tr|A0A014NQB0|A0A014NQB0_9BURK	tr|A0A014NQB0|A0A014NQB0_9BURK;tr|A0A1B2D0F8|A0A1B2D0F8_9BURK	4079800	5215500	3024800	49801000	82368000	0	Comamonas aquatica DA1877 OX	K00566	mnmA, trmU; tRNA-uridine 2-sulfurtransferase
tr|I0I0S0|I0I0S0_CALAS	tr|I0I0S0|I0I0S0_CALAS	18991000	21223000	22116000	18011000	17772000	15059000	Caldilinea aerophila (strain DSM 14535 JCM 11387 NBRC 104270 STL-6-O1) OX	K04075	tilS, mesJ; tRNA(Ile)-lysidine synthase
tr|A0A1V6M2L9|A0A1V6M2L9_9BACT	tr|A0A1V6M2L9|A0A1V6M2L9_9BACT	14778000	12193000	15217000	9873100	10843000	20722000	Candidatus Brocadia sapporoensis OX	K15256	cmoA; tRNA (cmo5U34)-methyltransferase
tr|A0A1V6LYZ8|A0A1V6LYZ8_9BACT	tr|A0A1V6LYZ8|A0A1V6LYZ8_9BACT	0	0	0	0	0	0	Candidatus Brocadia sapporoensis OX	K14415	RTCB, rtcB; tRNA-splicing ligase RtcB
6816_6	6816_6;6787_4	346880000	63712000	65693000	35577000	71973000	326110000		K02356	efp; elongation factor P
tr|A0A1F7U1B9|A0A1F7U1B9_9BACT	tr|A0A1F7U1B9|A0A1F7U1B9_9BACT;tr|A0A1F7VGA1|A0A1F7VGA1_9BACT	17111000	15010000	14393000	14783000	15855000	17280000	Candidatus Uhrbacteria bacterium RIFCSPHIGHO2_02_FULL_53_13 OX	K02356	efp; elongation factor P
tr|F9ZGT0|F9ZGT0_9PROT	tr|F9ZGT0|F9ZGT0_9PROT;tr|F8GL42|F8GL42_NITSI;tr|A0A285BXN9|A0A285BXN9_9PROT;tr|A0A1I2C1A2|A0A1I2C1A2_9PROT;tr|A0A1H8U4M4|A0A1H8U4M4_9PROT;tr|A0A1H5SRN7|A0A1H5SRN7_9PROT;1612_3	5828800	6728000	3662000	8549700	5828500	6213400	Nitrosomonas sp. AL212 OX	K02356	efp; elongation factor P
tr|A0A1V6LZR8|A0A1V6LZR8_9BACT	tr|A0A1V6LZR8|A0A1V6LZR8_9BACT	9123300	674970	5243200	6939200	6144900	0	Candidatus Brocadia sapporoensis OX	K02356	efp; elongation factor P
tr|A0A1V6LYZ6|A0A1V6LYZ6_9BACT	tr|A0A1V6LYZ6|A0A1V6LYZ6_9BACT;tr|A0A1V4AVX1|A0A1V4AVX1_9BACT;tr|A0A0M2UXJ3|A0A0M2UXJ3_9BACT;527_8	0	0	0	0	0	8867700	Candidatus Brocadia sapporoensis OX	K02838	frr, MRRF, RRF; ribosome recycling factor
7168_2	7168_2;7167_2	3343200	0	4520200	3179700	3498700	2634800		K07576	K07576; metallo-beta-lactamase family protein
14985_3	14985_3	1245300	0	0	6350700	2883800	0		K07576	K07576; metallo-beta-lactamase family protein
tr|A0A0M2DR81|A0A0M2DR81_9BURK	tr|A0A0M2DR81|A0A0M2DR81_9BURK;tr|H1RMU4|H1RMU4_COMTE;tr|D8D3H4|D8D3H4_COMTE;tr|D0J535|D0J535_COMT2;tr|B7WXG6|B7WXG6_COMTK;tr|A0A176TMK0|A0A176TMK0_9BURK;tr|A0A0K6IE96|A0A0K6IE96_9BURK;tr|A0A0E3B9V6|A0A0E3B9V6_COMTE;tr|A0A096FVH8|A0A096FVH8_COMTE;tr|A0A096FCU0|A0A096FCU0_COMTE;tr|A0A076PX95|A0A076PX95_COMTE	1713200	13092000	12195000	3625400	6600900	2020500	Comamonas sp. E6 OX	K03458	TC.NCS2; nucleobase:cation symporter-2, NCS2 family
tr|A0A1H8UUR7|A0A1H8UUR7_9PROT	tr|A0A1H8UUR7|A0A1H8UUR7_9PROT	191650000	207800000	178020000	138190000	148410000	166850000	Nitrosomonas oligotropha OX	K03286	TC.OOP; OmpA-OmpF porin, OOP family
tr|A0A1V6M2J2|A0A1V6M2J2_9BACT	tr|A0A1V6M2J2|A0A1V6M2J2_9BACT;tr|A0A2C9CFF5|A0A2C9CFF5_KUEST;7972_9	150210000	146580000	146080000	166800000	144230000	138740000	Candidatus Brocadia sapporoensis OX	K02806	PTS-Ntr-EIIA, ptsN; PTS system, nitrogen regulatory IIA component
16720_3	16720_3	110720000	109980000	102910000	113580000	101580000	94188000		K09969	aapJ, bztA; general L-amino acid transport system substrate-binding protein
tr|A0A1V6M2H4|A0A1V6M2H4_9BACT	tr|A0A1V6M2H4|A0A1V6M2H4_9BACT	76455000	75839000	81359000	87460000	65603000	80168000	Candidatus Brocadia sapporoensis OX	K02598	nirC; nitrite transporter
31447_2	31447_2	68149000	89126000	92539000	79248000	68914000	62931000		K02027	ABC.MS.S; multiple sugar transport system substrate-binding protein
tr|F4L7A4|F4L7A4_HALH1	tr|F4L7A4|F4L7A4_HALH1	74426000	85240000	70813000	54376000	51226000	68822000	Haliscomenobacter hydrossis (strain ATCC 27775 DSM 1100 LMG 10767 O) OX	K21572	susD; starch-binding outer membrane protein, SusD/RagB family
tr|A0A1H8NRZ8|A0A1H8NRZ8_9PROT	tr|A0A1H8NRZ8|A0A1H8NRZ8_9PROT	59758000	64260000	54097000	81352000	61059000	64539000	Nitrosomonas oligotropha OX	K03640	pal; peptidoglycan-associated lipoprotein
tr|Q82XN8|Q82XN8_NITEU	tr|Q82XN8|Q82XN8_NITEU;tr|A0A1I0C1U4|A0A1I0C1U4_NITER;5402_2;1319_7;tr|Q0AJ97|Q0AJ97_NITEC;tr|A0A1G4VWF6|A0A1G4VWF6_9PROT	49540000	58713000	57247000	60075000	68410000	74489000	Nitrosomonas europaea (strain ATCC 19718 CIP 103999 KCTC 2705 NBRC 14298) OX	K03640	pal; peptidoglycan-associated lipoprotein
tr|A0A1V6LXH7|A0A1V6LXH7_9BACT	tr|A0A1V6LXH7|A0A1V6LXH7_9BACT	57505000	53211000	60542000	66217000	56103000	68405000	Candidatus Brocadia sapporoensis OX	K02557	motB; chemotaxis protein MotB
43137_5	43137_5	58720000	57243000	54668000	66809000	58621000	51442000		K11962	urtD; urea transport system ATP-binding protein
tr|A0A1V6LXV2|A0A1V6LXV2_9BACT	tr|A0A1V6LXV2|A0A1V6LXV2_9BACT;tr|A0A1V4AQV2|A0A1V4AQV2_9BACT;tr|A0A0M2UVJ7|A0A0M2UVJ7_9BACT	49992000	49509000	49935000	53901000	52715000	55746000	Candidatus Brocadia sapporoensis OX	K02557	motB; chemotaxis protein MotB
3675_2	3675_2	51842000	53862000	35374000	51471000	44552000	53439000		K02044	phnD; phosphonate transport system substrate-binding protein
8644_2	8644_2	47652000	42163000	52661000	45752000	48709000	44298000		K10117	msmE; raffinose/stachyose/melibiose transport system substrate-binding protein
tr|A0A1V6LY97|A0A1V6LY97_9BACT	tr|A0A1V6LY97|A0A1V6LY97_9BACT;480_7	56952000	43437000	43665000	36941000	37102000	63106000	Candidatus Brocadia sapporoensis OX	K01990	ABC-2.A; ABC-2 type transport system ATP-binding protein
tr|Q82T65|Q82T65_NITEU	tr|Q82T65|Q82T65_NITEU;tr|A0A1I0EVM8|A0A1I0EVM8_NITER;2725_1;2724_1	23119000	23673000	73593000	34929000	35801000	89126000	Nitrosomonas europaea (strain ATCC 19718 CIP 103999 KCTC 2705 NBRC 14298) OX	K07156	copC, pcoC; copper resistance protein C
6152_7	6152_7	51670000	56682000	50791000	45699000	35665000	37334000		K17321	glpV; glycerol transport system substrate-binding protein
76384_1	76384_1	45857000	46717000	40096000	35416000	34883000	45327000		K01990	ABC-2.A; ABC-2 type transport system ATP-binding protein
5533_4	5533_4	40509000	36578000	40236000	47101000	36837000	45466000	Unclassified Burkholderiales HKU-PRO4	K03286	TC.OOP; OmpA-OmpF porin, OOP family
tr|A0A1V6LZ75|A0A1V6LZ75_9BACT	tr|A0A1V6LZ75|A0A1V6LZ75_9BACT;99_9	37882000	37949000	39484000	42039000	35166000	36773000	Candidatus Brocadia sapporoensis OX	K02067	mlaD, linM; phospholipid/cholesterol/gamma-HCH transport system substrate-binding protein
tr|A0A1V6M0L6|A0A1V6M0L6_9BACT	tr|A0A1V6M0L6|A0A1V6M0L6_9BACT	21827000	42503000	54316000	40243000	40988000	25581000	Candidatus Brocadia sapporoensis OX	K15727	czcB; membrane fusion protein, cobalt-zinc-cadmium efflux system
2406_2	2406_2;6452_2	34331000	27568000	37003000	40236000	25808000	43381000		K01991	ABC-2.OM, wza; polysaccharide biosynthesis/export protein
5536_1	5536_1;11126_3;tr|Q82S16|Q82S16_NITEU;tr|Q0AD70|Q0AD70_NITEC;tr|A0A1I7ILN7|A0A1I7ILN7_9PROT;tr|A0A1H9Y162|A0A1H9Y162_NITER;tr|A0A1G4WR20|A0A1G4WR20_9PROT;11512_3	19818000	16403000	21755000	46026000	43350000	56798000		K03286	TC.OOP; OmpA-OmpF porin, OOP family
tr|B1ZZA7|B1ZZA7_OPITP	tr|B1ZZA7|B1ZZA7_OPITP	26138000	27908000	24346000	13964000	27026000	24707000	Opitutus terrae (strain DSM 11246 JCM 15787 PB90-1) OX	K03559	exbD; biopolymer transport protein ExbD
tr|A0A1V0BHQ7|A0A1V0BHQ7_9BURK	tr|A0A1V0BHQ7|A0A1V0BHQ7_9BURK	24758000	73691000	14455000	12487000	16770000	0	Comamonas kerstersii OX	K12536	hasD, prtD, aprD; ATP-binding cassette, subfamily C, bacterial exporter for protease/lipase
tr|A0A1V6M0L8|A0A1V6M0L8_9BACT	tr|A0A1V6M0L8|A0A1V6M0L8_9BACT	20372000	23346000	28346000	22031000	24164000	11623000	Candidatus Brocadia sapporoensis OX	K15725	czcC; outer membrane protein, cobalt-zinc-cadmium efflux system
1612_7	1612_7;tr|A0A1H3FIV7|A0A1H3FIV7_9PROT	18661000	22978000	14587000	24046000	18665000	22212000	Nitrosomonas sp. HKU-PRO17	K09013	sufC; Fe-S cluster assembly ATP-binding protein
tr|I0I070|I0I070_CALAS	tr|I0I070|I0I070_CALAS	19666000	17276000	20155000	14877000	17504000	18385000	Caldilinea aerophila (strain DSM 14535 JCM 11387 NBRC 104270 STL-6-O1) OX	K10439	rbsB; ribose transport system substrate-binding protein
tr|Q0AU58|Q0AU58_SYNWW	tr|Q0AU58|Q0AU58_SYNWW	29822000	19015000	12007000	15502000	12186000	9490900	Syntrophomonas wolfei subsp. wolfei (strain DSM 2245B Goettingen) OX	K02003	ABC.CD.A; putative ABC transport system ATP-binding protein
tr|E8N2H6|E8N2H6_ANATU	tr|E8N2H6|E8N2H6_ANATU	15968000	20587000	13344000	17329000	15436000	10004000	Anaerolinea thermophila (strain DSM 14523 JCM 11388 NBRC 100420 UNI-1) OX	K02051	ABC.SN.S; NitT/TauT family transport system substrate-binding protein
17154_2	17154_2	12837000	13734000	14860000	19140000	9891900	13377000		K01999	livK; branched-chain amino acid transport system substrate-binding protein
20792_2	20792_2	13181000	13362000	12388000	15460000	14280000	12980000		K02598	nirC; nitrite transporter
22685_1	22685_1	31677000	12283000	0	0	11699000	16312000		K02027	ABC.MS.S; multiple sugar transport system substrate-binding protein
14736_3	14736_3	13134000	15827000	12026000	11869000	0	12269000		K02030	ABC.PA.S; polar amino acid transport system substrate-binding protein
734_4	734_4	15073000	15145000	12583000	9673700	11009000	0		K02027	ABC.MS.S; multiple sugar transport system substrate-binding protein
tr|A0A1V6M0Q5|A0A1V6M0Q5_9BACT	tr|A0A1V6M0Q5|A0A1V6M0Q5_9BACT	10449000	9119000	9591100	12072000	8487200	11551000	Candidatus Brocadia sapporoensis OX	K03286	TC.OOP; OmpA-OmpF porin, OOP family
2713_3	2713_3	8466700	7740900	9622300	19720000	7583900	5893200	Nitrosomonas sp. HKU-PRO18	K01991	ABC-2.OM, wza; polysaccharide biosynthesis/export protein
17941_2	17941_2;55403_2	7379500	9634300	9674000	10056000	10058000	8876800		K09969	aapJ, bztA; general L-amino acid transport system substrate-binding protein
5920_4	5920_4	10145000	11126000	5318500	9510000	8518300	7408600		K10559	rhaS; rhamnose transport system substrate-binding protein
9689_8	9689_8	10434000	5118400	9199500	6551800	7568400	8607500		K02035	ABC.PE.S; peptide/nickel transport system substrate-binding protein
16732_2	16732_2	0	6942000	1955300	13532000	7552700	10276000		K10439	rbsB; ribose transport system substrate-binding protein
22064_4	22064_4	0	11037000	7434100	7520200	6659100	4963500		K01999	livK; branched-chain amino acid transport system substrate-binding protein
tr|A0A080NJN7|A0A080NJN7_DELAC	tr|A0A080NJN7|A0A080NJN7_DELAC	2757200	3387000	9329300	9071300	6612200	3017900	Delftia acidovorans OX	K01999	livK; branched-chain amino acid transport system substrate-binding protein
6826_1	6826_1	3903100	3535000	5523000	8695200	5979000	5383600		K01999	livK; branched-chain amino acid transport system substrate-binding protein
44433_2	44433_2	5106900	6161700	4454000	4683900	6077200	5827500		K11688	dctP; C4-dicarboxylate-binding protein DctP
10614_8	10614_8	5821100	4698400	0	7267700	6044700	6086900		K02035	ABC.PE.S; peptide/nickel transport system substrate-binding protein
9423_6	9423_6	2848100	5702400	4064000	2044600	3766200	3406000		K03286	TC.OOP; OmpA-OmpF porin, OOP family
tr|F8GGH2|F8GGH2_NITSI	tr|F8GGH2|F8GGH2_NITSI	0	0	7245300	7053200	0	7347100	Nitrosomonas sp. (strain Is79A3) OX	K03640	pal; peptidoglycan-associated lipoprotein
tr|A0A1V6LYB3|A0A1V6LYB3_9BACT	tr|A0A1V6LYB3|A0A1V6LYB3_9BACT;tr|A0A0M2UV55|A0A0M2UV55_9BACT;480_8	0	0	0	0	0	16893000	Candidatus Brocadia sapporoensis OX	K01992	ABC-2.P; ABC-2 type transport system permease protein
13795_2	13795_2;13794_2	2192700	2586400	2883300	2864200	2855200	3174400		K02035	ABC.PE.S; peptide/nickel transport system substrate-binding protein
tr|Q82WF0|Q82WF0_NITEU	tr|Q82WF0|Q82WF0_NITEU;tr|A0A1I0D9A7|A0A1I0D9A7_NITER	2949700	2402000	2278800	3647500	2833500	2323700	Nitrosomonas europaea (strain ATCC 19718 CIP 103999 KCTC 2705 NBRC 14298) OX	K16090	fiu; catecholate siderophore receptor
5344_3	5344_3	0	0	4679000	0	9061400	2090700		K01999	livK; branched-chain amino acid transport system substrate-binding protein
13351_7	13351_7	0	3777700	0	7801500	3111600	0		K02557	motB; chemotaxis protein MotB
25219_1	25219_1	1726800	1777100	2008700	1740100	2630000	2959400		K03286	TC.OOP; OmpA-OmpF porin, OOP family
9067_1	9067_1	2050300	6939100	0	0	3626200	0		K15770	cycB, ganO; arabinogalactan oligomer / maltooligosaccharide transport system substrate-binding protein
tr|H1RUQ3|H1RUQ3_COMTE	tr|H1RUQ3|H1RUQ3_COMTE;tr|D8D894|D8D894_COMTE;tr|D0J833|D0J833_COMT2;tr|B7WVP8|B7WVP8_COMTK;tr|A0A2G6ZPR7|A0A2G6ZPR7_9BURK;tr|A0A291JER0|A0A291JER0_DELAC;tr|A0A286IYN6|A0A286IYN6_DELAC;tr|A0A0M2LAP3|A0A0M2LAP3_COMTE;tr|A0A0M2DLA5|A0A0M2DLA5_9BURK;tr|A0A0K6HQ97|A0A0K6HQ97_9BURK;tr|A0A096H5U4|A0A096H5U4_COMTE;tr|A0A096CFQ4|A0A096CFQ4_COMTE;tr|A0A080NYZ7|A0A080NYZ7_DELAC;tr|A0A076PPZ1|A0A076PPZ1_COM…	2078500	1627700	1997200	1694800	1994600	2033700	Comamonas testosteroni ATCC 11996 OX	K01999	livK; branched-chain amino acid transport system substrate-binding protein
tr|A0A1H8MSD2|A0A1H8MSD2_9PROT	tr|A0A1H8MSD2|A0A1H8MSD2_9PROT	0	0	2933700	5200800	3268700	0	Nitrosomonas oligotropha OX	K01991	ABC-2.OM, wza; polysaccharide biosynthesis/export protein
12930_2	12930_2	0	0	0	0	0	0		K01999	livK; branched-chain amino acid transport system substrate-binding protein
34167_1	34167_1	0	0	0	0	0	0		K02035	ABC.PE.S; peptide/nickel transport system substrate-binding protein
tr|A0A0M2UYP9|A0A0M2UYP9_9BACT	tr|A0A0M2UYP9|A0A0M2UYP9_9BACT;tr|A0A1V6M0P0|A0A1V6M0P0_9BACT	0	0	0	0	0	0	Candidatus Brocadia fulgida OX	K15726	czcA; cobalt-zinc-cadmium resistance protein CzcA
tr|Q1Q1C7|Q1Q1C7_KUEST	tr|Q1Q1C7|Q1Q1C7_KUEST	0	0	0	0	0	0	Kuenenia stuttgartiensis OX	K02598	nirC; nitrite transporter
tr|A0A1H8JFG5|A0A1H8JFG5_9PROT	tr|A0A1H8JFG5|A0A1H8JFG5_9PROT	33254000	41765000	36399000	87990000	22736000	53211000	Nitrosomonas oligotropha OX	K01644	citE; citrate lyase subunit beta / citryl-CoA lyase
tr|A0A0M2UYK0|A0A0M2UYK0_9BACT	tr|A0A0M2UYK0|A0A0M2UYK0_9BACT;tr|A0A1V4AS47|A0A1V4AS47_9BACT	7826400	10123000	9070400	8672800	9248300	4613300	Candidatus Brocadia fulgida OX	K02406	fliC; flagellin
74170_4	74170_4;33072_2;tr|A0A136M9M3|A0A136M9M3_9BACT;tr|A0A0C9NJ52|A0A0C9NJ52_9BACT;tr|A0A0M2UUG9|A0A0M2UUG9_9BACT;tr|A0A1V4AS96|A0A1V4AS96_9BACT;tr|A0A1D2SAD7|A0A1D2SAD7_9BURK;tr|A0A1D2U8S1|A0A1D2U8S1_9BURK;tr|D0LFY7|D0LFY7_HALO1;42878_1;49065_1	5943400	6757600	6480200	4988900	5888300	0		K02667	pilR, pehR; two-component system, NtrC family, response regulator PilR
tr|A0A1V6LZW6|A0A1V6LZW6_9BACT	tr|A0A1V6LZW6|A0A1V6LZW6_9BACT;849_4	29099000	19202000	31430000	6675000	29534000	33319000	Candidatus Brocadia sapporoensis OX	K03809	wrbA; NAD(P)H dehydrogenase (quinone)
6625_2	6625_2	21064000	24812000	24799000	21868000	18796000	18530000		K03179	ubiA; 4-hydroxybenzoate polyprenyltransferase
tr|A0A1F6GAV1|A0A1F6GAV1_9PROT	tr|A0A1F6GAV1|A0A1F6GAV1_9PROT	12589000	10901000	4750100	0	2166800	23298000	Candidatus Lambdaproteobacteria bacterium RIFOXYD2_FULL_50_16 OX	K11785	mqnD; 1,4-dihydroxy-6-naphthoate synthase
tr|A0A1V6LZQ1|A0A1V6LZQ1_9BACT	tr|A0A1V6LZQ1|A0A1V6LZQ1_9BACT	8730600	9974700	0	8948000	9228500	8478000	Candidatus Brocadia sapporoensis OX	K01687	ilvD; dihydroxy-acid dehydratase
tr|F8GKW9|F8GKW9_NITSI	tr|F8GKW9|F8GKW9_NITSI;tr|A0A1I3YQ02|A0A1I3YQ02_9PROT;tr|A0A1I1YQ77|A0A1I1YQ77_9PROT;tr|A0A1H9ZUH4|A0A1H9ZUH4_9PROT;tr|A0A1H9J800|A0A1H9J800_9PROT;tr|A0A1H8DPF1|A0A1H8DPF1_9PROT	9462100	4162800	0	0	7329100	0	Nitrosomonas sp. (strain Is79A3) OX	K00053	ilvC; ketol-acid reductoisomerase
tr|A0A1V6LZ06|A0A1V6LZ06_9BACT	tr|A0A1V6LZ06|A0A1V6LZ06_9BACT	0	6363100	0	7674500	0	0	Candidatus Brocadia sapporoensis OX	K00053	ilvC; ketol-acid reductoisomerase
tr|A0A1V6LY78|A0A1V6LY78_9BACT	tr|A0A1V6LY78|A0A1V6LY78_9BACT	11696000	14224000	14049000	15742000	10570000	13082000	Candidatus Brocadia sapporoensis OX	K00263	E1.4.1.9; leucine dehydrogenase
tr|B1ZVN9|B1ZVN9_OPITP	tr|B1ZVN9|B1ZVN9_OPITP	75681000	68888000	82370000	93977000	70073000	163340000	Opitutus terrae (strain DSM 11246 JCM 15787 PB90-1) OX	K00275	pdxH, PNPO; pyridoxamine 5'-phosphate oxidase
tr|A0A1V6LZQ8|A0A1V6LZQ8_9BACT	tr|A0A1V6LZQ8|A0A1V6LZQ8_9BACT	6684200000	6476300000	6340100000	8543500000	9760800000	7766300000	Candidatus Brocadia sapporoensis OX
tr|A0A1V6M1Z3|A0A1V6M1Z3_9BACT	tr|A0A1V6M1Z3|A0A1V6M1Z3_9BACT	4291300000	4147000000	4065400000	3938200000	4607000000	4815900000	Candidatus Brocadia sapporoensis OX
tr|A0A1V6M2W3|A0A1V6M2W3_9BACT	tr|A0A1V6M2W3|A0A1V6M2W3_9BACT	2308300000	2231800000	2248600000	2489100000	2575100000	2529200000	Candidatus Brocadia sapporoensis OX
2395_2	2395_2	1869200000	1836800000	2079300000	2207400000	2289000000	2012200000
tr|A0A1V6M0T7|A0A1V6M0T7_9BACT	tr|A0A1V6M0T7|A0A1V6M0T7_9BACT	1879200000	1817100000	1854400000	2025600000	1953700000	1735400000	Candidatus Brocadia sapporoensis OX
tr|A0A1V6LZD4|A0A1V6LZD4_9BACT	tr|A0A1V6LZD4|A0A1V6LZD4_9BACT	1456700000	1459000000	1461200000	1404400000	1544900000	1598400000	Candidatus Brocadia sapporoensis OX
tr|Q1PZX1|Q1PZX1_KUEST	tr|Q1PZX1|Q1PZX1_KUEST	1372600000	1410900000	1414200000	1505600000	1334300000	1349900000	Kuenenia stuttgartiensis OX
tr|A0A1V6M1Y1|A0A1V6M1Y1_9BACT	tr|A0A1V6M1Y1|A0A1V6M1Y1_9BACT	1386200000	1485800000	1357500000	1193500000	1277800000	1249600000	Candidatus Brocadia sapporoensis OX
tr|A0A1V6M2R9|A0A1V6M2R9_9BACT	tr|A0A1V6M2R9|A0A1V6M2R9_9BACT;tr|A0A136M7B2|A0A136M7B2_9BACT;tr|A0A0C9PMB7|A0A0C9PMB7_9BACT	1190800000	1195600000	1186000000	1238000000	1215100000	1247800000	Candidatus Brocadia sapporoensis OX
tr|A0A1V6M300|A0A1V6M300_9BACT	tr|A0A1V6M300|A0A1V6M300_9BACT	895130000	849530000	868370000	877220000	934720000	836770000	Candidatus Brocadia sapporoensis OX
2048_6	2048_6	786090000	694860000	758600000	753980000	699590000	681570000	Candidatus Brocadia sp. HKU-AMX2
tr|Q1Q7P3|Q1Q7P3_KUEST	tr|Q1Q7P3|Q1Q7P3_KUEST;18184_6	735190000	735550000	752810000	619070000	561340000	690050000	Kuenenia stuttgartiensis OX
tr|A0A1V6LXY8|A0A1V6LXY8_9BACT	tr|A0A1V6LXY8|A0A1V6LXY8_9BACT	648930000	692660000	688300000	559150000	705530000	575200000	Candidatus Brocadia sapporoensis OX
tr|A0A1V6M370|A0A1V6M370_9BACT	tr|A0A1V6M370|A0A1V6M370_9BACT	699210000	656550000	613930000	676760000	603410000	572880000	Candidatus Brocadia sapporoensis OX
tr|A0A1V6LX24|A0A1V6LX24_9BACT	tr|A0A1V6LX24|A0A1V6LX24_9BACT	579520000	612100000	586600000	693730000	611430000	583160000	Candidatus Brocadia sapporoensis OX
tr|U4KQ86|U4KQ86_9MOLU	tr|U4KQ86|U4KQ86_9MOLU	1953900000	1346300000	0	0	0	0	Acholeplasma brassicae OX
tr|A0A1V6LYU3|A0A1V6LYU3_9BACT	tr|A0A1V6LYU3|A0A1V6LYU3_9BACT	524580000	515560000	525980000	538700000	518010000	446600000	Candidatus Brocadia sapporoensis OX
tr|A0A1V6LYB2|A0A1V6LYB2_9BACT	tr|A0A1V6LYB2|A0A1V6LYB2_9BACT	451240000	456240000	440320000	540370000	615400000	536770000	Candidatus Brocadia sapporoensis OX
tr|A0A1W9S0D2|A0A1W9S0D2_9BACT	tr|A0A1W9S0D2|A0A1W9S0D2_9BACT	442520000	489090000	421780000	461230000	479140000	381480000	Candidatus Coatesbacteria bacterium 4484_99 OX
1922_3	1922_3	611860000	576410000	562530000	439260000	239540000	232050000	Nitrosomonas sp. HKU-PRO17
tr|A0A1I0A3H3|A0A1I0A3H3_NITER	tr|A0A1I0A3H3|A0A1I0A3H3_NITER;1333_3	381330000	436140000	393550000	450840000	428890000	447520000	Nitrosomonas europaea OX
tr|A0A1V6LXE2|A0A1V6LXE2_9BACT	tr|A0A1V6LXE2|A0A1V6LXE2_9BACT;tr|A0A0M2UT12|A0A0M2UT12_9BACT	430790000	364530000	391850000	467600000	395670000	406960000	Candidatus Brocadia sapporoensis OX
706_28	706_2;tr|A0A1V6M1F8|A0A1V6M1F8_9BACT	362720000	383570000	379510000	386110000	369410000	452380000	Candidatus Brocadia sp. HKU-AMX1	#N/A
tr|A0A1V6M343|A0A1V6M343_9BACT	tr|A0A1V6M343|A0A1V6M343_9BACT	381370000	368350000	356340000	436770000	379950000	346510000	Candidatus Brocadia sapporoensis OX
tr|A0A1V6LX18|A0A1V6LX18_9BACT	tr|A0A1V6LX18|A0A1V6LX18_9BACT	409250000	416310000	404950000	373390000	315010000	340160000	Candidatus Brocadia sapporoensis OX
tr|A0A1V6LXE7|A0A1V6LXE7_9BACT	tr|A0A1V6LXE7|A0A1V6LXE7_9BACT	360300000	366460000	390520000	342170000	414140000	349400000	Candidatus Brocadia sapporoensis OX
tr|A0A2D5ZCN2|A0A2D5ZCN2_9BACT	tr|A0A2D5ZCN2|A0A2D5ZCN2_9BACT	464550000	562120000	12896000	437350000	250630000	459150000	Phycisphaeraceae bacterium OX
tr|A0A1V6LXA8|A0A1V6LXA8_9BACT	tr|A0A1V6LXA8|A0A1V6LXA8_9BACT;372_8;tr|A0A136LUN4|A0A136LUN4_9BACT;tr|A0A0C9PQV4|A0A0C9PQV4_9BACT	356030000	352770000	355430000	370910000	373800000	368640000	Candidatus Brocadia sapporoensis OX
4654_1	4654_1	381540000	368190000	374390000	345860000	297750000	313100000
tr|A0A1V6LYD2|A0A1V6LYD2_9BACT	tr|A0A1V6LYD2|A0A1V6LYD2_9BACT	333480000	336960000	343030000	296530000	319830000	397830000	Candidatus Brocadia sapporoensis OX
tr|A0A1V6LXS6|A0A1V6LXS6_9BACT	tr|A0A1V6LXS6|A0A1V6LXS6_9BACT	322750000	317870000	295360000	323160000	315270000	432170000	Candidatus Brocadia sapporoensis OX
903_1	903_1	283930000	313620000	310760000	380480000	310620000	314840000
tr|A0A1V6M265|A0A1V6M265_9BACT	tr|A0A1V6M265|A0A1V6M265_9BACT	326330000	346060000	299120000	309640000	294010000	294190000	Candidatus Brocadia sapporoensis OX
tr|A0A136LTZ7|A0A136LTZ7_9BACT	tr|A0A136LTZ7|A0A136LTZ7_9BACT;tr|A0A0C9PC30|A0A0C9PC30_9BACT	303900000	320710000	306640000	322250000	324030000	285760000	Candidatus Brocadia sinica OX
tr|A0A1V6LYB6|A0A1V6LYB6_9BACT	tr|A0A1V6LYB6|A0A1V6LYB6_9BACT;760_4	267850000	272230000	260290000	333660000	255070000	410490000	Candidatus Brocadia sapporoensis OX
tr|A0A1V6LZW7|A0A1V6LZW7_9BACT	tr|A0A1V6LZW7|A0A1V6LZW7_9BACT	251530000	263230000	266460000	263480000	242990000	283330000	Candidatus Brocadia sapporoensis OX
tr|A0A1V6M1Y0|A0A1V6M1Y0_9BACT	tr|A0A1V6M1Y0|A0A1V6M1Y0_9BACT	252050000	256710000	252080000	288240000	248050000	270260000	Candidatus Brocadia sapporoensis OX
79847_1	79847_1	265650000	239140000	242210000	289780000	213940000	225480000
tr|A0A124FN16|A0A124FN16_9CHLR	tr|A0A124FN16|A0A124FN16_9CHLR	247700000	243060000	248920000	238790000	225930000	248380000	Anaerolinea thermophila OX
482_28	482_2;tr|A0A1V6LZN8|A0A1V6LZN8_9BACT	219320000	216770000	239200000	241760000	227150000	243840000	Candidatus Brocadia sp. HKU-AMX1	#N/A
tr|A0A136M6D9|A0A136M6D9_9BACT	tr|A0A136M6D9|A0A136M6D9_9BACT;tr|A0A0M2V3K1|A0A0M2V3K1_9BACT;tr|A0A0C9NN83|A0A0C9NN83_9BACT	230460000	255730000	250830000	209240000	213290000	195450000	Candidatus Brocadia sinica OX
tr|Q1PVE1|Q1PVE1_KUEST	tr|Q1PVE1|Q1PVE1_KUEST;11742_3	216370000	237420000	245030000	222600000	200810000	223460000	Kuenenia stuttgartiensis OX
tr|A0A1V6LYG2|A0A1V6LYG2_9BACT	tr|A0A1V6LYG2|A0A1V6LYG2_9BACT;61_3	216360000	203130000	228290000	212400000	228510000	194850000	Candidatus Brocadia sapporoensis OX
tr|A0A068NQC0|A0A068NQC0_9BACT	tr|A0A068NQC0|A0A068NQC0_9BACT	239940000	239350000	134190000	141660000	236960000	280150000	Fimbriimonas ginsengisoli Gsoil 348 OX
tr|A0A1V6M226|A0A1V6M226_9BACT	tr|A0A1V6M226|A0A1V6M226_9BACT	202840000	212850000	183900000	142340000	268850000	216250000	Candidatus Brocadia sapporoensis OX
tr|A0A1V6LX73|A0A1V6LX73_9BACT	tr|A0A1V6LX73|A0A1V6LX73_9BACT	188960000	179740000	183710000	263870000	171260000	191480000	Candidatus Brocadia sapporoensis OX
tr|F9ZFK8|F9ZFK8_9PROT	tr|F9ZFK8|F9ZFK8_9PROT;tr|F8GD71|F8GD71_NITSI;tr|A0A1H9D3V0|A0A1H9D3V0_9PROT;tr|A0A1H8QQG9|A0A1H8QQG9_9PROT;tr|A0A1H5SUB1|A0A1H5SUB1_9PROT;tr|A0A1I1ZJX2|A0A1I1ZJX2_9PROT	223080000	196720000	229210000	114710000	239330000	173100000	Nitrosomonas sp. AL212 OX
tr|A0A1V6LZN5|A0A1V6LZN5_9BACT	tr|A0A1V6LZN5|A0A1V6LZN5_9BACT;tr|A0A1V4ANZ9|A0A1V4ANZ9_9BACT	196000000	196890000	194480000	194590000	199480000	192220000	Candidatus Brocadia sapporoensis OX
tr|A0A1V6LZF1|A0A1V6LZF1_9BACT	tr|A0A1V6LZF1|A0A1V6LZF1_9BACT	187640000	191610000	186350000	194330000	186960000	176520000	Candidatus Brocadia sapporoensis OX
tr|A0A0M8JPX0|A0A0M8JPX0_9CHLR	tr|A0A0M8JPX0|A0A0M8JPX0_9CHLR	164830000	151420000	110570000	260240000	146690000	240270000	Levilinea saccharolytica OX
tr|A0A077LSW3|A0A077LSW3_9MICO	tr|A0A077LSW3|A0A077LSW3_9MICO	144530000	163480000	161090000	227510000	146330000	179820000	Tetrasphaera japonica T1-X7 OX
tr|A0A1V6M1S4|A0A1V6M1S4_9BACT	tr|A0A1V6M1S4|A0A1V6M1S4_9BACT;779_4	159540000	162150000	158390000	174480000	160030000	167090000	Candidatus Brocadia sapporoensis OX
tr|Q820S6|Q820S6_NITEU	tr|Q820S6|Q820S6_NITEU;tr|A0A1I0ECK9|A0A1I0ECK9_NITER;2957_4	172730000	173380000	166620000	166180000	174970000	127070000	Nitrosomonas europaea (strain ATCC 19718 CIP 103999 KCTC 2705 NBRC 14298) OX
tr|A0A1V6LYD6|A0A1V6LYD6_9BACT	tr|A0A1V6LYD6|A0A1V6LYD6_9BACT;760_3	159770000	151460000	158980000	136210000	171230000	187780000	Candidatus Brocadia sapporoensis OX
tr|A0A1V6M1U6|A0A1V6M1U6_9BACT	tr|A0A1V6M1U6|A0A1V6M1U6_9BACT	130230000	140000000	154620000	151880000	177970000	189400000	Candidatus Brocadia sapporoensis OX
tr|A0A1V6LXE0|A0A1V6LXE0_9BACT	tr|A0A1V6LXE0|A0A1V6LXE0_9BACT;tr|A0A136LTX1|A0A136LTX1_9BACT;tr|A0A0M2URQ9|A0A0M2URQ9_9BACT;tr|A0A0C9PYF6|A0A0C9PYF6_9BACT	145620000	147350000	137960000	180800000	145960000	157700000	Candidatus Brocadia sapporoensis OX
60172_2	60172_2	144470000	150630000	132910000	136860000	155880000	192670000
tr|A0A1V6M314|A0A1V6M314_9BACT	tr|A0A1V6M314|A0A1V6M314_9BACT	144530000	155720000	146820000	148350000	142150000	129930000	Candidatus Brocadia sapporoensis OX
tr|A0A1V6M3G1|A0A1V6M3G1_9BACT	tr|A0A1V6M3G1|A0A1V6M3G1_9BACT	122280000	126640000	123550000	155350000	149290000	160370000	Candidatus Brocadia sapporoensis OX
tr|A0A1V6LXK9|A0A1V6LXK9_9BACT	tr|A0A1V6LXK9|A0A1V6LXK9_9BACT	139510000	130680000	135510000	115770000	147690000	159760000	Candidatus Brocadia sapporoensis OX
tr|A0A0G1XQ00|A0A0G1XQ00_9BACT	tr|A0A0G1XQ00|A0A0G1XQ00_9BACT	108980000	118600000	121050000	136050000	162330000	118960000	Candidatus Uhrbacteria bacterium GW2011_GWA2_52_8d OX
13230_1	13230_1	121520000	133760000	141430000	121230000	117090000	126220000
tr|A0A1V6M002|A0A1V6M002_9BACT	tr|A0A1V6M002|A0A1V6M002_9BACT	119860000	108070000	104680000	94480000	126910000	198020000	Candidatus Brocadia sapporoensis OX
3007_1	3007_1	143460000	133090000	127780000	112260000	112660000	121220000
1618_5	1618_5	124880000	115080000	119990000	121560000	150380000	103910000	Candidatus Brocadia sp. HKU-AMX1
tr|A0A1V6M3J1|A0A1V6M3J1_9BACT	tr|A0A1V6M3J1|A0A1V6M3J1_9BACT	135900000	129590000	127900000	130250000	120600000	89292000	Candidatus Brocadia sapporoensis OX
tr|A0A136MF99|A0A136MF99_9BACT	tr|A0A136MF99|A0A136MF99_9BACT;tr|A0A0C9PMX9|A0A0C9PMX9_9BACT	128190000	125540000	134990000	110630000	117610000	104400000	Candidatus Brocadia sinica OX
1140_5	1140_5	127260000	119540000	123250000	100910000	115940000	126060000	Candidatus Brocadia sp. HKU-AMX1
tr|A0A1M5VNQ3|A0A1M5VNQ3_9BACT	tr|A0A1M5VNQ3|A0A1M5VNQ3_9BACT	170910000	103090000	103500000	152640000	91783000	87517000	Chryseolinea serpens OX
23782_1	23782_1	107220000	93359000	135510000	118730000	120920000	120570000
615_6	615_6	113630000	87406000	120860000	96874000	114360000	147610000	Candidatus Brocadia sp. HKU-AMX2
tr|A0A1H9GAW3|A0A1H9GAW3_9PROT	tr|A0A1H9GAW3|A0A1H9GAW3_9PROT;tr|A0A1H5W9M8|A0A1H5W9M8_9PROT;tr|F0TD82|F0TD82_9PROT;tr|A0A286AK30|A0A286AK30_9PROT;tr|F0TD35|F0TD35_9PROT	0	0	183150000	138160000	188770000	167630000	Nitrosomonas ureae OX
tr|A0A1V6LXR7|A0A1V6LXR7_9BACT	tr|A0A1V6LXR7|A0A1V6LXR7_9BACT	113400000	109610000	117290000	115480000	122340000	97920000	Candidatus Brocadia sapporoensis OX
tr|A0A1V6LY82|A0A1V6LY82_9BACT	tr|A0A1V6LY82|A0A1V6LY82_9BACT;480_3	109360000	100480000	98899000	138320000	107140000	101410000	Candidatus Brocadia sapporoensis OX
tr|A0A136ME57|A0A136ME57_9BACT	tr|A0A136ME57|A0A136ME57_9BACT;tr|A0A0C9PGY4|A0A0C9PGY4_9BACT	116230000	104140000	111650000	103210000	103290000	113700000	Candidatus Brocadia sinica OX
tr|A0A1I7J8U6|A0A1I7J8U6_9PROT	tr|A0A1I7J8U6|A0A1I7J8U6_9PROT;5755_9	107710000	114720000	104620000	131650000	85965000	85135000	Nitrosomonas eutropha OX
tr|A0A1V6M2P5|A0A1V6M2P5_9BACT	tr|A0A1V6M2P5|A0A1V6M2P5_9BACT	106070000	108460000	97359000	110390000	85533000	108500000	Candidatus Brocadia sapporoensis OX
tr|A0A1V6LXE6|A0A1V6LXE6_9BACT	tr|A0A1V6LXE6|A0A1V6LXE6_9BACT;1618_2	105670000	98135000	106180000	110310000	92160000	97935000	Candidatus Brocadia sapporoensis OX
20274_2	20274_2	109380000	103730000	98383000	94414000	108300000	93069000
40268_7	40268_7	108900000	112920000	103570000	68831000	93146000	114920000
1622_4	1622_4	95870000	98885000	104680000	101020000	110500000	84833000	Candidatus Brocadia sp. HKU-AMX1
tr|Q1Q7P4|Q1Q7P4_KUEST	tr|Q1Q7P4|Q1Q7P4_KUEST;18184_5	90235000	88427000	95915000	107390000	95526000	97136000	Kuenenia stuttgartiensis OX
tr|A0A1V6M2Y6|A0A1V6M2Y6_9BACT	tr|A0A1V6M2Y6|A0A1V6M2Y6_9BACT	96623000	95906000	90777000	95119000	95307000	100680000	Candidatus Brocadia sapporoensis OX
47_2	47_2	105420000	81282000	98087000	82838000	103470000	101280000	Nitrosomonas sp. HKU-PRO17
4338_2	4338_2	100280000	87727000	96341000	50443000	158790000	75874000	Nitrosomonas sp. HKU-PRO18
tr|A0A1V6M258|A0A1V6M258_9BACT	tr|A0A1V6M258|A0A1V6M258_9BACT;407_9	115050000	115560000	90077000	90000000	90377000	58066000	Candidatus Brocadia sapporoensis OX
tr|Q82VY9|Q82VY9_NITEU	tr|Q82VY9|Q82VY9_NITEU;tr|A0A1H9ZCH6|A0A1H9ZCH6_NITER;4463_2	93638000	94360000	88885000	85399000	98221000	81778000	Nitrosomonas europaea (strain ATCC 19718 CIP 103999 KCTC 2705 NBRC 14298) OX
tr|A0A2E2B5L5|A0A2E2B5L5_9BACT	tr|A0A2E2B5L5|A0A2E2B5L5_9BACT	24519000	56915000	15888000	105440000	153760000	176480000	Phycisphaeraceae bacterium OX
28659_2	28659_2	83941000	102110000	91435000	120150000	53054000	76121000
tr|A0A1F7UTN2|A0A1F7UTN2_9BACT	tr|A0A1F7UTN2|A0A1F7UTN2_9BACT	91426000	81350000	93552000	84344000	76906000	92546000	Candidatus Uhrbacteria bacterium RIFCSPLOWO2_01_FULL_47_25 OX
tr|Q1Q4Z1|Q1Q4Z1_KUEST	tr|Q1Q4Z1|Q1Q4Z1_KUEST	97725000	106560000	108750000	63429000	74489000	67769000	Kuenenia stuttgartiensis OX
1670_3	1670_3	103250000	89246000	95022000	69166000	76500000	84367000	Nitrosomonas sp. HKU-PRO17
tr|A0A1I0E2L0|A0A1I0E2L0_NITER	tr|A0A1I0E2L0|A0A1I0E2L0_NITER;sp|Q82S91|SMBP_NITEU;2259_7	72909000	77996000	80978000	58136000	106730000	99065000	Nitrosomonas europaea OX
1595_5	1595_5	80067000	80218000	81747000	81377000	85400000	84798000	Candidatus Brocadia sp. HKU-AMX1
tr|A0A1V6M0V3|A0A1V6M0V3_9BACT	tr|A0A1V6M0V3|A0A1V6M0V3_9BACT	72469000	83253000	74469000	72645000	89903000	91482000	Candidatus Brocadia sapporoensis OX
tr|A0A1V6LXS3|A0A1V6LXS3_9BACT	tr|A0A1V6LXS3|A0A1V6LXS3_9BACT	80119000	76945000	77748000	83774000	79965000	69281000	Candidatus Brocadia sapporoensis OX
tr|Q30JB5|Q30JB5_KUEST	tr|Q30JB5|Q30JB5_KUEST;630_9	83369000	74239000	75972000	84204000	65066000	73806000	Kuenenia stuttgartiensis OX
54054_3	54054_3	74537000	81114000	74773000	72519000	72755000	75689000
tr|A0A1V6M2Y2|A0A1V6M2Y2_9BACT	tr|A0A1V6M2Y2|A0A1V6M2Y2_9BACT	68310000	73187000	71843000	75709000	73424000	75617000	Candidatus Brocadia sapporoensis OX
1382_5	1382_5	64656000	68326000	83794000	78473000	62933000	70063000	Nitrosomonas sp. HKU-PRO17
tr|A0A1V6M2E6|A0A1V6M2E6_9BACT	tr|A0A1V6M2E6|A0A1V6M2E6_9BACT;tr|A0A136M974|A0A136M974_9BACT;tr|A0A0C9NRL2|A0A0C9NRL2_9BACT	54258000	54869000	47253000	68203000	116220000	73452000	Candidatus Brocadia sapporoensis OX
445_5	445_5	65590000	72427000	72481000	70230000	61391000	69905000	Nitrosomonas sp. HKU-PRO17
tr|A0A1V6M1M6|A0A1V6M1M6_9BACT	tr|A0A1V6M1M6|A0A1V6M1M6_9BACT	55627000	134460000	13892000	79957000	57552000	70142000	Candidatus Brocadia sapporoensis OX
1622_3	1622_3	74092000	68502000	62922000	67375000	67926000	67894000	Candidatus Brocadia sp. HKU-AMX1
tr|F4L296|F4L296_HALH1	tr|F4L296|F4L296_HALH1	73038000	87506000	63888000	63761000	65900000	52068000	Haliscomenobacter hydrossis (strain ATCC 27775 DSM 1100 LMG 10767 O) OX
tr|A0A2C9CGT8|A0A2C9CGT8_KUEST	tr|A0A2C9CGT8|A0A2C9CGT8_KUEST;1370_8;tr|Q1PZE4|Q1PZE4_KUEST	65276000	64496000	77786000	50941000	36123000	102050000	Kuenenia stuttgartiensis OX
tr|A0A1V6LYI3|A0A1V6LYI3_9BACT	tr|A0A1V6LYI3|A0A1V6LYI3_9BACT	64890000	55398000	78373000	64156000	65139000	58466000	Candidatus Brocadia sapporoensis OX
tr|A0A1V6M2E1|A0A1V6M2E1_9BACT	tr|A0A1V6M2E1|A0A1V6M2E1_9BACT;614_2	62571000	54429000	56303000	74939000	61165000	66331000	Candidatus Brocadia sapporoensis OX
tr|A0A1V6LXI3|A0A1V6LXI3_9BACT	tr|A0A1V6LXI3|A0A1V6LXI3_9BACT	63788000	63828000	53581000	60605000	71221000	61398000	Candidatus Brocadia sapporoensis OX
tr|A0A076PF72|A0A076PF72_COMTE	tr|A0A076PF72|A0A076PF72_COMTE	71320000	70622000	75037000	1935000	66003000	78812000	Comamonas testosteroni TK102 OX
tr|F9ZGP0|F9ZGP0_9PROT	tr|F9ZGP0|F9ZGP0_9PROT;tr|A0A285BWT1|A0A285BWT1_9PROT;tr|A0A1H8MEV8|A0A1H8MEV8_9PROT;tr|A0A1H5SRC8|A0A1H5SRC8_9PROT;tr|A0A0S3AFG5|A0A0S3AFG5_9PROT;770_4	59801000	51754000	47609000	82016000	41323000	73519000	Nitrosomonas sp. AL212 OX
70454_1	70454_1	65722000	65389000	60531000	58055000	55335000	48605000
tr|Q1PXZ5|Q1PXZ5_KUEST	tr|Q1PXZ5|Q1PXZ5_KUEST;7972_4	57648000	52931000	50520000	65707000	60469000	64286000	Kuenenia stuttgartiensis OX
tr|A0A1H9PXC7|A0A1H9PXC7_9PROT	tr|A0A1H9PXC7|A0A1H9PXC7_9PROT	27999000	70675000	65807000	64881000	49754000	72286000	Nitrosomonas sp. Nm51 OX
tr|A0A136M5B0|A0A136M5B0_9BACT	tr|A0A136M5B0|A0A136M5B0_9BACT;tr|A0A0C9P9V9|A0A0C9P9V9_9BACT	70558000	57121000	61246000	54415000	50046000	57461000	Candidatus Brocadia sinica OX
1249_5	1249_5	62194000	58229000	63360000	61451000	51240000	51301000	Nitrosomonas sp. HKU-PRO17
1048_9	1048_9	74657000	49218000	80791000	46205000	54974000	39813000	Nitrosomonas sp. HKU-PRO18
tr|A0A1V6M272|A0A1V6M272_9BACT	tr|A0A1V6M272|A0A1V6M272_9BACT;407_7	56691000	55623000	55518000	58575000	59833000	56827000	Candidatus Brocadia sapporoensis OX
tr|A0A1V6LZS8|A0A1V6LZS8_9BACT	tr|A0A1V6LZS8|A0A1V6LZS8_9BACT	92137000	40106000	57350000	64750000	47006000	39359000	Candidatus Brocadia sapporoensis OX
tr|Q82V11|Q82V11_NITEU	tr|Q82V11|Q82V11_NITEU;tr|A0A1H9ZKV8|A0A1H9ZKV8_NITER	50401000	54654000	53733000	52178000	54659000	73303000	Nitrosomonas europaea (strain ATCC 19718 CIP 103999 KCTC 2705 NBRC 14298) OX
tr|Q1PV29|Q1PV29_KUEST	tr|Q1PV29|Q1PV29_KUEST;tr|A0A2C9CFT6|A0A2C9CFT6_KUEST	67181000	64495000	53422000	28283000	71167000	54116000
3378_4	3378_4	58219000	62265000	59305000	63775000	47096000	46804000	Nitrosomonas sp. HKU-PRO18
372_5	372_5	59991000	42555000	52747000	66971000	50212000	62647000	Candidatus Brocadia sp. HKU-AMX1
1271_3	1271_3	60376000	61202000	51039000	56372000	53847000	47923000	Nitrosomonas sp. HKU-PRO17
6325_1	6325_1	51242000	51322000	53557000	61427000	49767000	63135000
12217_4	12217_4	56364000	57752000	50760000	60495000	52706000	51420000
tr|A0A1V6M261|A0A1V6M261_9BACT	tr|A0A1V6M261|A0A1V6M261_9BACT;tr|A0A136LV37|A0A136LV37_9BACT;tr|A0A0C9Q418|A0A0C9Q418_9BACT	59794000	57890000	62500000	42198000	51649000	52117000	Candidatus Brocadia sapporoensis OX
tr|A0A1V6LX41|A0A1V6LX41_9BACT	tr|A0A1V6LX41|A0A1V6LX41_9BACT	52463000	51486000	54687000	52510000	55528000	58802000	Candidatus Brocadia sapporoensis OX
tr|A0A0M2UVJ2|A0A0M2UVJ2_9BACT	tr|A0A0M2UVJ2|A0A0M2UVJ2_9BACT;tr|A0A1V6M2W1|A0A1V6M2W1_9BACT	55439000	26846000	49376000	63358000	64476000	61284000	Candidatus Brocadia fulgida OX
tr|A0A1H8MCR8|A0A1H8MCR8_9PROT	tr|A0A1H8MCR8|A0A1H8MCR8_9PROT;1134_8	44401000	48411000	64041000	60245000	45798000	50049000	Nitrosomonas oligotropha OX
tr|G8TNJ3|G8TNJ3_NIAKG	tr|G8TNJ3|G8TNJ3_NIAKG	51251000	92886000	41045000	41318000	47627000	33250000	Niastella koreensis (strain DSM 17620 KACC 11465 GR20-10) OX
tr|A0A1V6M119|A0A1V6M119_9BACT	tr|A0A1V6M119|A0A1V6M119_9BACT;692_4	53102000	50429000	56157000	43999000	44112000	53189000	Candidatus Brocadia sapporoensis OX
1140_4	1140_4	49206000	49013000	50208000	51430000	49949000	49066000	Candidatus Brocadia sp. HKU-AMX1
tr|A0A1V6LYK7|A0A1V6LYK7_9BACT	tr|A0A1V6LYK7|A0A1V6LYK7_9BACT	42764000	46018000	47904000	45521000	62950000	51271000	Candidatus Brocadia sapporoensis OX
tr|E8N080|E8N080_ANATU	tr|E8N080|E8N080_ANATU	18569000	18322000	17648000	8843600	28721000	203150000	Anaerolinea thermophila (strain DSM 14523 JCM 11388 NBRC 100420 UNI-1) OX
tr|A0A1H8LDF7|A0A1H8LDF7_9PROT	tr|A0A1H8LDF7|A0A1H8LDF7_9PROT	35229000	62899000	14157000	58001000	59837000	59809000	Nitrosomonas oligotropha OX
tr|A0A136Q3J2|A0A136Q3J2_9FIRM	tr|A0A136Q3J2|A0A136Q3J2_9FIRM	69981000	86615000	73140000	0	0	59290000	Christensenella minuta OX
tr|A0A1V6LZJ6|A0A1V6LZJ6_9BACT	tr|A0A1V6LZJ6|A0A1V6LZJ6_9BACT	45619000	48256000	44524000	55226000	46465000	48440000	Candidatus Brocadia sapporoensis OX
tr|A0A1V6LZ68|A0A1V6LZ68_9BACT	tr|A0A1V6LZ68|A0A1V6LZ68_9BACT	36230000	45373000	45320000	58606000	55277000	44007000	Candidatus Brocadia sapporoensis OX
tr|A0A0G0MKE4|A0A0G0MKE4_9BACT	tr|A0A0G0MKE4|A0A0G0MKE4_9BACT	46404000	49526000	45440000	50845000	40759000	50293000	Candidatus Uhrbacteria bacterium GW2011_GWF2_39_13 OX
tr|A0A1V6LXH8|A0A1V6LXH8_9BACT	tr|A0A1V6LXH8|A0A1V6LXH8_9BACT	47890000	58125000	44787000	36369000	43638000	52112000	Candidatus Brocadia sapporoensis OX
242_2	242_2	50388000	47696000	46841000	51571000	46567000	37170000	Nitrosomonas sp. HKU-PRO17
tr|A0A1V6M2N1|A0A1V6M2N1_9BACT	tr|A0A1V6M2N1|A0A1V6M2N1_9BACT	46086000	45074000	41437000	46627000	42256000	55189000	Candidatus Brocadia sapporoensis OX
tr|A0A136M905|A0A136M905_9BACT	tr|A0A136M905|A0A136M905_9BACT;tr|A0A0C9PN35|A0A0C9PN35_9BACT	49676000	41591000	46680000	44769000	44053000	46253000	Candidatus Brocadia sinica OX
tr|Q1PYI1|Q1PYI1_KUEST	tr|Q1PYI1|Q1PYI1_KUEST	44382000	47203000	48197000	54167000	35897000	37149000	Kuenenia stuttgartiensis OX
tr|A0A136M8C3|A0A136M8C3_9BACT	tr|A0A136M8C3|A0A136M8C3_9BACT;tr|A0A0C9PZH1|A0A0C9PZH1_9BACT	47167000	39356000	42852000	44355000	46417000	45963000	Candidatus Brocadia sinica OX
4820_1	4820_1	42502000	45255000	42295000	43746000	47819000	43141000
tr|Q82T08|Q82T08_NITEU	tr|Q82T08|Q82T08_NITEU;tr|A0A1I0CJ12|A0A1I0CJ12_NITER;2313_2	47572000	45280000	42554000	44809000	39870000	43552000	Nitrosomonas europaea (strain ATCC 19718 CIP 103999 KCTC 2705 NBRC 14298) OX
tr|A0A1V6LZF2|A0A1V6LZF2_9BACT	tr|A0A1V6LZF2|A0A1V6LZF2_9BACT	46913000	45476000	45876000	11275000	65302000	44914000	Candidatus Brocadia sapporoensis OX
tr|A0A1V6LXP2|A0A1V6LXP2_9BACT	tr|A0A1V6LXP2|A0A1V6LXP2_9BACT	43845000	47413000	48129000	25832000	36569000	57635000	Candidatus Brocadia sapporoensis OX
tr|A0A1V6LZE4|A0A1V6LZE4_9BACT	tr|A0A1V6LZE4|A0A1V6LZE4_9BACT;tr|A0A0M2UY84|A0A0M2UY84_9BACT;tr|A0A1V4AT57|A0A1V4AT57_9BACT	43164000	39602000	43695000	31397000	47683000	52943000	Candidatus Brocadia sapporoensis OX
17597_3	17597_3;tr|A0A2C9CBQ7|A0A2C9CBQ7_KUEST;tr|Q1Q2G7|Q1Q2G7_KUEST	39219000	44614000	40300000	52394000	40640000	40009000
tr|A0A1V6LZ82|A0A1V6LZ82_9BACT	tr|A0A1V6LZ82|A0A1V6LZ82_9BACT	42285000	41764000	42178000	44322000	40204000	43951000	Candidatus Brocadia sapporoensis OX
tr|A0A1V6LXF9|A0A1V6LXF9_9BACT	tr|A0A1V6LXF9|A0A1V6LXF9_9BACT	37684000	41285000	45570000	47946000	39858000	40737000	Candidatus Brocadia sapporoensis OX
tr|A0A0M2URY1|A0A0M2URY1_9BACT	tr|A0A0M2URY1|A0A0M2URY1_9BACT;2038_3;tr|A0A1V4AP79|A0A1V4AP79_9BACT	33461000	35006000	35496000	32762000	67991000	48333000	Candidatus Brocadia fulgida OX
tr|Q1Q2W3|Q1Q2W3_KUEST	tr|Q1Q2W3|Q1Q2W3_KUEST	43397000	41055000	39097000	41274000	42597000	45057000	Kuenenia stuttgartiensis OX
tr|A0A1W9S144|A0A1W9S144_9BACT	tr|A0A1W9S144|A0A1W9S144_9BACT	46814000	51648000	43429000	34945000	36154000	35677000	Candidatus Coatesbacteria bacterium 4484_99 OX
tr|A0A076PPD2|A0A076PPD2_COMTE	tr|A0A076PPD2|A0A076PPD2_COMTE	48109000	42025000	41560000	44177000	35715000	36003000	Comamonas testosteroni TK102 OX
1663_2	1663_2	38404000	39284000	36542000	36154000	55223000	34808000
tr|A0A1V6M2W0|A0A1V6M2W0_9BACT	tr|A0A1V6M2W0|A0A1V6M2W0_9BACT	43397000	44358000	51087000	21999000	36191000	37816000	Candidatus Brocadia sapporoensis OX
tr|A0A1V6LWZ4|A0A1V6LWZ4_9BACT	tr|A0A1V6LWZ4|A0A1V6LWZ4_9BACT	39901000	46288000	36948000	39088000	32558000	39987000	Candidatus Brocadia sapporoensis OX
19717_5	19717_5	40784000	40580000	37724000	41427000	31068000	37554000
tr|A0A1V6LXU5|A0A1V6LXU5_9BACT	tr|A0A1V6LXU5|A0A1V6LXU5_9BACT	38883000	41263000	27558000	38164000	39725000	37886000	Candidatus Brocadia sapporoensis OX
tr|A0A1V6M388|A0A1V6M388_9BACT	tr|A0A1V6M388|A0A1V6M388_9BACT	38226000	40602000	38862000	37316000	32444000	33037000	Candidatus Brocadia sapporoensis OX
2364_2	2364_2	41859000	37338000	35943000	39694000	35553000	30050000	Nitrosomonas sp. HKU-PRO17
tr|A0A1V6LZI6|A0A1V6LZI6_9BACT	tr|A0A1V6LZI6|A0A1V6LZI6_9BACT	36994000	39899000	39080000	36118000	32668000	32703000	Candidatus Brocadia sapporoensis OX
tr|A0A1V6LYB9|A0A1V6LYB9_9BACT	tr|A0A1V6LYB9|A0A1V6LYB9_9BACT;480_9	38171000	30032000	36957000	35410000	37773000	38494000	Candidatus Brocadia sapporoensis OX
27332_1	27332_1	36896000	36795000	37683000	37246000	28095000	32769000
20174_1	20174_1	35583000	43663000	0	42950000	42549000	44401000
tr|A0A1V6LWT3|A0A1V6LWT3_9BACT	tr|A0A1V6LWT3|A0A1V6LWT3_9BACT	40524000	34003000	34143000	35612000	31255000	33321000	Candidatus Brocadia sapporoensis OX
tr|Q0AGL2|Q0AGL2_NITEC	tr|Q0AGL2|Q0AGL2_NITEC;tr|A0A1G4VSW6|A0A1G4VSW6_9PROT	44211000	13616000	33251000	49717000	34042000	33810000	Nitrosomonas eutropha (strain C91) OX
tr|Q1PVQ6|Q1PVQ6_KUEST	tr|Q1PVQ6|Q1PVQ6_KUEST	33209000	35405000	35311000	36709000	25969000	38538000	Kuenenia stuttgartiensis OX
tr|A0A1H9ZSJ6|A0A1H9ZSJ6_NITER	tr|A0A1H9ZSJ6|A0A1H9ZSJ6_NITER;3377_6	31191000	32888000	37470000	36541000	30544000	32412000	Nitrosomonas europaea OX
tr|A0A1V6LWZ3|A0A1V6LWZ3_9BACT	tr|A0A1V6LWZ3|A0A1V6LWZ3_9BACT	53756000	35168000	38973000	27495000	21549000	22069000	Candidatus Brocadia sapporoensis OX
21607_6	21607_6	40156000	41137000	43848000	13466000	3526100	55841000
tr|A0A1M5RKH1|A0A1M5RKH1_9BACT	tr|A0A1M5RKH1|A0A1M5RKH1_9BACT	35377000	29550000	33460000	30548000	26932000	40589000	Chryseolinea serpens OX
tr|Q82V65|Q82V65_NITEU	tr|Q82V65|Q82V65_NITEU;tr|A0A1I0BHT2|A0A1I0BHT2_NITER;1107_3	30410000	34255000	28498000	35035000	32293000	35820000	Nitrosomonas europaea (strain ATCC 19718 CIP 103999 KCTC 2705 NBRC 14298) OX
1380_4	1380_4	33591000	34160000	39971000	29747000	33321000	24807000	Unclassified Burkholderiales HKU-PRO4
3879_1	3879_1	25910000	29804000	33150000	44877000	38158000	22991000	Nitrosomonas sp. HKU-PRO17
tr|A0A1V6M3A8|A0A1V6M3A8_9BACT	tr|A0A1V6M3A8|A0A1V6M3A8_9BACT;304_6	26041000	22655000	29712000	34118000	35752000	44806000	Candidatus Brocadia sapporoensis OX
11390_2	11390_2	43120000	32505000	27963000	27784000	29618000	31969000
tr|Q1Q048|Q1Q048_KUEST	tr|Q1Q048|Q1Q048_KUEST	25312000	40975000	20737000	23708000	47255000	33672000	Kuenenia stuttgartiensis OX
tr|A0A1V6LZF5|A0A1V6LZF5_9BACT	tr|A0A1V6LZF5|A0A1V6LZF5_9BACT	39316000	30169000	26850000	17179000	23256000	46264000	Candidatus Brocadia sapporoensis OX
34392_2	34392_2	29060000	31950000	30286000	29590000	31842000	22948000
333_1	333_1	30453000	30257000	28468000	33948000	28691000	22562000	Nitrosomonas sp. HKU-PRO17
55084_3	55084_3	31323000	30497000	30559000	33787000	22969000	25203000
tr|I0I3F2|I0I3F2_CALAS	tr|I0I3F2|I0I3F2_CALAS	28896000	28953000	33731000	19042000	34932000	26145000	Caldilinea aerophila (strain DSM 14535 JCM 11387 NBRC 104270 STL-6-O1) OX
tr|A0A1V6LZB9|A0A1V6LZB9_9BACT	tr|A0A1V6LZB9|A0A1V6LZB9_9BACT;1008_1	30734000	28106000	34589000	17894000	26458000	31570000	Candidatus Brocadia sapporoensis OX
80313_1	80313_1	31145000	27931000	27906000	24533000	26239000	26769000
tr|Q82XW6|Q82XW6_NITEU	tr|Q82XW6|Q82XW6_NITEU;tr|A0A1H9Y9J1|A0A1H9Y9J1_NITER;3440_3;10295_1	27454000	31097000	29595000	27150000	27383000	20425000	Nitrosomonas europaea (strain ATCC 19718 CIP 103999 KCTC 2705 NBRC 14298) OX
905_1	905_1	24471000	26815000	28660000	31564000	24056000	26791000
tr|Q76M00|Q76M00_DELAC	tr|Q76M00|Q76M00_DELAC;tr|M9UUL3|M9UUL3_9BURK;tr|I1Z0Z9|I1Z0Z9_9BURK;tr|G9C9Y2|G9C9Y2_COMTE	25975000	26925000	27152000	24416000	27788000	29939000	Delftia acidovorans OX
tr|A0A2H0K8B8|A0A2H0K8B8_9BACT	tr|A0A2H0K8B8|A0A2H0K8B8_9BACT	26958000	27094000	26069000	26731000	31655000	23553000	Candidatus Uhrbacteria bacterium CG11_big_fil_rev_8_21_14_0_20_41_9 OX
tr|A0A1V6LX35|A0A1V6LX35_9BACT	tr|A0A1V6LX35|A0A1V6LX35_9BACT;1098_6	26630000	28068000	26770000	23701000	28880000	26161000	Candidatus Brocadia sapporoensis OX
1870_4	1870_4	29630000	22695000	27419000	33324000	22504000	24633000
tr|A0A1V6M1G9|A0A1V6M1G9_9BACT	tr|A0A1V6M1G9|A0A1V6M1G9_9BACT	33566000	28646000	35240000	6386600	28791000	25263000	Candidatus Brocadia sapporoensis OX
tr|A0A1V6LZ45|A0A1V6LZ45_9BACT	tr|A0A1V6LZ45|A0A1V6LZ45_9BACT	26085000	28459000	27638000	23368000	25967000	25192000	Candidatus Brocadia sapporoensis OX
tr|Q1Q5N9|Q1Q5N9_KUEST	tr|Q1Q5N9|Q1Q5N9_KUEST;tr|A0A1V6LXR6|A0A1V6LXR6_9BACT;tr|A0A1V4ATQ5|A0A1V4ATQ5_9BACT;tr|A0A136M9T3|A0A136M9T3_9BACT;tr|A0A0M2UQR9|A0A0M2UQR9_9BACT;tr|A0A0C9PJN7|A0A0C9PJN7_9BACT;24519_4	26949000	25034000	23984000	28368000	21694000	29967000	Kuenenia stuttgartiensis OX
tr|A0A0M2UQX3|A0A0M2UQX3_9BACT	tr|A0A0M2UQX3|A0A0M2UQX3_9BACT	21944000	22230000	20508000	13173000	15569000	61325000	Candidatus Brocadia fulgida OX
tr|I0IBQ7|I0IBQ7_PHYMF	tr|I0IBQ7|I0IBQ7_PHYMF	26540000	13594000	20043000	26623000	39575000	28370000	Phycisphaera mikurensis (strain NBRC 102666 KCTC 22515 FYK2301M01) OX
tr|A0A1Z8LS79|A0A1Z8LS79_9BACT	tr|A0A1Z8LS79|A0A1Z8LS79_9BACT	23083000	24612000	26771000	28429000	20302000	30974000	Phycisphaera sp. TMED9 OX
50153_7	50153_7	27666000	29908000	25264000	27819000	21061000	22135000
tr|A0A1I2EQK8|A0A1I2EQK8_9PROT	tr|A0A1I2EQK8|A0A1I2EQK8_9PROT;tr|F9ZJX9|F9ZJX9_9PROT;tr|F8GE68|F8GE68_NITSI;tr|A0A286AAD1|A0A286AAD1_9PROT;tr|A0A1H9G0L7|A0A1H9G0L7_9PROT;tr|A0A0S3AII8|A0A0S3AII8_9PROT	11275000	43737000	15267000	34249000	19838000	28174000	Nitrosomonas sp. Nm166 OX
tr|A0A1V6LXT6|A0A1V6LXT6_9BACT	tr|A0A1V6LXT6|A0A1V6LXT6_9BACT	23606000	23656000	25979000	27974000	20830000	29029000	Candidatus Brocadia sapporoensis OX
1370_3	1370_3	11903000	21255000	5302200	39631000	34171000	37681000
tr|A0A2C9CEG0|A0A2C9CEG0_KUEST	tr|A0A2C9CEG0|A0A2C9CEG0_KUEST;17355_4;tr|Q1PZD9|Q1PZD9_KUEST	29871000	24336000	24847000	24721000	23214000	19239000	Kuenenia stuttgartiensis OX
81019_1	81019_1	26310000	27110000	23982000	22304000	24367000	21195000
3444_5	3444_5;tr|A0A1V4AR13|A0A1V4AR13_9BACT	35097000	31144000	35989000	18264000	11397000	12832000	Candidatus Brocadia sp. HKU-AMX2
tr|A0A1I2F2C8|A0A1I2F2C8_9PROT	tr|A0A1I2F2C8|A0A1I2F2C8_9PROT	25646000	28881000	28713000	22880000	21592000	15245000	Nitrosomonas sp. Nm166 OX
tr|A0A136LXE9|A0A136LXE9_9BACT	tr|A0A136LXE9|A0A136LXE9_9BACT;tr|A0A0C9NP90|A0A0C9NP90_9BACT	24747000	22142000	25393000	24841000	21109000	24624000	Candidatus Brocadia sinica OX
tr|A0A1H8UK58|A0A1H8UK58_9PROT	tr|A0A1H8UK58|A0A1H8UK58_9PROT;tr|A0A1I1ZQ27|A0A1I1ZQ27_9PROT;tr|F8GID8|F8GID8_NITSI	25236000	27338000	23313000	24055000	20652000	20648000	Nitrosomonas oligotropha OX
1974_2	1974_2	24007000	20298000	20164000	23406000	27959000	23881000	Nitrosomonas sp. HKU-PRO17
tr|A0A1V6LWW6|A0A1V6LWW6_9BACT	tr|A0A1V6LWW6|A0A1V6LWW6_9BACT;3876_1	31117000	22513000	21892000	19711000	23989000	20463000	Candidatus Brocadia sapporoensis OX
tr|A0A1I4SRF7|A0A1I4SRF7_9PROT	tr|A0A1I4SRF7|A0A1I4SRF7_9PROT	21379000	24274000	27023000	25296000	21114000	20124000	Nitrosomonas communis OX
tr|A0A2C9CKJ6|A0A2C9CKJ6_KUEST	tr|A0A2C9CKJ6|A0A2C9CKJ6_KUEST	15173000	0	36614000	36989000	11574000	37123000	Kuenenia stuttgartiensis OX
tr|A0A1V6M165|A0A1V6M165_9BACT	tr|A0A1V6M165|A0A1V6M165_9BACT	21067000	25733000	19591000	25865000	20761000	23029000	Candidatus Brocadia sapporoensis OX
77048_2	77048_2	62111000	26803000	5491900	0	34175000	3417400
tr|F4KY47|F4KY47_HALH1	tr|F4KY47|F4KY47_HALH1	24962000	21136000	23494000	18268000	18351000	24423000	Haliscomenobacter hydrossis (strain ATCC 27775 DSM 1100 LMG 10767 O) OX
4692_7	4692_7;tr|A0A1I7EVX6|A0A1I7EVX6_9PROT;tr|A0A1G4V1K8|A0A1G4V1K8_9PROT	26245000	0	21783000	21867000	25366000	34517000
746_5	746_5	21345000	23763000	24290000	25109000	8528800	22941000
tr|A0A1V6M383|A0A1V6M383_9BACT	tr|A0A1V6M383|A0A1V6M383_9BACT;1618_9	24892000	20534000	21216000	10628000	35198000	12038000	Candidatus Brocadia sapporoensis OX
tr|A0A1V4AVT9|A0A1V4AVT9_9BACT	tr|A0A1V4AVT9|A0A1V4AVT9_9BACT	21107000	16996000	21157000	12736000	22066000	29401000	Candidatus Brocadia caroliniensis OX
1590_4	1590_4	20706000	19637000	21334000	19976000	18641000	21642000
3562_4	3562_4	19319000	24107000	19804000	18774000	20085000	19403000
tr|A0A1V6M145|A0A1V6M145_9BACT	tr|A0A1V6M145|A0A1V6M145_9BACT	24489000	25282000	16496000	20277000	13547000	20318000	Candidatus Brocadia sapporoensis OX
1330_4	1330_4	19731000	19122000	20142000	21509000	18389000	20970000	Nitrosomonas sp. HKU-PRO18
16575_1	16575_1	20007000	16855000	22376000	19761000	16897000	21794000
tr|A0A1D2U4I8|A0A1D2U4I8_9BURK	tr|A0A1D2U4I8|A0A1D2U4I8_9BURK	19236000	15227000	20503000	21655000	16642000	22072000	Comamonas sp. SCN 67-35 OX
tr|A0A2C9CF79|A0A2C9CF79_KUEST	tr|A0A2C9CF79|A0A2C9CF79_KUEST;15836_8;tr|Q1Q072|Q1Q072_KUEST	18834000	17886000	32375000	17949000	14581000	12441000	Kuenenia stuttgartiensis OX
2038_9	2038_9	11541000	28709000	5610200	22979000	17244000	27431000	Candidatus Brocadia sp. HKU-AMX1
tr|U4KPF2|U4KPF2_ACHPJ	tr|U4KPF2|U4KPF2_ACHPJ	22759000	0	19883000	29459000	15495000	25003000	Acholeplasma palmae (strain ATCC 49389 J233) OX
tr|A0A1V6LXF1|A0A1V6LXF1_9BACT	tr|A0A1V6LXF1|A0A1V6LXF1_9BACT	17632000	12036000	15141000	24102000	23422000	20130000	Candidatus Brocadia sapporoensis OX
tr|Q6F218|Q6F218_MESFL	tr|Q6F218|Q6F218_MESFL	17432000	23590000	24197000	13980000	16174000	16363000	Mesoplasma florum (strain ATCC 33453 NBRC 100688 NCTC 11704 L1) OX
tr|A0A0M2UQQ8|A0A0M2UQQ8_9BACT	tr|A0A0M2UQQ8|A0A0M2UQQ8_9BACT	18774000	19787000	19875000	17632000	16068000	18354000	Candidatus Brocadia fulgida OX
tr|A0A1V6LY69|A0A1V6LY69_9BACT	tr|A0A1V6LY69|A0A1V6LY69_9BACT	22137000	25508000	22521000	20202000	0	20120000	Candidatus Brocadia sapporoensis OX
tr|Q1PV11|Q1PV11_KUEST	tr|Q1PV11|Q1PV11_KUEST;tr|A0A1V4ARJ6|A0A1V4ARJ6_9BACT;tr|A0A136LVN2|A0A136LVN2_9BACT;tr|A0A0C9PT39|A0A0C9PT39_9BACT;13535_1	21694000	18090000	16508000	21790000	15359000	16298000	Kuenenia stuttgartiensis OX
896_3	896_3	29182000	5503000	10771000	22030000	37889000	4063300
tr|A0A136LU72|A0A136LU72_9BACT	tr|A0A136LU72|A0A136LU72_9BACT;tr|A0A0C9PFU4|A0A0C9PFU4_9BACT	17963000	19062000	21126000	17808000	15481000	15050000	Candidatus Brocadia sinica OX
1008_2	1008_2	18731000	17544000	18638000	14933000	19337000	17220000
tr|A0A1V4AW05|A0A1V4AW05_9BACT	tr|A0A1V4AW05|A0A1V4AW05_9BACT	0	44493000	18161000	0	29138000	12910000	Candidatus Brocadia caroliniensis OX
tr|A0A1I0BSV6|A0A1I0BSV6_NITER	tr|A0A1I0BSV6|A0A1I0BSV6_NITER;1142_3	13928000	26721000	28003000	18024000	0	16304000	Nitrosomonas europaea OX
5102_9	5102_9	18051000	4495600	38360000	21450000	6187400	12277000
33906_3	33906_3	7489600	6390600	9645100	5204100	38978000	31663000
tr|A0A1V6LXD7|A0A1V6LXD7_9BACT	tr|A0A1V6LXD7|A0A1V6LXD7_9BACT	20979000	14014000	13962000	15760000	15012000	19245000	Candidatus Brocadia sapporoensis OX
tr|A0A1V6LXC5|A0A1V6LXC5_9BACT	tr|A0A1V6LXC5|A0A1V6LXC5_9BACT	15279000	16977000	15005000	15492000	19230000	16473000	Candidatus Brocadia sapporoensis OX
75115_2	75115_2	17004000	16408000	17401000	18640000	14232000	14702000
26368_3	26368_3	12757000	14931000	21858000	11777000	17888000	18595000
tr|A0A1V6LY06|A0A1V6LY06_9BACT	tr|A0A1V6LY06|A0A1V6LY06_9BACT	15791000	15486000	14531000	15309000	17927000	17501000	Candidatus Brocadia sapporoensis OX
tr|A0A1V6LZI2|A0A1V6LZI2_9BACT	tr|A0A1V6LZI2|A0A1V6LZI2_9BACT	15447000	15820000	14797000	16497000	15119000	17407000	Candidatus Brocadia sapporoensis OX
tr|A0A1I0CNQ7|A0A1I0CNQ7_NITER	tr|A0A1I0CNQ7|A0A1I0CNQ7_NITER;4693_3	14839000	3305100	15664000	11866000	24708000	23830000	Nitrosomonas europaea OX
286_6	286_6	21987000	32545000	33771000	5641600	0	0	Candidatus Brocadia sp. HKU-AMX2
tr|A0A1V6LY32|A0A1V6LY32_9BACT	tr|A0A1V6LY32|A0A1V6LY32_9BACT	16243000	16076000	17017000	16578000	14888000	13022000	Candidatus Brocadia sapporoensis OX
tr|A0A1V6M1W9|A0A1V6M1W9_9BACT	tr|A0A1V6M1W9|A0A1V6M1W9_9BACT	14429000	14804000	15206000	17790000	15351000	15965000	Candidatus Brocadia sapporoensis OX
tr|A0A1V6M267|A0A1V6M267_9BACT	tr|A0A1V6M267|A0A1V6M267_9BACT	16374000	20250000	13300000	23159000	13582000	5786300	Candidatus Brocadia sapporoensis OX
tr|A6GTH8|A6GTH8_9BURK	tr|A6GTH8|A6GTH8_9BURK	16075000	16647000	13287000	16764000	13133000	16274000	Limnobacter sp. MED105 OX
tr|A0A1V6M0F1|A0A1V6M0F1_9BACT	tr|A0A1V6M0F1|A0A1V6M0F1_9BACT;262_5	13688000	11183000	14372000	17764000	18824000	16038000	Candidatus Brocadia sapporoensis OX
tr|F9ZI03|F9ZI03_9PROT	tr|F9ZI03|F9ZI03_9PROT;tr|A0A285C0T8|A0A285C0T8_9PROT;532_7	14271000	15041000	13342000	18319000	14982000	15493000	Nitrosomonas sp. AL212 OX
tr|A0A1V6LXP6|A0A1V6LXP6_9BACT	tr|A0A1V6LXP6|A0A1V6LXP6_9BACT;335_3	15227000	18724000	21070000	0	17178000	18479000	Candidatus Brocadia sapporoensis OX
tr|Q1PZM2|Q1PZM2_KUEST	tr|Q1PZM2|Q1PZM2_KUEST;8685_4	13415000	14295000	15072000	19387000	14283000	14065000	Kuenenia stuttgartiensis OX
tr|A0A136MDA2|A0A136MDA2_9BACT	tr|A0A136MDA2|A0A136MDA2_9BACT;536_7	18256000	17035000	18315000	0	18198000	18427000	Candidatus Brocadia sinica OX
60284_1	60284_1	8158300	17375000	20191000	14033000	16788000	13570000
4556_9	4556_9;14024_7;tr|B1Y6Y3|B1Y6Y3_LEPCP	0	16570000	20480000	21276000	16138000	12773000	Unclassified Burkholderiales HKU-PRO4
22618_1	22618_1	11750000	11087000	15606000	16671000	14708000	17024000
674_8	674_8;tr|A0A1H8RG01|A0A1H8RG01_9PROT;tr|F8GCN0|F8GCN0_NITSI	18998000	23350000	13867000	14608000	5807700	10200000	Nitrosomonas sp. HKU-PRO17
tr|F9ZFQ9|F9ZFQ9_9PROT	tr|F9ZFQ9|F9ZFQ9_9PROT;tr|F8GF27|F8GF27_NITSI;tr|A0A1N6IQG5|A0A1N6IQG5_9PROT;tr|A0A1I4DMZ7|A0A1I4DMZ7_9PROT;tr|A0A1H9Z2S9|A0A1H9Z2S9_9PROT;tr|A0A1H9MEA3|A0A1H9MEA3_9PROT;tr|A0A1H9C8D7|A0A1H9C8D7_9PROT;tr|A0A1H8S008|A0A1H8S008_9PROT;tr|A0A1H8E3N4|A0A1H8E3N4_9PROT;tr|A0A1H5TKI2|A0A1H5TKI2_9PROT;tr|A0A1G5SCV1|A0A1G5SCV1_9PROT;tr|A0A0S3AFT3|A0A0S3AFT3_9PROT;74551_2;2112_8	13083000	15168000	15096000	16466000	14511000	12144000	Nitrosomonas sp. AL212 OX
tr|A0A1V6M361|A0A1V6M361_9BACT	tr|A0A1V6M361|A0A1V6M361_9BACT	10609000	13029000	13130000	14733000	14953000	19638000	Candidatus Brocadia sapporoensis OX
tr|I2F5N6|I2F5N6_9BACT	tr|I2F5N6|I2F5N6_9BACT;tr|A0A2G8DG74|A0A2G8DG74_9BACT;tr|N1JNN2|N1JNN2_9BACT	15678000	13147000	16581000	7439700	13487000	18220000	Mesotoga prima MesG1.Ag.4.2 OX
tr|A0A1V6LZ74|A0A1V6LZ74_9BACT	tr|A0A1V6LZ74|A0A1V6LZ74_9BACT	13819000	15331000	14233000	13777000	13108000	13502000	Candidatus Brocadia sapporoensis OX
tr|A0A1V6LYG5|A0A1V6LYG5_9BACT	tr|A0A1V6LYG5|A0A1V6LYG5_9BACT;tr|A0A2C9CKK5|A0A2C9CKK5_KUEST;tr|Q1Q0K5|Q1Q0K5_KUEST	11137000	16074000	12135000	6934000	15655000	20752000	Candidatus Brocadia sapporoensis OX
tr|A0A2D5Z1W6|A0A2D5Z1W6_9BACT	tr|A0A2D5Z1W6|A0A2D5Z1W6_9BACT	3294900	0	0	24020000	26511000	28538000	Phycisphaeraceae bacterium OX
tr|A0A1V6LWV7|A0A1V6LWV7_9BACT	tr|A0A1V6LWV7|A0A1V6LWV7_9BACT	21735000	11417000	13022000	13875000	12389000	9559600	Candidatus Brocadia sapporoensis OX
28578_9	28578_9	12749000	14088000	13240000	14880000	13102000	11112000
6878_4	6878_4	11286000	11435000	9898600	24024000	2853300	18785000
tr|A0A1V6LZK3|A0A1V6LZK3_9BACT	tr|A0A1V6LZK3|A0A1V6LZK3_9BACT	12742000	13210000	13654000	11008000	12597000	12966000	Candidatus Brocadia sapporoensis OX
tr|A0A136M211|A0A136M211_9BACT	tr|A0A136M211|A0A136M211_9BACT;tr|A0A0C9NPT6|A0A0C9NPT6_9BACT	14862000	14413000	13269000	7754300	12448000	11748000	Candidatus Brocadia sinica OX
tr|Q1Q073|Q1Q073_KUEST	tr|Q1Q073|Q1Q073_KUEST;15836_7;tr|A0A2C9CHK8|A0A2C9CHK8_KUEST	11080000	19917000	11151000	18679000	0	12111000	Kuenenia stuttgartiensis OX
20845_7	20845_7	0	1472400	0	0	1440900	69227000
tr|Q1PYU4|Q1PYU4_KUEST	tr|Q1PYU4|Q1PYU4_KUEST;tr|A0A2C9CDZ7|A0A2C9CDZ7_KUEST	8182400	8074900	7686700	7903500	10071000	30052000	Kuenenia stuttgartiensis OX
14511_2	14511_2	13656000	15414000	5222700	15590000	13440000	7725900
15994_3	15994_3	11066000	10823000	13427000	12547000	9891500	12023000
tr|A0A1V6LZR5|A0A1V6LZR5_9BACT	tr|A0A1V6LZR5|A0A1V6LZR5_9BACT;126_4	10682000	11371000	12252000	11645000	12029000	11643000	Candidatus Brocadia sapporoensis OX
13032_1	13032_1	0	11659000	13649000	12659000	12900000	18659000
tr|A0A136M7V1|A0A136M7V1_9BACT	tr|A0A136M7V1|A0A136M7V1_9BACT;tr|A0A0C9PNT4|A0A0C9PNT4_9BACT	12822000	13152000	12268000	9413900	13216000	7285700	Candidatus Brocadia sinica OX
tr|A0A1V6M3T0|A0A1V6M3T0_9BACT	tr|A0A1V6M3T0|A0A1V6M3T0_9BACT;tr|A0A1V4APF2|A0A1V4APF2_9BACT;tr|A0A0M2V065|A0A0M2V065_9BACT;70_9;tr|A0A136MG07|A0A136MG07_9BACT	0	0	0	13081000	0	55074000	Candidatus Brocadia sapporoensis OX
tr|A0A1M5XTB6|A0A1M5XTB6_9BACT	tr|A0A1M5XTB6|A0A1M5XTB6_9BACT	12260000	11074000	11376000	9978900	10688000	12422000	Chryseolinea serpens OX
tr|Q1PVQ3|Q1PVQ3_KUEST	tr|Q1PVQ3|Q1PVQ3_KUEST	0	50653000	2323900	12330000	2095100	0	Kuenenia stuttgartiensis OX
85966_1	85966_1	12330000	11697000	11444000	13078000	10492000	8227800
tr|Q82SY3|Q82SY3_NITEU	tr|Q82SY3|Q82SY3_NITEU;tr|Q0AEA1|Q0AEA1_NITEC;tr|A0A1I7IQH8|A0A1I7IQH8_9PROT;tr|A0A1I0D4H0|A0A1I0D4H0_NITER;tr|A0A1G4W6L6|A0A1G4W6L6_9PROT;52548_2;38843_3;1714_2;1703_7	13802000	10030000	13932000	10941000	10602000	7568100	Nitrosomonas europaea (strain ATCC 19718 CIP 103999 KCTC 2705 NBRC 14298) OX
tr|A0A1V6M039|A0A1V6M039_9BACT	tr|A0A1V6M039|A0A1V6M039_9BACT;536_8	11359000	14615000	10350000	3964800	13458000	12732000	Candidatus Brocadia sapporoensis OX
1331_4	1331_4	10497000	9290600	9871400	13073000	11429000	11529000	Nitrosomonas sp. HKU-PRO17
tr|A0A1V6LYX1|A0A1V6LYX1_9BACT	tr|A0A1V6LYX1|A0A1V6LYX1_9BACT	12651000	12279000	12938000	8162500	11079000	7812300	Candidatus Brocadia sapporoensis OX
tr|A0A1V6M2V7|A0A1V6M2V7_9BACT	tr|A0A1V6M2V7|A0A1V6M2V7_9BACT	11075000	11914000	9912500	9580000	9044400	12161000	Candidatus Brocadia sapporoensis OX
tr|Q82VB7|Q82VB7_NITEU	tr|Q82VB7|Q82VB7_NITEU;tr|A0A1I0B8Z5|A0A1I0B8Z5_NITER	9693100	9463800	11861000	13098000	10544000	8781300	Nitrosomonas europaea (strain ATCC 19718 CIP 103999 KCTC 2705 NBRC 14298) OX
3192_3	3192_3;50500_4	9212300	8678000	10911000	9327300	10933000	13279000
tr|D0LVP5|D0LVP5_HALO1	tr|D0LVP5|D0LVP5_HALO1	11090000	9526400	11802000	10636000	8592500	10172000	Haliangium ochraceum (strain DSM 14365 JCM 11303 SMP-2) OX	K02768,K08483,K11183
tr|Q82SM3|Q82SM3_NITEU	tr|Q82SM3|Q82SM3_NITEU;tr|A0A1I0A582|A0A1I0A582_NITER;1610_6;1609_1	11942000	7340500	10740000	19904000	9151900	0	Nitrosomonas europaea (strain ATCC 19718 CIP 103999 KCTC 2705 NBRC 14298) OX
tr|A0A2C9CG61|A0A2C9CG61_KUEST	tr|A0A2C9CG61|A0A2C9CG61_KUEST;7301_5	10752000	11120000	10426000	5182300	8596500	11949000	Kuenenia stuttgartiensis OX
298_4	298_4;tr|A0A1H8MK65|A0A1H8MK65_9PROT	7457800	11138000	9838400	9554400	10338000	8761800	Nitrosomonas sp. HKU-PRO17
2156_2	2156_2;2155_2	0	0	0	5762100	37717000	13131000
tr|F8GLH1|F8GLH1_NITSI	tr|F8GLH1|F8GLH1_NITSI	10545000	10376000	8799800	9365000	7793000	8908700	Nitrosomonas sp. (strain Is79A3) OX
tr|A0A1V6LYS6|A0A1V6LYS6_9BACT	tr|A0A1V6LYS6|A0A1V6LYS6_9BACT;tr|A0A1V4AUV7|A0A1V4AUV7_9BACT;270_6;tr|A0A136MEE5|A0A136MEE5_9BACT;tr|A0A0M2UQ03|A0A0M2UQ03_9BACT;tr|A0A0C9PB87|A0A0C9PB87_9BACT	9388800	9799500	4054000	11550000	10634000	9983800	Candidatus Brocadia sapporoensis OX
tr|A0A1V6LY22|A0A1V6LY22_9BACT	tr|A0A1V6LY22|A0A1V6LY22_9BACT	6482900	10416000	9573600	5079400	17842000	5265200	Candidatus Brocadia sapporoensis OX
tr|A0A1V6M2Q0|A0A1V6M2Q0_9BACT	tr|A0A1V6M2Q0|A0A1V6M2Q0_9BACT	9319100	8166500	8931900	7716500	12627000	7882500	Candidatus Brocadia sapporoensis OX
tr|A0A077M4K9|A0A077M4K9_9MICO	tr|A0A077M4K9|A0A077M4K9_9MICO	7907000	9805000	10434000	9402800	8911400	8103900	Tetrasphaera japonica T1-X7 OX
tr|Q1Q3C3|Q1Q3C3_KUEST	tr|Q1Q3C3|Q1Q3C3_KUEST	7684500	8192200	8308600	7385900	8569100	14109000	Kuenenia stuttgartiensis OX
tr|A0A1V6M0W5|A0A1V6M0W5_9BACT	tr|A0A1V6M0W5|A0A1V6M0W5_9BACT	8849400	7962100	9026500	8345100	8574100	9194100	Candidatus Brocadia sapporoensis OX
tr|A0A2G8DU95|A0A2G8DU95_9BACT	tr|A0A2G8DU95|A0A2G8DU95_9BACT;tr|A0A117M394|A0A117M394_9BACT	6661000	6632800	7079500	19785000	7378900	3824500	Mesotoga sp. Brook.08.105.5.1 OX
tr|A0A1V6LZT6|A0A1V6LZT6_9BACT	tr|A0A1V6LZT6|A0A1V6LZT6_9BACT	9841200	8770900	5990400	10107000	6880200	9739500	Candidatus Brocadia sapporoensis OX
tr|A0A1I1W891|A0A1I1W891_9PROT	tr|A0A1I1W891|A0A1I1W891_9PROT	0	25247000	3218000	7802100	5878400	8170900	Nitrosomonas sp. Nm166 OX
1719_1	1719_1	7993300	11233000	12206000	0	9162700	9200900
tr|Q82TW7|Q82TW7_NITEU	tr|Q82TW7|Q82TW7_NITEU;tr|A0A1I0DPH2|A0A1I0DPH2_NITER;3256_5	8982100	7291400	6728800	9564800	7978100	9035000	Nitrosomonas europaea (strain ATCC 19718 CIP 103999 KCTC 2705 NBRC 14298) OX
tr|A0A1H8NRR5|A0A1H8NRR5_9PROT	tr|A0A1H8NRR5|A0A1H8NRR5_9PROT;988_3	13009000	8999100	7057700	7146900	7092500	5759300	Nitrosomonas oligotropha OX
638_5	638_5	8965900	7645400	8600600	6121000	6572000	11022000	Candidatus Brocadia sp. HKU-AMX1
tr|A0A1V6LXR0|A0A1V6LXR0_9BACT	tr|A0A1V6LXR0|A0A1V6LXR0_9BACT;888_7;tr|A0A0M2UZ47|A0A0M2UZ47_9BACT	0	8794100	14288000	7865800	9046100	8380100	Candidatus Brocadia sapporoensis OX
tr|F8GES3|F8GES3_NITSI	tr|F8GES3|F8GES3_NITSI	14175000	11114000	11913000	0	10644000	0	Nitrosomonas sp. (strain Is79A3) OX
tr|A0A1V6LYJ3|A0A1V6LYJ3_9BACT	tr|A0A1V6LYJ3|A0A1V6LYJ3_9BACT	25350000	3601600	3686800	7760900	7369200	0	Candidatus Brocadia sapporoensis OX
tr|Q1PYD6|Q1PYD6_KUEST	tr|Q1PYD6|Q1PYD6_KUEST	8327000	7228200	8338900	9264600	6138200	8189300	Kuenenia stuttgartiensis OX
tr|A0A1V6M2Y9|A0A1V6M2Y9_9BACT	tr|A0A1V6M2Y9|A0A1V6M2Y9_9BACT	6820800	7001500	8081700	7459600	7899800	9759400	Candidatus Brocadia sapporoensis OX
tr|Q82SL4|Q82SL4_NITEU	tr|Q82SL4|Q82SL4_NITEU;tr|A0A1I0A7A8|A0A1I0A7A8_NITER;465_8	0	0	16057000	9980900	12908000	7715700	Nitrosomonas europaea (strain ATCC 19718 CIP 103999 KCTC 2705 NBRC 14298) OX
16541_2	16541_2	8010400	9587200	10155000	0	9321200	8568700
2023_6	2023_6	9057800	8167500	7190400	10507000	7340400	3141600	Nitrosomonas sp. HKU-PRO18
tr|A0A1H8R5X6|A0A1H8R5X6_9PROT	tr|A0A1H8R5X6|A0A1H8R5X6_9PROT	7064400	0	6735300	10397000	8729900	12030000	Nitrosomonas oligotropha OX
tr|B1XX24|B1XX24_LEPCP	tr|B1XX24|B1XX24_LEPCP	14423000	15609000	10296000	0	2474900	1884900	Leptothrix cholodnii (strain ATCC 51168 LMG 8142 SP-6) OX
tr|A0A1V6LXQ9|A0A1V6LXQ9_9BACT	tr|A0A1V6LXQ9|A0A1V6LXQ9_9BACT	7417100	7779300	9099800	0	9341300	10555000	Candidatus Brocadia sapporoensis OX
tr|A0A096GK06|A0A096GK06_COMTE	tr|A0A096GK06|A0A096GK06_COMTE	8072600	6731200	8448700	7147300	6618400	7113100	Comamonas testosteroni OX
tr|A0A1V6LZZ7|A0A1V6LZZ7_9BACT	tr|A0A1V6LZZ7|A0A1V6LZZ7_9BACT	7913400	9251000	9422300	9341800	0	8174200	Candidatus Brocadia sapporoensis OX
tr|A0A068NIW5|A0A068NIW5_9BACT	tr|A0A068NIW5|A0A068NIW5_9BACT	10424000	7727400	6518700	5094400	6016900	8161200	Fimbriimonas ginsengisoli Gsoil 348 OX
15838_6	15838_6;18101_1	8892000	0	10744000	7656500	7662300	8809600
tr|A0A1I2H367|A0A1I2H367_9PROT	tr|A0A1I2H367|A0A1I2H367_9PROT	6466600	8675300	7951200	10156000	5643300	4793500	Nitrosomonas sp. Nm166 OX
tr|A0A1V6M0E3|A0A1V6M0E3_9BACT	tr|A0A1V6M0E3|A0A1V6M0E3_9BACT;262_7	7471000	5572600	8006100	11065000	4137400	7047500	Candidatus Brocadia sapporoensis OX
15046_19	15046_1	10698000	8877200	12574000	11139000	0	0		#N/A
tr|A0A1V6M316|A0A1V6M316_9BACT	tr|A0A1V6M316|A0A1V6M316_9BACT	0	11565000	0	10588000	9091800	11502000	Candidatus Brocadia sapporoensis OX
tr|Q1Q516|Q1Q516_KUEST	tr|Q1Q516|Q1Q516_KUEST	0	15904000	0	22012000	4020800	0	Kuenenia stuttgartiensis OX
15384_6	15384_6	0	7224700	9667800	10209000	7627700	6885000
tr|A0A1V6LXD9|A0A1V6LXD9_9BACT	tr|A0A1V6LXD9|A0A1V6LXD9_9BACT	0	7538700	6684600	15877000	7129200	4215900	Candidatus Brocadia sapporoensis OX
tr|A0A1V6M0D0|A0A1V6M0D0_9BACT	tr|A0A1V6M0D0|A0A1V6M0D0_9BACT;1622_2	6953300	4923900	7998000	5915000	6324900	9210500	Candidatus Brocadia sapporoensis OX
tr|A0A1V6LXQ3|A0A1V6LXQ3_9BACT	tr|A0A1V6LXQ3|A0A1V6LXQ3_9BACT	4812000	7087100	4571600	2243400	5779400	15753000	Candidatus Brocadia sapporoensis OX
tr|Q82WA2|Q82WA2_NITEU	tr|Q82WA2|Q82WA2_NITEU;tr|A0A1I0AFH4|A0A1I0AFH4_NITER;7514_2;17219_3	6278000	5942800	6852800	7394300	6783400	6834200	Nitrosomonas europaea (strain ATCC 19718 CIP 103999 KCTC 2705 NBRC 14298) OX
2200_2	2200_2	0	10704000	0	9975600	10073000	9063100
32164_1	32164_1	4746600	4663600	3359500	10225000	10027000	5684900
tr|A0A1H8TMC0|A0A1H8TMC0_9PROT	tr|A0A1H8TMC0|A0A1H8TMC0_9PROT;tr|A0A1V9FI23|A0A1V9FI23_9BACT	7655400	6905500	7141600	7694300	1628200	7670800	Nitrosomonas oligotropha OX
tr|Q1Q1N9|Q1Q1N9_KUEST	tr|Q1Q1N9|Q1Q1N9_KUEST;7105_6	7595600	0	12684000	12415000	5843700	0	Kuenenia stuttgartiensis OX
tr|A0A1V6M1Q4|A0A1V6M1Q4_9BACT	tr|A0A1V6M1Q4|A0A1V6M1Q4_9BACT;1751_4	9127700	7676000	7204700	7197300	6832700	0	Candidatus Brocadia sapporoensis OX
24359_4	24359_4	13035000	0	17507000	0	0	7295000
tr|A0A0M2UVB0|A0A0M2UVB0_9BACT	tr|A0A0M2UVB0|A0A0M2UVB0_9BACT;tr|A0A1V4ATU6|A0A1V4ATU6_9BACT;tr|A0A1V6LXQ1|A0A1V6LXQ1_9BACT	7706300	6459700	2504300	7029900	6191800	7862200	Candidatus Brocadia fulgida OX
tr|A0A1V6LXN9|A0A1V6LXN9_9BACT	tr|A0A1V6LXN9|A0A1V6LXN9_9BACT;335_8	6556400	6803800	7123500	2473800	8740300	5509400	Candidatus Brocadia sapporoensis OX
tr|A0A1V6M156|A0A1V6M156_9BACT	tr|A0A1V6M156|A0A1V6M156_9BACT	6453500	4438300	5540700	7090500	7017200	6040500	Candidatus Brocadia sapporoensis OX
tr|A0A136M9U3|A0A136M9U3_9BACT	tr|A0A136M9U3|A0A136M9U3_9BACT;tr|A0A0C9PAV8|A0A0C9PAV8_9BACT	6438800	6927400	6204800	5647200	5554800	5750100	Candidatus Brocadia sinica OX
8617_9	8617_9	8945000	0	0	8614200	8514900	10236000	Unclassified Proteobacteria HKU-PRO7
52988_3	52988_3;tr|Q1PYB1|Q1PYB1_KUEST	0	7836500	6682700	7178000	7233800	6494100
17689_2	17689_2	0	4737500	6425100	11352000	5769200	6586600
11905_5	11905_5	8103700	9991100	5711500	5029900	4180300	0
tr|A0A136MIB1|A0A136MIB1_9BACT	tr|A0A136MIB1|A0A136MIB1_9BACT;tr|A0A0M2UT53|A0A0M2UT53_9BACT;tr|A0A0C9PK57|A0A0C9PK57_9BACT	8947700	7666500	0	7766800	0	8601200	Candidatus Brocadia sinica OX
tr|A0A2D5Z379|A0A2D5Z379_9BACT	tr|A0A2D5Z379|A0A2D5Z379_9BACT	11469000	9711100	5983800	4763300	0	0	Phycisphaeraceae bacterium OX
tr|A0A1H8MTR3|A0A1H8MTR3_9PROT	tr|A0A1H8MTR3|A0A1H8MTR3_9PROT	10709000	0	10144000	4559900	3778000	2055100	Nitrosomonas oligotropha OX
tr|A0A1V6M012|A0A1V6M012_9BACT	tr|A0A1V6M012|A0A1V6M012_9BACT	0	7972700	0	11891000	10776000	0	Candidatus Brocadia sapporoensis OX
tr|Q82V70|Q82V70_NITEU	tr|Q82V70|Q82V70_NITEU;tr|A0A1I0BG51|A0A1I0BG51_NITER;360_5;11653_1	0	0	17585000	0	11886000	0	Nitrosomonas europaea (strain ATCC 19718 CIP 103999 KCTC 2705 NBRC 14298) OX
tr|Q1Q047|Q1Q047_KUEST	tr|Q1Q047|Q1Q047_KUEST	0	0	0	15109000	6897800	7325200	Kuenenia stuttgartiensis OX
tr|A0A1V9FSD0|A0A1V9FSD0_9BACT	tr|A0A1V9FSD0|A0A1V9FSD0_9BACT	0	0	29288000	0	0	0	Niastella vici OX
tr|Q1Q0E6|Q1Q0E6_KUEST	tr|Q1Q0E6|Q1Q0E6_KUEST;tr|A0A2C9CF11|A0A2C9CF11_KUEST	5278100	3755500	4027000	3882100	5248700	5979100	Kuenenia stuttgartiensis OX
tr|Q1Q7P0|Q1Q7P0_KUEST	tr|Q1Q7P0|Q1Q7P0_KUEST;33657_5	7130400	11261000	9582800	0	0	0	Kuenenia stuttgartiensis OX
tr|Q1Q7N9|Q1Q7N9_KUEST	tr|Q1Q7N9|Q1Q7N9_KUEST;33657_4	0	3834700	7859700	6529600	5224300	4048100	Kuenenia stuttgartiensis OX
9156_1	9156_1;29438_2	4615100	5440400	4747100	5448600	2134900	4911600
2251_6	2251_6	8476200	0	0	0	10256000	7840200
tr|A0A1M5XHQ9|A0A1M5XHQ9_9BACT	tr|A0A1M5XHQ9|A0A1M5XHQ9_9BACT	1347100	5436800	4471200	4244700	4269300	6272400	Chryseolinea serpens OX
76314_1	76314_1	4098700	5990300	6927200	8066500	0	956210
48455_1	48455_1;60941_2	0	7493900	6716700	0	6662700	4550900
tr|A0A1H3GL05|A0A1H3GL05_9PROT	tr|A0A1H3GL05|A0A1H3GL05_9PROT;tr|F9ZDP8|F9ZDP8_9PROT;tr|F8GJW3|F8GJW3_NITSI;tr|A0A286A363|A0A286A363_9PROT;tr|A0A285BVP0|A0A285BVP0_9PROT;tr|A0A0S3AF58|A0A0S3AF58_9PROT;tr|A0A0F7K9X3|A0A0F7K9X3_9PROT	4232600	3920700	4945500	4382500	4113100	3757100	Nitrosomonas sp. Nm33 OX
638_6	638_6	2432700	3766700	0	5295800	6466300	6979400	Candidatus Brocadia sp. HKU-AMX1
tr|Q9R5C0|Q9R5C0_NITER	tr|Q9R5C0|Q9R5C0_NITER	4788900	6559200	4652300	0	4451300	3956900	Nitrosomonas europaea OX
10064_5	10064_5	4102100	3779800	3270300	4226300	3888600	5132500
tr|A0A1H8NA50|A0A1H8NA50_9PROT	tr|A0A1H8NA50|A0A1H8NA50_9PROT	7622900	3104600	5201700	3497500	4750200	0	Nitrosomonas oligotropha OX
1146_5	1146_5	4434600	8064900	7037100	1386700	3124500	0	Nitrosomonas sp. HKU-PRO17
tr|A0A0M2UXI6|A0A0M2UXI6_9BACT	tr|A0A0M2UXI6|A0A0M2UXI6_9BACT;tr|A0A1V6M186|A0A1V6M186_9BACT;tr|A0A1V4AR06|A0A1V4AR06_9BACT	3627000	3358600	0	4981200	6924200	4426900	Candidatus Brocadia fulgida OX
2238_8	2238_8	4331500	3758400	3017300	2705600	5447400	3834800	Nitrosomonas sp. HKU-PRO18
tr|A0A1V6LZF0|A0A1V6LZF0_9BACT	tr|A0A1V6LZF0|A0A1V6LZF0_9BACT	10856000	11790000	0	0	0	0	Candidatus Brocadia sapporoensis OX
tr|A0A1M5N8M2|A0A1M5N8M2_9BACT	tr|A0A1M5N8M2|A0A1M5N8M2_9BACT	0	4242200	5557000	4869000	3505400	4088600	Chryseolinea serpens OX
20258_1	20258_1	0	0	0	0	8885300	13071000
tr|Q820L6|Q820L6_NITEU	tr|Q820L6|Q820L6_NITEU;tr|A0A1H9YWL3|A0A1H9YWL3_NITER	4555100	3414200	6025200	7691800	0	0	Nitrosomonas europaea (strain ATCC 19718 CIP 103999 KCTC 2705 NBRC 14298) OX
tr|Q1PYP7|Q1PYP7_KUEST	tr|Q1PYP7|Q1PYP7_KUEST	10545000	7910300	0	0	0	1596400	Kuenenia stuttgartiensis OX
tr|A0A1H8LYD4|A0A1H8LYD4_9PROT	tr|A0A1H8LYD4|A0A1H8LYD4_9PROT	2543000	3472900	2679600	2966000	5582000	2240400	Nitrosomonas oligotropha OX
tr|D0LSU2|D0LSU2_HALO1	tr|D0LSU2|D0LSU2_HALO1	5176100	4784900	0	3256000	933820	5278900	Haliangium ochraceum (strain DSM 14365 JCM 11303 SMP-2) OX
tr|A0A2C9CDL4|A0A2C9CDL4_KUEST	tr|A0A2C9CDL4|A0A2C9CDL4_KUEST;7301_3;tr|Q1PYA1|Q1PYA1_KUEST	0	0	0	8515400	3438500	7434600	Kuenenia stuttgartiensis OX
tr|A0A1V6LYR6|A0A1V6LYR6_9BACT	tr|A0A1V6LYR6|A0A1V6LYR6_9BACT	3898400	2689500	0	4704400	8038100	0	Candidatus Brocadia sapporoensis OX
7521_2	7521_2;16282_1	0	0	3069300	2850400	2857000	9928700
tr|A0A1I7G1J7|A0A1I7G1J7_9PROT	tr|A0A1I7G1J7|A0A1I7G1J7_9PROT	2351200	2714900	3520500	2840800	3902700	3227500	Nitrosomonas eutropha OX
101513_1	101513_1	2412100	4211700	0	2590000	4336900	4931300
843_5	843_5	3106600	2960100	2647800	2543800	3181200	3901100	Nitrosomonas sp. HKU-PRO17
71003_1	71003_1	0	0	2005300	2910900	11279000	2005200
6085_4	6085_4;33314_1;8194_2	2971400	6609400	0	0	2095300	6430900	Unclassified Betaproteobacteria HKU-PRO2
15539_1	15539_1	1999600	2550900	0	6472500	3682400	3008300
tr|A0A1V6M214|A0A1V6M214_9BACT	tr|A0A1V6M214|A0A1V6M214_9BACT	2431800	0	2454200	0	0	12031000	Candidatus Brocadia sapporoensis OX
tr|A0A1V6LZ34|A0A1V6LZ34_9BACT	tr|A0A1V6LZ34|A0A1V6LZ34_9BACT;1008_3	4514900	4668000	0	3816800	0	3830600	Candidatus Brocadia sapporoensis OX
tr|A0A1V6LZ31|A0A1V6LZ31_9BACT	tr|A0A1V6LZ31|A0A1V6LZ31_9BACT	2312700	3756400	2992700	1019300	4519300	2225100	Candidatus Brocadia sapporoensis OX
1062_5	1062_5	2346500	0	4942200	5734200	3676000	0
tr|A0A1V6M2C5|A0A1V6M2C5_9BACT	tr|A0A1V6M2C5|A0A1V6M2C5_9BACT;2502_4	0	0	0	14408000	0	2144600	Candidatus Brocadia sapporoensis OX
1198_1	1198_1	1564900	1561300	0	2745700	2665000	7498600	Nitrosomonas sp. HKU-PRO17
tr|A0A1V6M1H8|A0A1V6M1H8_9BACT	tr|A0A1V6M1H8|A0A1V6M1H8_9BACT	4099000	0	0	8177600	0	3192300	Candidatus Brocadia sapporoensis OX
1985_5	1985_5	3431800	0	3263700	3386900	2822000	2522000	Nitrosomonas sp. HKU-PRO17
tr|A0A1V6LY77|A0A1V6LY77_9BACT	tr|A0A1V6LY77|A0A1V6LY77_9BACT	2560300	2162500	2801900	2019200	2677600	3186200	Candidatus Brocadia sapporoensis OX
tr|A0A1H9S0G5|A0A1H9S0G5_9PROT	tr|A0A1H9S0G5|A0A1H9S0G5_9PROT	0	0	0	0	8050600	7338500	Nitrosomonas sp. Nm51 OX
2766_4	2766_4	3358000	4315200	0	2836200	1716100	3097000
tr|A0A1V6M397|A0A1V6M397_9BACT	tr|A0A1V6M397|A0A1V6M397_9BACT	1799200	2893600	2662100	3335800	4584900	0	Candidatus Brocadia sapporoensis OX
tr|A0A1V6LZT8|A0A1V6LZT8_9BACT	tr|A0A1V6LZT8|A0A1V6LZT8_9BACT	6986800	8257600	0	0	0	0	Candidatus Brocadia sapporoensis OX
tr|Q82VG7|Q82VG7_NITEU	tr|Q82VG7|Q82VG7_NITEU;tr|A0A1I0DCR7|A0A1I0DCR7_NITER;5394_2	2841700	1092400	1499400	4764500	1464200	3532300	Nitrosomonas europaea (strain ATCC 19718 CIP 103999 KCTC 2705 NBRC 14298) OX
2190_1	2190_1	3902500	0	3318900	4246400	3587300	0
tr|A0A1V6LY64|A0A1V6LY64_9BACT	tr|A0A1V6LY64|A0A1V6LY64_9BACT	0	0	0	0	14364000	0	Candidatus Brocadia sapporoensis OX
tr|A0A1V6LWX0|A0A1V6LWX0_9BACT	tr|A0A1V6LWX0|A0A1V6LWX0_9BACT	0	6135400	5178600	2956200	0	0	Candidatus Brocadia sapporoensis OX
tr|A0A1V6M252|A0A1V6M252_9BACT	tr|A0A1V6M252|A0A1V6M252_9BACT;1381_2	2003800	0	5022700	1985800	2901400	2330300	Candidatus Brocadia sapporoensis OX
tr|F5R8J3|F5R8J3_METUF	tr|F5R8J3|F5R8J3_METUF	0	0	0	3737500	4769100	5713100	Methyloversatilis universalis (strain ATCC BAA-1314 JCM 13912 FAM5) OX
tr|Q1Q0K4|Q1Q0K4_KUEST	tr|Q1Q0K4|Q1Q0K4_KUEST;31507_9	2204800	0	1943200	7997400	2026700	0	Kuenenia stuttgartiensis OX
5058_2	5058_2;tr|Q82UI1|Q82UI1_NITEU;tr|A0A1H9Z2U1|A0A1H9Z2U1_NITER	0	0	1829400	3324400	3642300	3610300
2652_8	2652_8;14925_9;tr|Q82Y06|Q82Y06_NITEU;tr|A0A1H9Y7U1|A0A1H9Y7U1_NITER;3454_3;1081_3;1080_5	1510800	2220800	1818700	1169700	2290300	3111300
tr|A0A2C9CBP7|A0A2C9CBP7_KUEST	tr|A0A2C9CBP7|A0A2C9CBP7_KUEST;tr|Q1Q2S9|Q1Q2S9_KUEST	1911900	0	2069400	1828500	2110000	2697600	Kuenenia stuttgartiensis OX
tr|A0A1V6M2B8|A0A1V6M2B8_9BACT	tr|A0A1V6M2B8|A0A1V6M2B8_9BACT	0	0	5213700	0	5346600	0	Candidatus Brocadia sapporoensis OX
tr|A0A1V6LXW9|A0A1V6LXW9_9BACT	tr|A0A1V6LXW9|A0A1V6LXW9_9BACT	0	0	1806200	1423300	6918900	0	Candidatus Brocadia sapporoensis OX
tr|A0A2C9CJT6|A0A2C9CJT6_KUEST	tr|A0A2C9CJT6|A0A2C9CJT6_KUEST	3369500	5264500	0	1342900	0	0	Kuenenia stuttgartiensis OX
22491_3	22491_3	1773200	1274900	1546900	1423700	2156300	1493600
57087_2	57087_2	4533500	4411500	0	0	662420	0
tr|A0A1V6LYF9|A0A1V6LYF9_9BACT	tr|A0A1V6LYF9|A0A1V6LYF9_9BACT	0	0	0	2910900	0	5966500	Candidatus Brocadia sapporoensis OX
19414_6	19414_6	0	0	3863200	0	2452100	2341500
tr|A0A1V6M1N4|A0A1V6M1N4_9BACT	tr|A0A1V6M1N4|A0A1V6M1N4_9BACT	0	2108300	0	2126100	0	3693200	Candidatus Brocadia sapporoensis OX
tr|A0A1V6LZ87|A0A1V6LZ87_9BACT	tr|A0A1V6LZ87|A0A1V6LZ87_9BACT	0	0	2049400	0	0	5588500	Candidatus Brocadia sapporoensis OX
21491_5	21491_5	1107300	1180600	939710	2696300	1099700	466590
tr|A0A1V6LXW3|A0A1V6LXW3_9BACT	tr|A0A1V6LXW3|A0A1V6LXW3_9BACT;1552_5	0	1849100	902050	0	1652800	2763400	Candidatus Brocadia sapporoensis OX
tr|A0A2C9CDL6|A0A2C9CDL6_KUEST	tr|A0A2C9CDL6|A0A2C9CDL6_KUEST;55084_2;tr|Q1PZD3|Q1PZD3_KUEST	0	0	0	0	0	7076100	Kuenenia stuttgartiensis OX
22191_4	22191_4	5313600	0	0	0	0	0
438_9	438_9	908530	2291700	0	0	0	1646200
388_69	388_6	682820	0	668170	632680	668030	692860	Candidatus Brocadia sp. HKU-AMX1	#N/A
tr|Q0AE37|Q0AE37_NITEC	tr|Q0AE37|Q0AE37_NITEC;tr|A0A1I7H899|A0A1I7H899_9PROT;tr|A0A1G4WKY6|A0A1G4WKY6_9PROT;tr|A0A1G5SHM7|A0A1G5SHM7_9PROT	0	575560	664360	1165600	583760	0	Nitrosomonas eutropha (strain C91) OX
tr|A0A1H3QKW3|A0A1H3QKW3_9PROT	tr|A0A1H3QKW3|A0A1H3QKW3_9PROT;tr|A0A1I4V489|A0A1I4V489_9PROT;tr|A0A1I3NRG8|A0A1I3NRG8_9PROT;tr|A0A1H2ZT39|A0A1H2ZT39_9PROT;tr|A0A1H2YD53|A0A1H2YD53_9PROT;tr|F8GIU4|F8GIU4_NITSI;tr|F9ZDN3|F9ZDN3_9PROT;tr|A0A285BW41|A0A285BW41_9PROT;tr|A0A1H5YHA5|A0A1H5YHA5_9PROT;tr|A0A1H3R6U6|A0A1H3R6U6_9PROT;tr|A0A1G8I818|A0A1G8I818_9PROT;tr|A0A0S3AN35|A0A0S3AN35_9PROT	0	0	0	2970500	0	0	Nitrosomonas sp. Nm33 OX
2605_8	2605_8	0	0	0	0	0	2301300	Candidatus Brocadia sp. HKU-AMX2
tr|Q1PX26|Q1PX26_KUEST	tr|Q1PX26|Q1PX26_KUEST	0	0	0	0	0	2270600	Kuenenia stuttgartiensis OX
110_2	110_2	0	0	0	0	0	0	Nitrosomonas sp. HKU-PRO17
1704_6	1704_6	0	0	0	0	0	0	Nitrosomonas sp. HKU-PRO17
23496_3	23496_3	0	0	0	0	0	0
27283_4	27283_4;3716_7	0	0	0	0	0	0
6051_1	6051_1;3646_1;3657_1;tr|A0A2C9CBM9|A0A2C9CBM9_KUEST	0	0	0	0	0	0	Candidatus Brocadia sp. HKU-AMX2
36477_1	36477_1	0	0	0	0	0	0
38798_2	38798_2	0	0	0	0	0	0
638_9	638_9	0	0	0	0	0	0	Candidatus Brocadia sp. HKU-AMX1
tr|A0A2C9CHG6|A0A2C9CHG6_KUEST	tr|A0A2C9CHG6|A0A2C9CHG6_KUEST;7258_8;tr|Q1PX27|Q1PX27_KUEST	0	0	0	0	0	0	Kuenenia stuttgartiensis OX
75_8	75_8	0	0	0	0	0	0	Candidatus Brocadia sp. HKU-AMX2
tr|Q1PUX8|Q1PUX8_KUEST	tr|Q1PUX8|Q1PUX8_KUEST;8289_2	0	0	0	0	0	0	Kuenenia stuttgartiensis OX
tr|A0A068NUR2|A0A068NUR2_9BACT	tr|A0A068NUR2|A0A068NUR2_9BACT	0	0	0	0	0	0	Fimbriimonas ginsengisoli Gsoil 348 OX
tr|A0A0G1Q842|A0A0G1Q842_9BACT	tr|A0A0G1Q842|A0A0G1Q842_9BACT;tr|A0A0G1PMY0|A0A0G1PMY0_9BACT	0	0	0	0	0	0	Candidatus Uhrbacteria bacterium GW2011_GWE2_46_68 OX
tr|F8GEZ1|F8GEZ1_NITSI	tr|F8GEZ1|F8GEZ1_NITSI;tr|A0A1I2GHY7|A0A1I2GHY7_9PROT;tr|A0A1H8KNR4|A0A1H8KNR4_9PROT	0	0	0	0	0	0	Nitrosomonas sp. (strain Is79A3) OX
tr|A0A1V6LX19|A0A1V6LX19_9BACT	tr|A0A1V6LX19|A0A1V6LX19_9BACT	0	0	0	0	0	0	Candidatus Brocadia sapporoensis OX
tr|A0A1V6M1D2|A0A1V6M1D2_9BACT	tr|A0A1V6M1D2|A0A1V6M1D2_9BACT	0	0	0	0	0	0	Candidatus Brocadia sapporoensis OX
tr|A0A1V6M2J6|A0A1V6M2J6_9BACT	tr|A0A1V6M2J6|A0A1V6M2J6_9BACT	0	0	0	0	0	0	Candidatus Brocadia sapporoensis OX
tr|A0A1V6M348|A0A1V6M348_9BACT	tr|A0A1V6M348|A0A1V6M348_9BACT	0	0	0	0	0	0	Candidatus Brocadia sapporoensis OX
tr|F5RBC9|F5RBC9_METUF	tr|F5RBC9|F5RBC9_METUF	0	0	0	0	0	0	Methyloversatilis universalis (strain ATCC BAA-1314 JCM 13912 FAM5) OX
tr|Q1PVG3|Q1PVG3_KUEST	tr|Q1PVG3|Q1PVG3_KUEST	0	0	0	0	0	0	Kuenenia stuttgartiensis OX
tr|Q1PZD4|Q1PZD4_KUEST	tr|Q1PZD4|Q1PZD4_KUEST	0	0	0	0	0	0	Kuenenia stuttgartiensis OX

## Sheet: Table S9 AOB1
Table S9. Relative gene expression and standard deviation of coding genes within AOB1
Gene-id	s1	s2	s3	s4	s5	s6	s7	s8	SD-s1	SD-s2	SD-s3	SD-s4	SD-s5	SD-s6	SD-s7	SD-s8	Gene ID (IMG) and products
5_2	0.499	0.353	0.299	0.777	0.342	0.359	0.42	0.348	0.161	0.388	0.164	0.524	0.144	0.152	0.047	0.198	5_2-2752125355 Ga0212042_10012 hypothetical protein
5_3	0.996	0.69	1.049	0.878	0.741	0.883	0.939	0.922	0.385	0.126	0.251	0.183	0.068	0.369	0.162	0.304	5_3-2752125356 Ga0212042_10013 hypothetical protein
5_4	0.513	0.303	0.573	0.465	0.533	0.308	0.369	0.235	0.01	0.14	0.039	0.158	0.079	0.073	0.085	0.071	5_4-2752125357 Ga0212042_10014 CAAX prenyl protease-like protein
5_5	3.823	4.95	4.797	3.262	4.942	5.425	3.326	5.271	0.784	0.809	0.676	0.446	1.261	1.505	0.366	0.733	5_5-2752125358 Ga0212042_10015 primary replicative DNA helicase
5_6	21.835	12.126	10.722	18.93	8.199	7.162	16.982	8.19	4.522	3.159	1.829	1.184	0.985	1.233	1.308	0.393	5_6-2752125359 Ga0212042_10016 LSU ribosomal protein L9P
5_7	13.31	6.169	4.806	14.154	4.185	3.446	12.131	6.273	2.756	0.826	0.356	1.749	1.754	0.238	2.889	1.47	5_7-2752125360 Ga0212042_10017 SSU ribosomal protein S18P
5_8	8.4	3.708	3.95	6.63	2.016	2.522	7.305	4.278	1.249	0.75	1.905	1.975	0.48	0.853	1.252	2.005	5_8-2752125361 Ga0212042_10018 restart primosome assembly protein PriB
5_9	20.35	11.034	11.253	16.52	8.2	7.58	16.355	12.678	2.649	1.675	1.113	2.107	0.628	1.505	3.302	1.683	5_9-2752125362 Ga0212042_10019 small subunit ribosomal protein S6
9_1	0.031	0	0.037	0.025	0	0.022	0.01	0	0.054	0	0.064	0.043	0	0.039	0.017	0	9_1-2752125363 Ga0212042_10021 hypothetical protein
9_2	0.022	0	0.026	0.013	0	0.028	0	0.019	0.038	0	0.045	0.022	0	0.049	0	0.033	9_2-2752125364 Ga0212042_10022 gpW protein
9_3	0.008	0.014	0.019	0	0.114	0.018	0.021	0.056	0.01	0.024	0.023	0	0.046	0.008	0.006	0.021	9_3-2752125365 Ga0212042_10023 lambda family phage portal protein
9_4	0.034	0.091	0.051	0.006	0.055	0.077	0.026	0.088	0.03	0.057	0.036	0.011	0.048	0.079	0.004	0.047	9_4-2752125366 Ga0212042_10024 signal peptide peptidase SppA
9_5	0	0.061	0.099	0	0.009	0.045	0.035	0.012	0	0.106	0.171	0	0.016	0.078	0.012	0.021	9_5-2752125367 Ga0212042_10025 bacteriophage lambda head decoration protein D
9_6	0.02	0.102	0.059	0.024	0.059	0.058	0.021	0.021	0.024	0.161	0.084	0.033	0.041	0.029	0.009	0.019	9_6-2752125368 Ga0212042_10026 major capsid protein E
9_7	0	0.111	0.078	0.05	0.046	0.059	0.045	0.04	0	0.193	0.135	0.063	0.054	0.076	0.047	0.069	9_7-2752125369 Ga0212042_10027 ATP-binding sugar transporter Gifsy-2
9_8	0.091	0.012	0.096	0.079	0.033	0.09	0.058	0.084	0.086	0.021	0.088	0.06	0.019	0.089	0.034	0.071	9_8-2752125370 Ga0212042_10028 hypothetical protein
9_9	0.072	0.053	0.063	0.026	0.078	0.102	0.054	0.089	0.039	0.091	0.027	0.023	0.088	0.036	0.047	0.076	9_9-2752125371 Ga0212042_10029 hypothetical protein
9_10	0.053	0.069	0.015	0.087	0.075	0.032	0.008	0.044	0.056	0.119	0.025	0.106	0.076	0.055	0.014	0.076	9_10-2752125372 Ga0212042_100210 phage baseplate assembly protein V
9_11	0.027	0.038	0	0	0	0	0.028	0	0.047	0.065	0	0	0	0	0.027	0	9_11-2752125373 Ga0212042_100211 hypothetical protein
9_12	0	0.033	0.202	0.042	0.042	0.011	0.02	0.071	0	0.058	0.291	0.073	0.048	0.018	0.034	0.081	9_12-2752125374 Ga0212042_100212 hypothetical protein
9_13	0.054	0.121	0.129	0.05	0.159	0.071	0.023	0.077	0.03	0.048	0.07	0.02	0.059	0.065	0.026	0.051	9_13-2752125375 Ga0212042_100213 phage-related baseplate assembly protein
9_14	0.148	0.189	0.155	0.032	0.091	0.21	0.034	0.071	0.162	0.076	0.138	0.055	0.079	0.208	0.059	0.05	9_14-2752125376 Ga0212042_100214 phage tail P2-like protein
10_1	0.018	0.067	0.111	0.025	0.128	0.061	0.043	0.087	0.032	0.116	0.111	0.043	0.111	0.105	0.018	0.083	10_1-2752125377 Ga0212042_10031 hypothetical protein
10_2	0	0	0.052	0.035	0.089	0.118	0.036	0.095	0	0	0.09	0.06	0.038	0.166	0.044	0.071	10_2-2752125378 Ga0212042_10032 gpW protein
10_3	0.04	0.114	0.109	0.097	0.141	0.133	0.062	0.123	0.033	0.078	0.056	0.057	0.067	0.032	0.011	0.118	10_3-2752125379 Ga0212042_10033 lambda family phage portal protein
10_4	0.146	0.138	0.237	0.234	0.258	0.202	0.1	0.244	0.08	0.131	0.125	0.175	0.12	0.141	0.035	0.139	10_4-2752125380 Ga0212042_10034 protein C
10_5	0.223	0.211	0.183	0.212	0.058	0.225	0.139	0.146	0.084	0.143	0.144	0.154	0.1	0.28	0.059	0.174	10_5-2752125381 Ga0212042_10035 bacteriophage lambda head decoration protein D
10_6	0.186	0.21	0.316	0.278	0.265	0.254	0.179	0.232	0.043	0.133	0.196	0.083	0.14	0.135	0.076	0.103	10_6-2752125382 Ga0212042_10036 major capsid protein E
10_7	0.089	0.072	0.175	0.109	0.121	0.087	0.017	0.122	0.154	0.125	0.159	0.155	0.129	0.064	0.017	0.065	10_7-2752125383 Ga0212042_10037 ATP-binding sugar transporter Gifsy-2
10_8	0.236	0.115	0.068	0.056	0.152	0.066	0.09	0.143	0.192	0.004	0.06	0.05	0.036	0.061	0.075	0.145	10_8-2752125384 Ga0212042_10038 hypothetical protein
10_9	0.034	0.425	0.173	0.075	0.075	0.134	0.123	0.1	0.059	0.329	0.159	0.09	0.07	0.038	0.104	0.043	10_9-2752125385 Ga0212042_10039 uncharacterized protein DUF2513
10_10	0.204	0.287	0.236	0.091	0.253	0.232	0.15	0.273	0.186	0.156	0.087	0.118	0.12	0.054	0.016	0.034	10_10-2752125386 Ga0212042_100310 hypothetical protein
10_11	0.041	0.134	0.094	0.076	0.225	0.109	0.077	0.183	0.043	0.122	0.088	0.115	0.197	0.094	0.054	0.24	10_11-2752125387 Ga0212042_100311 phage baseplate assembly protein V
10_12	0.186	0.046	0.109	0.453	0.478	0.261	0.094	0.199	0.118	0.079	0.048	0.583	0.311	0.237	0.019	0.207	10_12-2752125388 Ga0212042_100312 hypothetical protein
10_13	0.117	0.119	0.165	0.209	0.15	0.24	0.092	0.327	0.101	0.103	0.081	0.192	0.058	0.061	0.069	0.117	10_13-2752125389 Ga0212042_100313 regulatory protein Rha
10_14	0.484	0.22	0.268	0.23	0.45	0.346	0.196	0.576	0.314	0.255	0.08	0.083	0.134	0.222	0.019	0.26	10_14-2752125390 Ga0212042_100314 hypothetical protein
10_15	0.043	0.117	0.064	0.077	0.046	0	0.054	0	0.041	0.202	0.11	0.133	0.043	0	0.053	0	10_15-2752125391 Ga0212042_100315 hypothetical protein
10_16	0.009	0.241	0.098	0.109	0.179	0.334	0.1	0.24	0.015	0.315	0.147	0.131	0.19	0.216	0.093	0.206	10_16-2752125392 Ga0212042_100316 hypothetical protein
10_17	0.148	0.173	0.196	0.128	0.174	0.328	0.141	0.26	0.14	0.113	0.121	0.087	0.092	0.171	0.11	0.165	10_17-2752125393 Ga0212042_100317 phage-related baseplate assembly protein
10_18	0.056	0.092	0.111	0.174	0.246	0.164	0.088	0.203	0.071	0.159	0.119	0.072	0.194	0.068	0.079	0.232	10_18-2752125394 Ga0212042_100318 phage tail P2-like protein
11_1	1.226	2.065	2.44	1.513	2.261	1.775	1.237	1.714	0.333	0.499	0.737	0.301	0.836	0.63	0.172	0.774	11_1-2752125395 Ga0212042_10041 transmembrane secretion effector
11_2	2.419	3.614	3.707	2.269	3.007	3.403	2.232	3.173	0.846	0.438	0.753	0.605	0.543	0.671	0.285	0.458	11_2-2752125396 Ga0212042_10042 peptide methionine sulfoxide reductase msrA/msrB
11_3	3.45	3.452	4.888	2.946	3.319	4.303	2.638	3.417	1.407	0.541	2.504	0.793	0.396	2.593	0.436	0.261	11_3-2752125397 Ga0212042_10043 hypothetical protein
11_4	0.497	0.951	0.756	0.793	0.799	1.168	0.579	1.078	0.171	0.264	0.052	0.169	0.191	0.194	0.059	0.085	11_4-2752125398 Ga0212042_10044 hypothetical protein
11_5	2.147	3.429	3.76	2.456	4.309	5.106	2.536	4.841	0.268	0.792	0.108	0.161	0.462	0.93	0.294	0.641	11_5-2752125399 Ga0212042_10045 PBP family phospholipid-binding protein
11_6	1.083	1.378	1.066	1.282	1.402	1.713	1.116	1.358	0.611	0.774	0.691	0.357	0.146	0.227	0.178	0.737	11_6-2752125400 Ga0212042_10046 hypothetical protein
11_7	0.929	1.168	1.012	1.097	1.067	0.926	0.972	0.891	0.259	0.247	0.077	0.283	0.312	0.05	0.195	0.22	11_7-2752125402 Ga0212042_10048 hypothetical protein
11_8	2.628	2.21	2.802	2.929	2.197	2.688	2.559	3.327	0.49	0.996	0.286	1.083	0.547	0.217	0.2	0.08	11_8-2752125403 Ga0212042_10049 Beta-barrel assembly machine subunit BamE
11_9	0.478	0.207	0.236	0.993	0.495	0.26	0.462	0.24	0.361	0.242	0.179	0.617	0.277	0.242	0.327	0.178	11_9-2752125404 Ga0212042_100410 hypothetical protein
11_10	1.21	1.455	0.72	1.119	1.348	1.051	0.924	0.548	0.484	0.358	0.166	0.175	0.518	0.404	0.421	0.254	11_10-2752125405 Ga0212042_100411 alginate export protein
11_11	1.772	4.171	2.825	1.804	4.874	3.248	1.296	0.643	0.74	0.604	1.337	0.593	1.101	1.095	0.078	0.115	11_11-2752125406 Ga0212042_100412 sulfate/thiosulfate-binding protein
11_12	1.615	3.441	1.814	0.957	3.407	1.838	0.926	0.506	0.546	0.813	0.096	0.493	1.48	0.18	0.313	0.25	11_12-2752125407 Ga0212042_100413 sulfate/thiosulfate-binding protein
11_13	1.043	1.555	1.223	0.917	1.853	1.244	0.682	0.44	0.638	0.517	0.243	0.539	0.978	0.069	0.433	0.18	11_13-2752125408 Ga0212042_100414 hypothetical protein
11_14	1.509	3.285	1.783	0.949	3.525	1.926	0.671	0.645	0.636	1.057	0.252	0.249	0.84	0.212	0.102	0.08	11_14-2752125409 Ga0212042_100415 EAL domain-containing protein (putative c-di-GMP-specific phosphodiesterase class I)
11_15	1.5	2.068	1.011	1.114	2.19	1.332	0.859	0.62	0.583	0.719	0.242	0.334	0.265	0.251	0.355	0.433	11_15-2752125410 Ga0212042_100416 hypothetical protein
11_16	1.253	1.524	1.101	1.06	1.867	1.749	1.011	0.751	0.531	0.375	0.327	0.123	0.348	0.143	0.347	0.174	11_16-2752125411 Ga0212042_100417 cysteine desulfurase/selenocysteine lyase
11_17	0.743	1.137	0.891	0.694	1.541	1.444	0.578	0.636	0.459	0.846	0.404	0.134	0.325	0.735	0.127	0.41	11_17-2752125412 Ga0212042_100418 hypothetical protein
12_1	0.197	0.598	0.377	0.408	0.572	0.312	0.255	0.305	0.051	0.606	0.275	0.099	0.386	0.068	0.067	0.063	12_1-2752125413 Ga0212042_10051 UreD urease accessory protein
12_2	0.222	0.303	0.257	0.242	0.178	0.411	0.289	0.341	0.096	0.133	0.125	0.035	0.034	0.069	0.13	0.111	12_2-2752125414 Ga0212042_10052 hypothetical protein
12_2	0.222	0.303	0.257	0.242	0.178	0.411	0.289	0.341	0.096	0.133	0.125	0.035	0.034	0.069	0.13	0.111	12_2-2752125415 Ga0212042_10053 hypothetical protein
12_2	0.222	0.303	0.257	0.242	0.178	0.411	0.289	0.341	0.096	0.133	0.125	0.035	0.034	0.069	0.13	0.111	12_2-2752125416 Ga0212042_10054 hypothetical protein
12_3	0.339	0.321	0.199	0.302	0.272	0.188	0.224	0.302	0.056	0.2	0.019	0.085	0.09	0.049	0.01	0.131	12_3-2752125417 Ga0212042_10055 PDZ domain-containing protein
12_4	0.128	0.064	0.111	0.164	0.093	0.135	0.186	0.15	0.033	0.037	0.046	0.084	0.006	0.042	0.011	0.052	12_4-2752125418 Ga0212042_10056 uncharacterized protein DUF4238
12_5	0	0	0.032	0.016	0.037	0.078	0.068	0.076	0	0	0.056	0.027	0.064	0.068	0.024	0.072	12_5-2752125419 Ga0212042_10057 hypothetical protein
12_6	0.298	0.111	0.187	0.186	0	0.052	0.1	0.226	0.397	0.192	0.148	0.218	0	0.054	0.087	0.144	12_6-2752125420 Ga0212042_10058 hypothetical protein
12_7	0.128	0.277	0.169	0.173	0.218	0.192	0.181	0.196	0.095	0.24	0.081	0.14	0.082	0.161	0.078	0.035	12_7-2752125421 Ga0212042_10059 NodT family efflux transporter outer membrane factor (OMF) lipoprotein
13_1	2.074	1.914	2.598	2.047	3.077	3.176	1.731	3.154	0.96	0.567	1.734	0.995	1.093	1.903	0.792	1.505	13_1-2752125422 Ga0212042_10061 hypothetical protein
13_2	0.598	0.785	0.832	0.745	1.084	1.059	0.662	0.953	0.262	0.216	0.104	0.207	0.28	0.064	0.116	0.496	13_2-2752125423 Ga0212042_10062 uncharacterized protein DUF4214
13_3	0.276	0.378	0.373	0.417	0.604	0.4	0.337	0.396	0.051	0.191	0.118	0.146	0.041	0.109	0.079	0.034	13_3-2752125424 Ga0212042_10063 hypothetical protein
13_5	0.517	0.482	0.669	0.573	0.68	0.69	0.459	0.773	0.233	0.182	0.082	0.18	0.2	0.084	0.055	0.159	13_5-2752125426 Ga0212042_10065 hypothetical protein
13_6	0.557	0.464	0.445	0.414	0.712	0.507	0.401	0.398	0.254	0.096	0.079	0.194	0.318	0.167	0.12	0.25	13_6-2752125427 Ga0212042_10066 hypothetical protein
13_7	0.445	0.429	0.442	0.516	0.544	0.56	0.391	0.526	0.124	0.069	0.095	0.25	0.066	0.164	0.014	0.095	13_7-2752125428 Ga0212042_10067 microcystin-dependent protein
13_8	2.784	3.934	4.503	2.872	4.656	5.188	2.503	4.843	1.14	0.789	0.856	0.565	2.123	0.978	0.395	1.973	13_8-2752125429 Ga0212042_10068 uncharacterized protein (DUF697 family)
13_9	1.966	2.689	3.343	2.035	3.232	3.026	1.762	2.971	0.442	0.147	0.796	0.341	0.608	0.819	0.306	0.782	13_9-2752125430 Ga0212042_10069 hypothetical protein
13_10	1.401	1.831	2.05	1.12	2.198	1.585	1.198	1.6	0.266	0.897	0.44	0.225	0.517	0.539	0.21	0.87	13_10-2752125431 Ga0212042_100610 uncharacterized protein DUF3750
13_11	4.386	4.567	3.81	3.309	3.569	3.6	3.611	2.854	0.457	1.251	0.524	0.122	0.321	0.816	0.227	0.342	13_11-2752125432 Ga0212042_100611 iron(III) transport system substrate-binding protein
13_12	1.942	1.774	1.363	1.619	1.594	1.022	1.506	1.105	0.284	0.271	0.194	0.144	0.338	0.259	0.414	0.224	13_12-2752125433 Ga0212042_100612 iron(III) transport system permease protein
13_13	2.096	1.982	1.401	2.03	1.47	0.942	1.531	1.279	0.351	0.554	0.507	0.642	0.239	0.076	0.278	0.345	13_13-2752125434 Ga0212042_100613 ABC transporter family protein
13_15	12.434	11.794	13.715	12.196	11.768	13.008	13.001	14.204	1.543	3.125	1.324	1.025	1.885	1.337	0.672	3.6	13_15-2752125436 Ga0212042_100615 thioredoxin
13_16	11.85	8.442	8.107	11.374	6.466	6.046	9.062	5.681	0.565	1.269	1.343	0.761	0.273	0.525	1.426	1.596	13_16-2752125437 Ga0212042_100616 transcription termination factor Rho
13_17	8.925	5.203	4.976	9.216	2.944	3.765	10.751	5.231	1.093	0.022	0.557	0.483	1.111	0.964	1.786	2.326	13_17-2752125438 Ga0212042_100617 LSU ribosomal protein L31P
13_18	1.785	0.814	1.171	1.434	0.719	0.507	1.978	1.423	0.067	0.405	0.57	0.991	0.195	0.173	0.349	0.5	13_18-2752125439 Ga0212042_100618 hypothetical protein
13_19	1.116	0.774	0.701	0.927	0.721	0.604	1.118	1.277	0.111	0.316	0.17	0.214	0.194	0.136	0.189	0.443	13_19-2752125440 Ga0212042_100619 CheB methylesterase
13_20	0.961	0.61	0.665	0.955	0.592	0.53	1.016	0.702	0.106	0.107	0.177	0.068	0.11	0.102	0.099	0.087	13_20-2752125441 Ga0212042_100620 CheR methyltransferase-like protein
13_20	0.961	0.61	0.665	0.955	0.592	0.53	1.016	0.702	0.106	0.107	0.177	0.068	0.11	0.102	0.099	0.087	13_20-2752125442 Ga0212042_100621 PAS domain S-box-containing protein
13_20	0.961	0.61	0.665	0.955	0.592	0.53	1.016	0.702	0.106	0.107	0.177	0.068	0.11	0.102	0.099	0.087	13_20-2752125443 Ga0212042_100622 diguanylate cyclase (GGDEF)-like protein
13_21	0	0	0	0	0	0	0	0	0	0	0	0	0	0	0	0	13_21-2752125444 Ga0212042_100623 hypothetical protein
13_22	1.006	0.797	0.487	1.145	0.807	0.615	1.062	0.716	0.22	0.326	0.193	0.559	0.53	0.46	0.145	0.336	13_22-2752125445 Ga0212042_100624 hypothetical protein
13_23	0.842	0.729	1.413	1.08	1.558	2.151	1.25	2.264	0.301	0.114	0.164	0.542	0.161	0.193	0.128	0.596	13_23-2752125446 Ga0212042_100625 alcohol dehydrogenase-like protein
18_1	0.438	0.241	0.413	0.431	0.439	0.373	0.292	0.461	0.18	0.065	0.159	0.101	0.216	0.14	0.04	0.215	18_1-2752125447 Ga0212042_10071 uncharacterized protein DUF927
18_2	0.227	0.131	0.235	0.301	0.279	0.257	0.251	0.303	0.079	0.121	0.114	0.14	0.25	0.055	0.095	0.118	18_2-2752125448 Ga0212042_10072 hypothetical protein
18_3	0.064	0.022	0.101	0.159	0.218	0.084	0.047	0.101	0.111	0.038	0.153	0.121	0.189	0.077	0.029	0.057	18_3-2752125450 Ga0212042_10074 hypothetical protein
18_4	0.056	0.073	0.024	0.069	0.203	0.124	0.049	0.082	0.054	0.068	0.041	0.091	0.262	0.108	0.05	0.143	18_4-2752125451 Ga0212042_10075 AlpA family transcriptional regulator
18_5	0.748	1.294	1.136	0.635	1.634	2.336	0.956	2.079	0.316	0.236	0.498	0.195	0.509	0.412	0.134	0.446	18_5-2752125452 Ga0212042_10076 hypothetical protein
18_6	0.557	0.466	0.774	0.47	0.581	0.62	0.546	0.644	0.059	0.3	0.433	0.226	0.062	0.143	0.116	0.219	18_6-2752125453 Ga0212042_10077 ArsR family transcriptional regulator
18_7	0.182	0.203	0.352	0.19	0.376	0.297	0.171	0.221	0.061	0.103	0.05	0.028	0.054	0.177	0.043	0.073	18_7-2752125454 Ga0212042_10078 integrase
23_1	0.278	0.204	0.104	0.143	0.19	0.314	0.234	0.344	0.322	0.239	0.18	0.248	0.175	0.168	0.117	0.202	23_1-2752125455 Ga0212042_10081 hypothetical protein
23_2	1.317	1.115	1.835	1.157	1.323	1.452	1.302	1.571	0.587	0.748	0.942	0.66	0.809	0.537	0.162	0.98	23_2-2752125456 Ga0212042_10082 uncharacterized protein DUF4258
23_3	0.84	1.459	1.085	0.731	1.108	1.505	0.865	1.41	0.347	0.673	0.912	0.405	0.527	1.168	0.241	0.993	23_3-2752125457 Ga0212042_10083 hypothetical protein
23_4	0.27	0.195	0.442	0.208	0.395	0.298	0.296	0.32	0.181	0.169	0.357	0.195	0.141	0.173	0.16	0.157	23_4-2752125458 Ga0212042_10084 predicted secreted protein with PEP-CTERM sorting signal
23_5	0.143	0.077	0.206	0.164	0.157	0.244	0.149	0.14	0.033	0.028	0.072	0.078	0.048	0.029	0.058	0.034	23_5-2752125459 Ga0212042_10085 predicted secreted protein with PEP-CTERM sorting signal
23_6	0.2	0.351	0.544	0.292	0.613	0.646	0.211	0.459	0.207	0.187	0.27	0.198	0.039	0.517	0.08	0.185	23_6-2752125460 Ga0212042_10086 hypothetical protein
23_7	0.262	0.586	0.513	0.304	0.401	0.78	0.284	0.574	0.178	0.391	0.175	0.134	0.379	0.498	0.056	0.274	23_7-2752125461 Ga0212042_10087 hypothetical protein
23_8	0.174	0.121	0.177	0.073	0.166	0.189	0.219	0.418	0.096	0.029	0.024	0.127	0.099	0.178	0.155	0.348	23_8-2752125462 Ga0212042_10088 hypothetical protein
23_9	0.458	0.669	0.461	0.455	0.722	0.796	0.563	0.8	0.174	0.168	0.121	0.2	0.218	0.15	0.248	0.459	23_9-2752125463 Ga0212042_10089 integrase-like protein
23_10	0.262	0.451	0.64	0.363	0.52	0.624	0.381	0.623	0.039	0.158	0.204	0.061	0.207	0.291	0.194	0.311	23_10-2752125464 Ga0212042_100810 peptidase M10/serralysin-like protein
23_11	1.567	1.88	2.127	2.215	3.017	3.734	2.995	4.744	0.672	0.463	0.305	0.609	1.799	1.304	1.638	2.938	23_11-2752125465 Ga0212042_100811 hypothetical protein
23_12	0.367	0.521	0.598	0.474	0.487	0.379	0.531	0.689	0.083	0.358	0.049	0.213	0.177	0.095	0.325	0.494	23_12-2752125466 Ga0212042_100812 two-component system response regulator BaeR
23_13	0.538	0.978	0.816	0.679	0.798	1.041	0.706	1.223	0.145	0.52	0.338	0.167	0.145	0.289	0.26	0.83	23_13-2752125467 Ga0212042_100813 two-component system sensor histidine kinase BaeS
23_14	0.185	0.383	0.271	0.198	0.157	0.178	0.311	0.233	0.08	0.098	0.119	0.089	0.01	0.088	0.078	0.011	23_14-2752125468 Ga0212042_100814 ABC-type multidrug transport system ATPase subunit
23_15	0.389	0.364	0.432	0.388	0.41	0.432	0.258	0.545	0.1	0.076	0.264	0.137	0.141	0.131	0.089	0.008	23_15-2752125469 Ga0212042_100815 ABC-2 family transporter
23_16	0.308	0.208	0.37	0.208	0.299	0.206	0.324	0.37	0.119	0.152	0.226	0.152	0.139	0.111	0.239	0.17	23_16-2752125470 Ga0212042_100816 hypothetical protein
23_17	3.978	5.306	6.209	3.24	6.034	7.246	3.981	7.821	1.457	1.906	1.967	1.595	1.987	2.771	1.395	1.991	23_17-2752125471 Ga0212042_100817 hypothetical protein
23_18	2.406	3.124	3.726	2.465	3.163	3.471	2.186	3.697	0.009	0.874	1.669	1.019	0.603	0.707	0.846	1.505	23_18-2752125472 Ga0212042_100818 putative transcriptional regulator
23_19	0.949	1.801	1.369	0.782	0.721	0.777	0.755	1.441	0.714	0.74	1.209	0.467	0.531	0.606	0.382	1.464	23_19-2752125473 Ga0212042_100819 hypothetical protein
23_20	0.5	0.138	0.324	0.458	0.423	0.356	0.423	0.432	0.049	0.03	0.061	0.167	0.157	0.072	0.168	0.261	23_20-2752125474 Ga0212042_100820 hypothetical protein
23_21	0.463	0.302	0.133	0.375	0.24	0.237	0.401	0.177	0.17	0.073	0.02	0.103	0.071	0.137	0.156	0.064	23_21-2752125475 Ga0212042_100821 hypothetical protein
23_22	0.507	0.302	0.149	0.531	0.268	0.173	0.453	0.178	0.05	0.344	0.073	0.187	0.104	0.014	0.106	0.052	23_22-2752125476 Ga0212042_100822 hypothetical protein
23_23	0.652	0.35	0.319	0.621	0.297	0.279	0.717	0.425	0.162	0.164	0.012	0.269	0.136	0.089	0.258	0.225	23_23-2752125477 Ga0212042_100823 HAD superfamily hydrolase (TIGR01484 family)
23_24	1.848	1.356	1.055	1.513	1.214	1.415	2.285	1.866	0.217	1.026	0.316	0.758	0.47	0.166	0.488	0.397	23_24-2752125478 Ga0212042_100824 hypothetical protein
23_25	1.544	1.856	1.427	1.505	1.242	0.871	1.984	2.317	0.327	0.538	0.472	0.217	0.225	0.153	0.784	1.031	23_25-2752125479 Ga0212042_100825 hypothetical protein
23_26	0.207	0.079	0.352	0.066	0.218	0.389	0.078	0.138	0.154	0.137	0.331	0.115	0.129	0.116	0.049	0.131	23_26-2752125480 Ga0212042_100826 putative transposase
23_27	0.282	0.204	0.275	0.253	0.365	0.451	0.47	0.494	0.155	0.051	0.186	0.22	0.233	0.108	0.156	0.446	23_27-2752125481 Ga0212042_100827 hypothetical protein
23_28	0.565	0.446	0.486	0.407	0.55	0.589	0.643	0.96	0.195	0.169	0.274	0.076	0.393	0.237	0.294	0.409	23_28-2752125482 Ga0212042_100828 ParB family chromosome partitioning protein
23_29	0.61	0.742	0.746	0.378	0.827	1.52	0.705	1.651	0.362	0.537	0.616	0.288	0.589	0.743	0.287	0.793	23_29-2752125483 Ga0212042_100829 helix-turn-helix protein
23_30	0.949	1.106	1.074	1.192	1.763	2.342	1.522	2.806	0.32	0.286	0.371	0.322	0.401	0.193	0.152	0.493	23_30-2752125484 Ga0212042_100830 type IV secretion system protein VirB11
23_31	0.628	0.508	0.425	0.845	0.488	0.79	0.749	0.978	0.275	0.291	0.333	0.2	0.037	0.041	0.079	0.252	23_31-2752125485 Ga0212042_100831 type IV secretion system protein VirB2
23_32	0.586	0.416	0.463	0.323	0.447	0.465	0.775	0.707	0.367	0.361	0.223	0.134	0.215	0.192	0.221	0.137	23_32-2752125486 Ga0212042_100832 type IV secretion system protein VirB3
23_33	0.711	0.496	0.518	0.672	0.866	0.985	0.874	0.946	0.151	0.072	0.075	0.107	0.221	0.341	0.183	0.228	23_33-2752125487 Ga0212042_100833 type IV secretion system protein VirB4
23_34	0.574	0.551	0.333	0.704	1.166	0.879	0.889	0.731	0.174	0.31	0.097	0.181	0.341	0.162	0.154	0.211	23_34-2752125488 Ga0212042_100834 type IV secretion system protein VirB5
23_35	0.836	0.599	0.668	0.893	1.259	0.95	0.846	1.145	0.174	0.212	0.255	0.284	0.328	0.156	0.273	0.585	23_35-2752125489 Ga0212042_100835 type IV secretion system protein VirB9
23_36	0.613	0.445	0.635	0.687	0.971	0.857	0.705	0.748	0.127	0.328	0.317	0.285	0.248	0.168	0.216	0.267	23_36-2752125490 Ga0212042_100836 conjugative transfer protein TrbH
23_37	0.855	0.904	0.596	0.866	1.356	1.205	0.895	1.453	0.271	0.225	0.146	0.288	0.346	0.153	0.16	0.449	23_37-2752125491 Ga0212042_100837 type IV secretion system protein VirB10
23_38	1.335	1.672	0.908	1.131	2.773	2.041	1.578	3.493	0.484	0.005	0.385	0.556	0.558	0.636	0.294	0.944	23_38-2752125492 Ga0212042_100838 P-type conjugative transfer protein TrbJ
23_39	0.96	1.199	0.82	0.689	2.059	1.108	1.107	2.659	0.108	0.806	0.294	0.233	0.647	0.314	0.492	0.333	23_39-2752125493 Ga0212042_100839 hypothetical protein
23_40	0.934	0.969	0.823	1.177	1.874	1.818	1.31	2.712	0.278	0.409	0.118	0.137	0.587	0.459	0.142	0.444	23_40-2752125494 Ga0212042_100840 type IV secretion system protein TrbL
23_41	1.952	2.338	1.464	2.067	3.274	3.513	1.84	4.169	0.217	0.274	0.269	0.718	1.01	0.996	0.352	1.763	23_41-2752125495 Ga0212042_100841 hypothetical protein
23_42	1.18	1.218	1.456	0.991	1.613	1.226	1.105	1.956	0.171	0.247	0.577	0.57	0.529	0.208	0.361	0.518	23_42-2752125496 Ga0212042_100842 hypothetical protein
23_43	0.322	0.259	0.262	0.099	0.4	0.146	0.242	0.361	0.299	0.239	0.11	0.172	0.089	0.177	0.07	0.297	23_43-2752125497 Ga0212042_100843 hypothetical protein
23_44	0.482	0.58	0.879	0.619	0.57	0.589	0.589	0.653	0.435	0.248	0.331	0.136	0.279	0.251	0.043	0.183	23_44-2752125498 Ga0212042_100844 hypothetical protein
23_45	0.303	1.037	0.979	0.544	0.903	0.966	0.399	0.7	0.118	0.391	0.402	0.156	0.193	0.264	0.144	0.265	23_45-2752125499 Ga0212042_100845 urea transporter
23_46	0.327	0.4	0.602	0.414	0.77	0.623	0.252	0.631	0.129	0.255	0.16	0.266	0.409	0.108	0.066	0.374	23_46-2752125500 Ga0212042_100846 TetR family transcriptional regulator
23_47	0.46	1.288	1.13	0.295	1.081	1.252	0.458	0.902	0.403	0.212	0.516	0.112	0.541	0.267	0.209	0.267	23_47-2752125501 Ga0212042_100847 putative flavoprotein involved in K+ transport
23_48	0.59	1.6	2.407	0.558	3.089	3.377	0.732	2.806	0.26	0.666	0.75	0.354	0.243	0.87	0.353	1.734	23_48-2752125502 Ga0212042_100848 uncharacterized OsmC-like protein
23_49	0.291	0.06	0.336	0.115	0.234	0.151	0.219	0.514	0.078	0.103	0.234	0.144	0.221	0.076	0.062	0.342	23_49-2752125503 Ga0212042_100849 hypothetical protein
23_50	0.302	0.522	0.481	0.281	0.263	0.414	0.21	0.458	0.154	0.107	0.333	0.029	0.095	0.103	0.089	0.145	23_50-2752125504 Ga0212042_100850 ACR3 family arsenite efflux pump ArsB
23_51	0.297	0.887	0.842	0.293	0.503	0.841	0.335	0.65	0.039	0.594	0.573	0.254	0.118	0.52	0.192	0.255	23_51-2752125505 Ga0212042_100851 hypothetical protein
23_52	0.142	0.291	0.12	0.149	0.239	0.286	0.249	0.215	0.117	0.073	0.005	0.08	0.077	0.107	0.157	0.128	23_52-2752125506 Ga0212042_100852 two-component system response regulator HydG
23_53	0.224	0.322	0.391	0.38	0.385	0.355	0.356	0.357	0.144	0.12	0.104	0.059	0.251	0.111	0.097	0.03	23_53-2752125507 Ga0212042_100853 carbonic anhydrase
23_54	0.137	0.308	0.265	0.12	0.158	0.14	0.182	0.176	0.081	0.046	0.028	0.066	0.067	0.047	0.017	0.099	23_54-2752125508 Ga0212042_100854 sulfide:quinone oxidoreductase
23_55	0.333	0.35	0.398	0.355	0.434	0.431	0.438	0.572	0.17	0.068	0.073	0.157	0.142	0.16	0.086	0.166	23_55-2752125509 Ga0212042_100855 hypothetical protein
23_56	0.584	0.587	0.636	0.502	0.593	0.562	0.558	0.702	0.067	0.069	0.342	0.126	0.261	0.226	0.243	0.412	23_56-2752125510 Ga0212042_100856 WD40 repeat protein
23_57	0.668	0.266	0.497	0.442	0.476	0.601	0.492	0.736	0.329	0.233	0.065	0.27	0.336	0.173	0.248	0.207	23_57-2752125511 Ga0212042_100857 protein-S-isoprenylcysteine O-methyltransferase Ste14
23_58	0.308	0.262	0.595	0.346	0.256	0.413	0.373	0.552	0.124	0.103	0.209	0.117	0.188	0.134	0.125	0.17	23_58-2752125512 Ga0212042_100858 methyltransferase family protein
23_59	0.454	0.94	0.872	0.352	0.834	1.214	0.38	0.807	0.197	0.297	0.319	0.329	0.268	0.099	0.149	0.361	23_59-2752125513 Ga0212042_100859 transcriptional regulator GlxA family with amidase domain
23_60	0.17	0.267	0.145	0.094	0.226	0.199	0.164	0.277	0.127	0.244	0.111	0.088	0.118	0.047	0.09	0.154	23_60-2752125514 Ga0212042_100860 L-ascorbate metabolism protein UlaG (beta-lactamase superfamily)
23_61	0.285	0.305	0.353	0.089	0.198	0.22	0.194	0.322	0.013	0.198	0.227	0.085	0.082	0.07	0.087	0.189	23_61-2752125515 Ga0212042_100861 streptomycin 6-kinase
23_62	0.034	0.208	0	0.017	0	0.087	0.033	0.198	0.059	0.194	0	0.029	0	0.076	0.034	0.279	23_62-2752125516 Ga0212042_100862 hypothetical protein
23_63	0.09	0.146	0.19	0.254	0.215	0.139	0.229	0.471	0.01	0.252	0.083	0.146	0.167	0.126	0.152	0.189	23_63-2752125517 Ga0212042_100863 hypothetical protein
23_64	0.637	0.585	0.743	0.798	0.607	0.817	0.72	0.968	0.511	0.367	0.493	0.13	0.328	0.332	0.341	0.622	23_64-2752125518 Ga0212042_100864 site-specific DNA-adenine methylase
23_65	0.765	0.85	1.075	0.541	0.872	0.897	0.801	0.822	0.382	0.418	0.894	0.624	0.535	0.649	0.291	0.544	23_65-2752125519 Ga0212042_100865 diadenosine tetraphosphate (Ap4A) HIT family hydrolase
23_66	0.761	0.675	0.79	0.703	0.68	0.938	0.728	0.997	0.301	0.693	0.35	0.366	0.311	0.474	0.397	0.214	23_66-2752125520 Ga0212042_100866 hypothetical protein
23_67	0.661	0.531	0.615	0.591	0.569	0.623	0.74	0.76	0.323	0.279	0.291	0.264	0.265	0.235	0.306	0.405	23_67-2752125521 Ga0212042_100867 predicted house-cleaning noncanonical NTP pyrophosphatase (MazG superfamily)
23_68	0.839	0.816	0.899	0.584	1.036	1.202	0.828	1.246	0.259	0.278	0.294	0.414	0.397	0.208	0.349	0.77	23_68-2752125522 Ga0212042_100868 RadC-like JAB domain-containing protein
23_69	0.187	0.326	0.332	0.17	0.321	0.452	0.188	0.344	0.111	0.187	0.205	0.027	0.022	0.106	0.028	0.175	23_69-2752125523 Ga0212042_100869 antirestriction protein ArdC
23_70	0.072	0.032	0.063	0.018	0.055	0.045	0.009	0	0.091	0.055	0.056	0.032	0.049	0.078	0.016	0	23_70-2752125524 Ga0212042_100870 hypothetical protein
23_71	0.047	0.104	0.074	0.033	0.153	0.081	0.069	0.076	0.081	0.18	0.089	0.034	0.032	0.008	0.044	0.108	23_71-2752125525 Ga0212042_100871 conjugative transfer signal peptidase TraF
23_72	0.117	0.115	0.132	0.059	0.176	0.15	0.121	0.179	0.065	0.065	0.062	0.049	0.023	0.023	0.035	0.115	23_72-2752125526 Ga0212042_100872 type IV secretion system protein VirD4
23_73	0.082	0.074	0.096	0.087	0.164	0.124	0.055	0.117	0.048	0.01	0.033	0.066	0.091	0.022	0.007	0.018	23_73-2752125527 Ga0212042_100873 relaxase/mobilization nuclease-like protein
23_74	0.11	0.284	0.37	0.236	0.172	0.243	0.092	0.176	0.084	0.063	0.16	0.3	0.191	0.134	0.023	0.027	23_74-2752125528 Ga0212042_100874 hypothetical protein
23_75	0.216	0.092	0.273	0.061	0.196	0.241	0.08	0.282	0.165	0.082	0.33	0.058	0.059	0.105	0.044	0.16	23_75-2752125529 Ga0212042_100875 hypothetical protein
23_76	0.192	0.212	0.153	0.094	0.19	0.222	0.073	0.097	0.11	0.025	0.049	0.086	0.208	0.127	0.053	0.025	23_76-2752125530 Ga0212042_100876 CobQ/CobB/MinD/ParA family nucleotide binding protein
23_77	0.175	0.104	0.092	0.147	0.112	0.197	0.032	0.168	0.155	0.18	0.015	0.219	0.108	0.128	0.024	0.093	23_77-2752125531 Ga0212042_100877 transcriptional activator TraM
23_78	1.162	0.747	0.936	1.478	1.112	1.015	1.388	1.202	0.381	0.256	0.303	0.581	0.26	0.092	0.375	0.329	23_78-2752125532 Ga0212042_100878 site-specific recombinase XerD
24_1	3.543	2.598	2.764	3.608	3.72	3.457	3.359	4.007	0.693	0.851	0.287	0.324	0.386	0.381	0.796	0.373	24_1-2752125533 Ga0212042_10091 thymidylate kinase
24_2	1.909	1.308	1.346	2.151	1.385	1.171	2.363	1.395	0.388	0.253	0.354	0.268	0.377	0.183	0.232	0.035	24_2-2752125534 Ga0212042_10092 hypothetical protein
24_3	1.513	1.457	1.022	1.652	1.33	1.079	1.782	0.731	0.297	0.166	0.369	0.394	0.271	0.168	0.12	0.187	24_3-2752125535 Ga0212042_10093 methyltransferase family protein
24_4	1.822	0.757	0.76	1.728	1.038	0.617	1.798	0.686	0.353	0.172	0.161	0.158	0.416	0.192	0.314	0.086	24_4-2752125536 Ga0212042_10094 glycosyltransferase involved in cell wall biosynthesis
24_5	1.455	0.674	0.662	1.954	0.842	0.677	1.686	0.638	0.598	0.132	0.224	0.297	0.093	0.22	0.174	0.168	24_5-2752125537 Ga0212042_10095 glycosyltransferase involved in cell wall biosynthesis
24_6	0.914	0.603	0.478	1.476	0.573	0.409	1.206	0.586	0.244	0.046	0.183	0.65	0.215	0.191	0.248	0.095	24_6-2752125538 Ga0212042_10096 N-acetylglucosaminyldiphosphoundecaprenol N-acetyl-beta-D-mannosaminyltransferase
24_7	0.96	0.593	0.624	1.295	0.486	0.667	1.393	0.508	0.178	0.414	0.38	0.052	0.205	0.083	0.269	0.076	24_7-2752125539 Ga0212042_10097 GDP-L-fucose synthase
24_8	3.918	2.887	2.941	3.775	2.226	2.733	4.309	3.406	0.387	0.923	0.598	0.416	0.519	0.314	0.705	1.042	24_8-2752125540 Ga0212042_10098 5'-nucleotidase /3'-nucleotidase /exopolyphosphatase
28_1	6.087	4.932	4.768	4.94	3.98	3.853	5.149	3.201	0.651	1.136	1.358	0.821	1.308	0.054	0.626	0.357	28_1-2752125541 Ga0212042_10101 NAD-dependent epimerase/dehydratase family protein
28_2	2.73	2.193	3.005	2.552	2.311	2.986	2.733	3.926	0.734	0.992	0.397	0.352	1.235	0.635	0.68	1.701	28_2-2752125542 Ga0212042_10102 acyl carrier protein
28_3	2.361	1.462	1.904	2.122	1.328	1.609	2.076	1.906	0.7	0.151	0.014	0.557	0.384	0.656	0.314	0.591	28_3-2752125543 Ga0212042_10103 aminotransferase class I and II
28_4	0.867	0.669	0.588	0.663	0.258	0.329	0.859	0.499	0.078	0.231	0.183	0.426	0.015	0.057	0.04	0.198	28_4-2752125544 Ga0212042_10104 aminotransferase class I and II
28_4	0.867	0.669	0.588	0.663	0.258	0.329	0.859	0.499	0.078	0.231	0.183	0.426	0.015	0.057	0.04	0.198	28_4-2752125545 Ga0212042_10105 aminotransferase class I and II
28_5	1.949	1.138	1.255	1.628	1.019	1.088	1.94	1.201	0.524	0.548	0.376	0.511	0.064	0.233	0.439	0.113	28_5-2752125546 Ga0212042_10106 hypothetical protein
28_6	4.007	3.19	2.38	4.368	2.868	2.531	4.327	3.717	0.084	0.192	0.409	0.604	0.548	0.117	0.761	0.347	28_6-2752125547 Ga0212042_10107 hypothetical protein
28_7	16.399	21.589	19.726	14.602	19.006	21.04	15.348	17.178	0.93	1.507	4.543	1.38	3.875	3.273	2.265	2.545	28_7-2752125548 Ga0212042_10108 hopanoid biosynthesis associated radical SAM protein HpnH
28_8	6.934	9.486	6.891	6.705	7.998	7.635	6.507	5.861	1.349	2.418	3.264	0.102	3.163	2.988	1.164	0.959	28_8-2752125549 Ga0212042_10109 hopene-associated glycosyltransferase HpnB
28_9	5.914	5.319	5.372	5.85	4.692	4.567	5.851	3.237	0.847	0.821	0.628	0.85	0.587	0.723	0.497	0.333	28_9-2752125550 Ga0212042_101010 phospholipid transport system substrate-binding protein
28_10	3.883	3.941	3.295	3.78	2.889	1.763	3.917	1.713	1.106	1.39	0.229	0.171	1.048	0.318	0.252	0.367	28_10-2752125551 Ga0212042_101011 16S rRNA methyltransferase RsmF
28_11	0.924	0.535	0.661	0.953	0.571	0.435	1.025	0.415	0.367	0.305	0.003	0.158	0.086	0.174	0.211	0.085	28_11-2752125552 Ga0212042_101012 16S rRNA methyltransferase RsmF
28_12	0.277	0.228	0.349	0.413	0.309	0.266	0.509	0.416	0.123	0.267	0.282	0.367	0.135	0.185	0.094	0.337	28_12-2752125553 Ga0212042_101013 hypothetical protein
29_1	6.131	6.329	3.812	6.229	3.277	2.924	6.648	2.693	1.4	0.375	0.948	0.77	0.698	0.324	0.972	0.756	29_1-2752125554 Ga0212042_10111 di-heme cytochrome c peroxidase
29_2	7.161	5.663	7.221	7.561	6.239	8.112	8.381	7.665	0.646	1.515	0.354	0.964	1.081	0.649	0.724	1.809	29_2-2752125555 Ga0212042_10112 putative (di)nucleoside polyphosphate hydrolase
29_3	1.391	0.831	0.977	1.315	0.796	0.835	1.223	1.027	0.096	0.161	0.128	0.134	0.078	0.145	0.095	0.201	29_3-2752125556 Ga0212042_10113 prolyl-tRNA synthetase
29_4	2.14	1.946	1.751	2.351	1.702	1.573	2.217	1.747	0.241	0.23	0.693	0.292	0.588	0.241	0.447	0.442	29_4-2752125557 Ga0212042_10114 transglycosylase-like protein with SLT domain
29_5	3.604	3.611	2.708	3.125	3.46	2.807	2.755	1.72	0.405	0.489	0.592	0.131	0.848	0.796	0.444	0.294	29_5-2752125558 Ga0212042_10115 thiol-disulfide isomerase/thioredoxin
29_6	4.131	3.854	3.102	3.443	3.814	3.275	3.136	2.767	0.709	0.501	1.222	0.448	0.424	0.417	0.3	0.552	29_6-2752125560 Ga0212042_10117 LeuA-like protein with dimerisation domain
29_7	3.383	4.241	3.275	3.652	3.318	3.088	2.548	2.585	0.49	0.893	0.345	0.35	0.315	0.354	0.14	0.27	29_7-2752125561 Ga0212042_10118 HMGL-like protein
29_8	3.722	3.893	3.127	3.571	3.118	2.765	2.779	2.095	0.965	0.808	0.353	0.728	0.56	0.404	0.24	0.359	29_8-2752125562 Ga0212042_10119 CDP-diacylglycerol--serine O-phosphatidyltransferase
29_9	4.045	4.097	3.946	4.147	3.377	2.968	3.834	2.424	0.476	0.444	1.299	0.61	1.017	0.05	0.257	0.385	29_9-2752125564 Ga0212042_101111 phosphatidylserine decarboxylase precursor-related protein
29_10	9.636	8.824	8.483	9.603	9.357	8.523	8.675	6.882	1.347	0.644	1.042	0.676	0.736	0.679	1.147	0.742	29_10-2752125565 Ga0212042_101112 ketol-acid reductoisomerase
29_11	4.899	4.23	3.754	5.201	5.604	4.485	4.391	4.698	0.406	0.582	0.622	0.623	1.033	0.828	0.295	0.591	29_11-2752125566 Ga0212042_101113 acetolactate synthase small subunit
29_12	5.639	5.415	5.283	5.516	6.249	6.073	5.752	6.496	0.628	1.089	1.97	0.962	1.24	1.513	0.748	1.051	29_12-2752125567 Ga0212042_101114 thiamine pyrophosphate-dependent enzyme
29_13	7.874	7.939	7.758	7.043	8.132	8.175	7.553	8.563	1.556	1.467	0.618	1.381	0.499	1.213	0.633	0.268	29_13-2752125568 Ga0212042_101115 thiamine pyrophosphate-dependent enzyme
29_14	5.014	7.047	6.081	5.559	6.815	6.798	5.22	6.354	0.798	0.552	0.081	0.808	1.104	1.162	0.335	1.37	29_14-2752125569 Ga0212042_101116 hypothetical protein
29_14	5.014	7.047	6.081	5.559	6.815	6.798	5.22	6.354	0.798	0.552	0.081	0.808	1.104	1.162	0.335	1.37	29_14-2752125570 Ga0212042_101117 putative modulator of DNA gyrase
29_14	5.014	7.047	6.081	5.559	6.815	6.798	5.22	6.354	0.798	0.552	0.081	0.808	1.104	1.162	0.335	1.37	29_14-2752125571 Ga0212042_101118 putative modulator of DNA gyrase
29_15	3.754	4.27	6.059	3.794	5.22	5.045	4.027	5.957	0.836	1.101	1.513	0.872	0.876	0.763	0.773	0.742	29_15-2752125572 Ga0212042_101119 carbon-nitrogen hydrolase
44_2	0.329	0.54	0.57	0.25	0.633	0.748	0.298	0.523	0.062	0.069	0.317	0.104	0.522	0.203	0.082	0.16	44_2-2752125573 Ga0212042_10121 hypothetical protein
44_3	0.09	0.074	0.201	0.073	0.153	0.16	0.06	0.063	0.081	0.066	0.173	0.096	0.108	0.058	0.048	0.069	44_3-2752125574 Ga0212042_10122 uncharacterized protein DUF3653
44_4	0.361	0.177	0.214	0.142	0.062	0.064	0.121	0.081	0.199	0.207	0.183	0.247	0.108	0.066	0.058	0.14	44_4-2752125575 Ga0212042_10123 hypothetical protein
44_5	0.075	0	0.172	0.084	0.054	0.084	0.085	0.114	0.042	0	0.123	0.107	0.062	0.008	0.074	0.054	44_5-2752125576 Ga0212042_10124 hypothetical protein
44_6	0	0	0.076	0.025	0.015	0.029	0.064	0.11	0	0	0.132	0.043	0.025	0.025	0.056	0.116	44_6-2752125577 Ga0212042_10125 hypothetical protein
44_7	0.156	0.263	0.159	0.139	0.165	0.336	0.213	0.326	0.124	0.227	0.035	0.124	0.149	0.388	0.084	0.241	44_7-2752125578 Ga0212042_10126 uncharacterized protein DUF4393
44_8	0.314	0.417	0.939	0.302	1.101	1.307	0.416	1.515	0.246	0.39	0.478	0.06	0.394	0.428	0.141	1.191	44_8-2752125579 Ga0212042_10127 hypothetical protein
44_9	0.731	0.674	1.546	0.463	1.113	1.773	0.727	1.275	0.269	0.514	0.988	0.293	0.373	0.708	0.054	0.131	44_9-2752125580 Ga0212042_10128 hypothetical protein
44_10	0.077	0	0.01	0.01	0.23	0.069	0.088	0.319	0.024	0	0.018	0.017	0.24	0.089	0.048	0.206	44_10-2752125581 Ga0212042_10129 hypothetical protein
44_11	0.096	0.094	0.063	0.053	0.138	0.142	0.104	0.153	0.016	0.128	0.03	0.047	0.02	0.076	0.09	0.058	44_11-2752125582 Ga0212042_101210 zona occludens toxin
44_12	0.062	0.039	0.01	0.229	0	0	0.012	0	0.066	0.067	0.018	0.32	0	0	0.011	0	44_12-2752125583 Ga0212042_101211 uncharacterized protein DUF2523
44_13	0.103	0.089	0.088	0.09	0.05	0.081	0.065	0.108	0.04	0.05	0.016	0.098	0.014	0.061	0.016	0.074	44_13-2752125584 Ga0212042_101212 hypothetical protein
44_14	0	0.044	0.11	0.139	0.096	0.125	0.021	0.036	0	0.076	0.11	0.134	0.167	0.113	0.023	0.043	44_14-2752125585 Ga0212042_101213 hypothetical protein
44_15	1.684	2.934	1.579	1.894	3.079	3.534	2.043	2.959	1.506	1.992	1.223	1.093	1.072	1.128	0.623	1.768	44_15-2752125586 Ga0212042_101214 virion coat protein B
44_16	0.015	0	0	0	0.034	0	0.043	0.065	0.025	0	0	0	0.059	0	0.074	0.026	44_16-2752125587 Ga0212042_101215 hypothetical protein
44_17	0.02	0.122	0.048	0.062	0.088	0.152	0.113	0.072	0.035	0.122	0.04	0.021	0.025	0.07	0.073	0.018	44_17-2752125588 Ga0212042_101216 II/X family phage/plasmid replication protein
44_18	0.086	0.192	0.194	0.209	0.245	0.114	0.357	0.224	0.076	0.168	0.094	0.115	0.176	0.052	0.283	0.13	44_18-2752125589 Ga0212042_101217 hypothetical protein
44_19	0	0	0	0.02	0	0.049	0.036	0.048	0	0	0	0.035	0	0.085	0.034	0.046	44_19-2752125590 Ga0212042_101218 hypothetical protein
44_20	0.269	0.282	0.424	0.347	0.385	0.319	0.262	0.443	0.203	0.15	0.118	0.112	0.231	0.219	0.167	0.345	44_20-2752125591 Ga0212042_101219 hypothetical protein
44_21	0.54	0.193	0.172	0.304	0.289	0.322	0.449	0.517	0.256	0.093	0.08	0.103	0.17	0.186	0.184	0.364	44_21-2752125592 Ga0212042_101220 hypothetical protein
44_22	0.473	0.418	0.541	0.632	0.405	0.401	0.702	0.696	0.23	0.297	0.283	0.219	0.199	0.078	0.445	0.338	44_22-2752125593 Ga0212042_101221 cellulose biosynthesis protein BcsQ
44_23	0.346	0.525	0.618	0.77	0.472	0.799	0.507	0.61	0.303	0.331	0.194	0.336	0.182	0.143	0.243	0.08	44_23-2752125594 Ga0212042_101222 predicted RNA binding protein YcfA (HicA-like mRNA interferase family)
44_24	0.751	0.591	1.295	1.052	0.79	1.6	0.852	1.039	0.12	0.253	0.374	0.345	0.182	0.614	0.273	0.384	44_24-2752125595 Ga0212042_101223 hypothetical protein
44_25	0.216	0.189	0.185	0.088	0.093	0.213	0.134	0.245	0.214	0.065	0.059	0.102	0.064	0.104	0.038	0.119	44_25-2752125596 Ga0212042_101224 uncharacterized protein DUF2726
44_26	0.129	0.147	0.147	0.154	0.132	0.212	0.146	0.266	0.024	0.127	0.033	0.134	0.101	0.193	0.047	0.077	44_26-2752125597 Ga0212042_101225 zonular occludens toxin Zot
44_27	0.088	0.152	0.128	0.046	0.011	0	0.025	0	0.077	0.162	0.155	0.079	0.019	0	0.044	0	44_27-2752125598 Ga0212042_101226 hypothetical protein
44_28	0.056	0.148	0.011	0.015	0	0.102	0.122	0.159	0.096	0.194	0.019	0.025	0	0.071	0.012	0.165	44_28-2752125599 Ga0212042_101227 hypothetical protein
44_29	0.093	0.09	0.041	0.082	0.089	0.084	0.095	0.093	0.072	0.008	0.005	0.07	0.015	0.008	0.066	0.06	44_29-2752125600 Ga0212042_101228 hypothetical protein
44_30	3.106	2.863	3.236	2.71	3.505	4.422	2.294	3.804	0.455	0.588	1.38	0.927	0.322	1.998	0.308	0.652	44_30-2752125601 Ga0212042_101229 hypothetical protein
44_31	0	0	0	0	0	0	0	0	0	0	0	0	0	0	0	0	44_31-2752125602 Ga0212042_101230 hypothetical protein
44_32	0.776	0.887	0.59	0.986	0.904	0.751	0.879	1.134	0.164	0.082	0.107	0.397	0.258	0.253	0.054	0.275	44_32-2752125603 Ga0212042_101231 hypothetical protein
44_33	1.851	2.385	1.271	2.282	3.009	2.117	1.787	2.424	0.731	1.384	0.58	0.716	0.197	0.575	0.321	0.368	44_33-2752125604 Ga0212042_101232 hypothetical protein
44_34	0.065	0.092	0.076	0.043	0.132	0.013	0.086	0.068	0.113	0.081	0.132	0.074	0.086	0.023	0.039	0.074	44_34-2752125605 Ga0212042_101233 phage X family protein
47_1	0.347	0.186	0.319	0.277	0.314	0.306	0.23	0.164	0.086	0.164	0.149	0.163	0.167	0.096	0.072	0.033	47_1-2752125606 Ga0212042_10131 hypothetical protein
47_2	15.313	26.675	27.054	23.193	27.025	28.261	29.652	38.274	6.207	7.547	8.495	5.082	11.134	6.291	8.028	10.029	47_2-2752125607 Ga0212042_10132 hypothetical protein
47_3	0.231	0.279	0.363	0.229	0.388	0.484	0.316	0.366	0.069	0.239	0.215	0.126	0.128	0.165	0.052	0.22	47_3-2752125608 Ga0212042_10133 leucyl/phenylalanyl-tRNA--protein transferase
47_4	1.77	2.689	3.2	2.044	2.576	2.786	2.173	3.183	0.231	0.574	0.287	0.022	0.231	0.504	0.046	0.431	47_4-2752125609 Ga0212042_10134 arginine-tRNA-protein transferase
47_5	0.904	1.23	1.155	1.124	1.091	1.071	1.022	0.975	0.171	0.06	0.182	0.153	0.094	0.085	0.06	0.172	47_5-2752125611 Ga0212042_10136 dihydroorotate oxidase A
47_6	0.877	1.006	1.066	1.015	0.722	0.842	0.83	0.724	0.057	0.417	0.351	0.228	0.072	0.007	0.288	0.208	47_6-2752125612 Ga0212042_10137 electron transport complex protein RnfB
49_1	0.109	0.177	0.239	0.105	0.093	0.11	0.121	0.081	0.128	0.071	0.181	0.109	0.097	0.1	0.077	0.075	49_1-2752125613 Ga0212042_10141 putative FmdB family regulatory protein
49_2	0.526	0.569	0.525	0.631	0.743	0.855	0.628	0.889	0.221	0.182	0.106	0.275	0.092	0.245	0.224	0.454	49_2-2752125614 Ga0212042_10142 sulfide:quinone oxidoreductase
49_3	0.306	0.287	0.359	0.378	0.262	0.234	0.254	0.429	0.048	0.148	0.178	0.189	0.133	0.067	0.122	0.28	49_3-2752125615 Ga0212042_10143 hypothetical protein
49_4	0.241	0.3	0.11	0.095	0.069	0.052	0.152	0.251	0.197	0.27	0.088	0.089	0.069	0.053	0.057	0.063	49_4-2752125616 Ga0212042_10144 metallo-beta-lactamase superfamily protein
49_5	0.807	0.557	1.339	0.66	0.682	1.003	0.88	1.154	0.546	0.648	0.672	0.345	0.16	0.682	0.371	0.115	49_5-2752125617 Ga0212042_10145 hypothetical protein
49_6	0.742	0.711	1.111	0.824	0.856	1.155	0.716	0.962	0.372	0.436	0.313	0.27	0.276	0.335	0.22	0.551	49_6-2752125618 Ga0212042_10146 protein-S-isoprenylcysteine O-methyltransferase Ste14
49_7	0.127	0.25	0.184	0.164	0.517	0.412	0.263	0.378	0.064	0.221	0.179	0.058	0.174	0.293	0.129	0.03	49_7-2752125619 Ga0212042_10147 alginate export protein
49_8	0.086	0.089	0.1	0.098	0.201	0.087	0.071	0.21	0.035	0.154	0.089	0.043	0.109	0.056	0.043	0.058	49_8-2752125620 Ga0212042_10148 DNA-binding transcriptional LysR family regulator
49_9	0.077	0	0.188	0.044	0.052	0.08	0.057	0.117	0.133	0	0.251	0.077	0.09	0.138	0.06	0.067	49_9-2752125621 Ga0212042_10149 hypothetical protein
49_10	0.149	0.126	0.215	0.134	0.148	0.234	0.096	0.236	0.075	0.131	0.154	0.102	0.064	0.087	0.05	0.164	49_10-2752125622 Ga0212042_101410 hypothetical protein
49_11	0.267	0.095	0.194	0.299	0.211	0.311	0.461	0.336	0.352	0.082	0.115	0.2	0.187	0.24	0.195	0.053	49_11-2752125623 Ga0212042_101411 catechol 2,3-dioxygenase-like lactoylglutathione lyase family enzyme
49_12	1.333	1.131	1.596	1.341	1.739	1.811	1.376	1.999	0.346	0.544	0.482	0.249	0.188	0.109	0.48	0.671	49_12-2752125624 Ga0212042_101412 integrase-like protein
49_13	1.376	3.129	4.864	0.706	3.201	4.036	1.29	2.031	0.766	0.827	2.092	0.325	0.478	2.317	0.681	0.83	49_13-2752125625 Ga0212042_101413 TetR family transcriptional regulator
49_14	0.364	0.381	0.231	0.173	0.303	0.425	0.144	0.133	0.229	0.15	0.14	0.085	0.068	0.207	0.145	0.036	49_14-2752125626 Ga0212042_101414 uncharacterized protein DUF4242
49_15	0.215	0.402	0.409	0.175	0.223	0.378	0.209	0.266	0.098	0.226	0.187	0.1	0.043	0.192	0.105	0.086	49_15-2752125627 Ga0212042_101415 hypothetical protein
49_16	0.597	0.383	0.612	0.576	0.559	0.695	0.316	0.765	0.206	0.283	0.12	0.194	0.257	0.155	0.118	0.332	49_16-2752125628 Ga0212042_101416 NAD(P)H-dependent FMN reductase
49_17	0.133	0.147	0.109	0.294	0.242	0.246	0.082	0.136	0.16	0.13	0.146	0.215	0.103	0.269	0.074	0.078	49_17-2752125629 Ga0212042_101417 integrase-like protein
49_18	0.172	0.531	0.815	0.442	0.67	0.535	0.276	0.625	0.113	0.052	0.24	0.382	0.24	0.084	0.182	0.519	49_18-2752125630 Ga0212042_101418 putative transposase
49_19	0.073	0	0.04	0.037	0.039	0.189	0.044	0.183	0.041	0	0.044	0.034	0.067	0.05	0.04	0.205	49_19-2752125631 Ga0212042_101419 putative transposase
49_20	1.397	3.008	2.467	1.934	2.036	2.754	2.571	3.201	0.462	0.744	1.247	0.316	0.634	0.683	0.973	1.047	49_20-2752125632 Ga0212042_101420 plasmid stability protein
49_21	1.653	1.72	2.191	1.529	2.3	1.942	1.731	1.881	0.181	0.479	0.761	0.737	0.312	0.444	0.462	0.246	49_21-2752125633 Ga0212042_101421 hypothetical protein
50_1	0.741	0.568	0.798	0.8	0.679	0.749	0.635	0.759	0.167	0.352	0.304	0.193	0.122	0.272	0.101	0.136	50_1-2752125634 Ga0212042_10151 integrase-like protein
50_2	1.479	2.076	2.278	1.938	2.313	2.894	1.764	2.919	0.306	0.506	0.68	0.548	0.732	0.519	0.117	0.064	50_2-2752125635 Ga0212042_10152 hypothetical protein
50_3	2.016	2.634	2.431	2.749	3.86	3.625	2.345	3.711	0.429	0.943	0.803	0.851	0.361	0.731	0.157	0.461	50_3-2752125636 Ga0212042_10153 transposase
50_4	1.458	0.908	0.794	1.507	0.683	0.798	1.332	1.084	0.122	0.372	0.264	0.658	0.19	0.349	0.602	0.64	50_4-2752125637 Ga0212042_10154 hypothetical protein
50_5	1.627	1.536	1.964	2.423	2.109	2.293	1.838	2.496	0.612	0.918	0.592	0.74	0.427	0.708	0.732	1.424	50_5-2752125638 Ga0212042_10155 hypothetical protein
50_6	1.111	1.071	0.446	1.622	0.949	0.828	1.086	1.03	0.426	0.566	0.339	0.422	0.228	0.175	0.268	0.619	50_6-2752125639 Ga0212042_10156 hypothetical protein
50_7	1.343	0.832	0.689	1.275	0.81	0.726	1.242	0.812	0.278	0.252	0.159	0.495	0.209	0.27	0.341	0.366	50_7-2752125640 Ga0212042_10157 glycosyltransferase involved in cell wall biosynthesis
50_8	1.204	0.543	0.47	1.539	0.931	0.62	1.221	0.725	0.821	0.352	0.305	0.36	0.436	0.315	0.53	0.503	50_8-2752125641 Ga0212042_10158 D-sedoheptulose 7-phosphate isomerase
50_9	0.925	0.485	0.5	1.068	0.584	0.533	0.871	0.461	0.137	0.109	0.23	0.423	0.084	0.213	0.245	0.254	50_9-2752125642 Ga0212042_10159 D-glycero-alpha-D-manno-heptose-7-phosphate kinase
50_10	1.215	0.717	0.465	1.307	0.641	0.458	1.158	0.447	0.233	0.053	0.162	0.452	0.338	0.174	0.36	0.21	50_10-2752125643 Ga0212042_101510 D,D-heptose 1,7-bisphosphate phosphatase
50_11	1.375	0.947	0.655	1.504	0.701	0.594	1.257	0.521	0.33	0.378	0.228	0.897	0.386	0.239	0.275	0.374	50_11-2752125644 Ga0212042_101511 UDP-glucose 4-epimerase
50_12	1.071	0.99	0.819	1.214	0.737	0.461	1.083	0.758	0.477	0.15	0.17	0.587	0.199	0.19	0.377	0.42	50_12-2752125645 Ga0212042_101512 glycosyltransferase involved in cell wall biosynthesis
50_13	2.596	2.73	1.738	2.064	2.957	2.811	2.405	2.073	0.559	0.805	0.925	1.039	1.296	0.91	0.699	0.688	50_13-2752125646 Ga0212042_101513 methyltransferase family protein
50_14	2.499	2.959	1.867	2.799	2.103	2.064	2.361	1.733	0.798	1.283	0.391	0.76	0.142	0.604	0.467	0.241	50_14-2752125647 Ga0212042_101514 methyltransferase family protein
50_15	2.31	2.113	1.747	2.331	2.207	1.644	2.549	1.703	0.616	0.953	0.417	1.116	0.932	0.244	0.918	0.398	50_15-2752125648 Ga0212042_101515 nucleotide sugar dehydrogenase
57_1	0.62	1.066	1.423	0.725	1.309	1.145	0.746	0.991	0.214	0.311	0.442	0.195	0.451	0.453	0.068	0.463	57_1-2752125649 Ga0212042_10161 hypothetical protein
57_1	0.62	1.066	1.423	0.725	1.309	1.145	0.746	0.991	0.214	0.311	0.442	0.195	0.451	0.453	0.068	0.463	57_1-2752125650 Ga0212042_10162 hypothetical protein
57_2	0.672	1.417	1.836	0.921	1.9	1.621	0.864	1.224	0.144	0.607	0.809	0.312	0.452	0.21	0.223	0.05	57_2-2752125651 Ga0212042_10163 uncharacterized protein DUF490
57_3	2.275	1.066	1.206	1.418	0.972	1.149	1.375	1.368	0.4	0.229	0.243	0.312	0.201	0.074	0.173	0.134	57_3-2752125652 Ga0212042_10164 putative OmpL-like beta-barrel porin-2
57_4	255.784	199.403	140.446	106.417	127.995	125.753	61.251	66.887	64.899	51.1	46.153	33.322	36.697	37.36	20.671	17.547	57_4-2752125653 Ga0212042_10165 hypothetical protein
57_5	78.424	57.044	42.157	33.583	35.439	36.842	21.825	20.713	19.617	15.419	15.351	10.834	16.629	10.254	9.57	5.14	57_5-2752125654 Ga0212042_10166 hypothetical protein
57_6	0.642	0.258	0.465	0.655	0.631	0.491	0.675	0.735	0.229	0.267	0.106	0.182	0.046	0.271	0.119	0.33	57_6-2752125655 Ga0212042_10167 regulatory Fis family protein
57_7	0.998	0.457	0.54	0.891	0.591	0.48	0.965	0.761	0.077	0.263	0.137	0.119	0.095	0.11	0.119	0.285	57_7-2752125656 Ga0212042_10168 two-component system response regulator PilR (NtrC family)
57_8	0.608	0.33	0.446	0.59	0.425	0.571	0.68	0.717	0.129	0.038	0.12	0.124	0.035	0.192	0.064	0.114	57_8-2752125657 Ga0212042_10169 two-component system sensor histidine kinase PilS (NtrC family)
57_9	0.484	0.583	0.976	0.332	1.157	1.176	0.843	1.076	0.169	0.632	0.472	0.205	0.184	0.111	0.237	0.435	57_9-2752125658 Ga0212042_101610 uncharacterized protein
57_10	4.317	3.471	4.354	4.496	3.184	3.481	5.422	3.744	1.824	0.628	1.02	0.904	0.798	0.873	0.582	0.165	57_10-2752125659 Ga0212042_101611 polyprenyl synthetase
57_11	5.868	4.717	5.571	6.751	4.489	3.96	5.964	4.416	0.47	0.652	0.861	1.47	0.066	0.3	0.632	0.726	57_11-2752125660 Ga0212042_101612 polyprenyl synthetase
57_12	21.376	6.209	8.267	20.422	5.822	5.672	19.7	15.69	4.476	1.501	2.227	1.426	1.288	1.449	7.783	5.551	57_12-2752125661 Ga0212042_101613 LSU ribosomal protein L21P
57_13	14.101	4.886	4.097	12.241	2.346	2.881	12.894	7.134	2.724	1.605	1.374	4.508	0.946	0.534	4.763	3.53	57_13-2752125662 Ga0212042_101614 LSU ribosomal protein L27P
57_14	2.85	3.074	2.621	2.867	3.42	2.902	2.32	2.964	0.889	0.862	0.194	0.554	0.884	0.598	0.123	0.607	57_14-2752125663 Ga0212042_101615 GTP1/OBG protein
57_14	2.85	3.074	2.621	2.867	3.42	2.902	2.32	2.964	0.889	0.862	0.194	0.554	0.884	0.598	0.123	0.607	57_14-2752125664 Ga0212042_101616 Obg family GTPase CgtA
57_15	1.383	0.908	0.613	1.129	0.704	0.652	1.033	0.536	0.377	0.344	0.05	0.088	0.223	0.099	0.406	0.241	57_15-2752125665 Ga0212042_101617 glutamate 5-kinase
57_16	0.59	0.302	0.329	0.978	0.459	0.2	0.492	0.212	0.372	0.121	0.112	0.099	0.448	0.109	0.072	0.101	57_16-2752125666 Ga0212042_101618 PUA domain-containing protein
57_17	0.402	0.345	0.328	0.573	0.361	0.382	0.25	0.31	0.043	0.017	0.068	0.447	0.082	0.18	0.012	0.137	57_17-2752125667 Ga0212042_101619 hypothetical protein
57_17	0.402	0.345	0.328	0.573	0.361	0.382	0.25	0.31	0.043	0.017	0.068	0.447	0.082	0.18	0.012	0.137	57_17-2752125668 Ga0212042_101620 uncharacterized protein DUF1624
57_18	0.586	0.555	0.836	0.79	0.88	0.609	0.473	0.884	0.327	0.265	0.413	0.372	0.368	0.169	0.153	0.626	57_18-2752125669 Ga0212042_101621 putative OmpL-like beta-barrel porin-2
57_18	0.586	0.555	0.836	0.79	0.88	0.609	0.473	0.884	0.327	0.265	0.413	0.372	0.368	0.169	0.153	0.626	57_18-2752125670 Ga0212042_101622 putative OmpL-like beta-barrel porin-2
57_18	0.586	0.555	0.836	0.79	0.88	0.609	0.473	0.884	0.327	0.265	0.413	0.372	0.368	0.169	0.153	0.626	57_18-2752125671 Ga0212042_101623 hypothetical protein
57_19	0.433	0.798	0.718	0.284	0.6	0.659	0.379	0.601	0.237	0.24	0.051	0.25	0.239	0.278	0.131	0.096	57_19-2752125672 Ga0212042_101624 hypothetical protein
57_21	1.73	2.787	3.048	1.83	2.683	2.872	1.826	2.186	0.143	0.634	0.382	0.468	0.367	0.21	0.366	0.217	57_21-2752125673 Ga0212042_101625 two-component system response regulator PhoP
57_22	0.734	0.926	1.141	1.047	0.905	1.079	0.691	0.861	0.121	0.322	0.136	0.493	0.202	0.133	0.068	0.141	57_22-2752125674 Ga0212042_101626 two-component system sensor histidine kinase PhoQ
57_23	0.663	0.796	0.56	0.445	0.671	0.556	0.748	0.663	0.246	0.669	0.037	0.133	0.344	0.389	0.043	0.191	57_23-2752125675 Ga0212042_101627 uncharacterized protein UPF0016
57_24	16.492	27.362	32.757	18.859	36.01	46.502	20.035	42.884	1.382	5.44	1.965	7.947	5.401	9.273	6.586	19.292	57_24-2752125676 Ga0212042_101628 papain like protease
57_25	3.509	4.413	7.181	4.12	5.996	8.193	4.49	6.281	0.601	1.521	0.965	1.137	0.792	1.578	1.115	1.169	57_25-2752125677 Ga0212042_101629 predicted secreted protein
57_26	0.648	0.539	0.923	0.658	0.65	0.753	0.699	0.704	0.082	0.147	0.281	0.111	0.133	0.103	0.152	0.047	57_26-2752125678 Ga0212042_101630 alginate export protein
57_27	0.371	0.13	0.27	0.49	0.325	0.372	0.38	0.447	0.185	0.053	0.25	0.152	0.257	0.163	0.098	0.42	57_27-2752125679 Ga0212042_101631 nitrogen regulatory protein P-II family
57_28	0.58	0.503	0.543	0.571	0.681	0.493	0.529	0.715	0.11	0.154	0.125	0.114	0.295	0.161	0.077	0.194	57_28-2752125680 Ga0212042_101632 hypothetical protein
57_29	0.363	0.584	0.245	0.24	0.289	0.477	0.346	0.376	0.277	0.371	0.145	0.21	0.212	0.249	0.1	0.332	57_29-2752125681 Ga0212042_101633 hypothetical protein
57_30	0.288	0.531	0.583	0.498	0.273	0.445	0.515	0.418	0.113	0.167	0.258	0.421	0.112	0.356	0.216	0.365	57_30-2752125682 Ga0212042_101634 PAS domain S-box-containing protein
66_1	1.694	3.318	2.468	1.788	3.092	3.38	2.105	3.329	0.404	0.472	0.222	0.241	0.157	0.789	0.155	0.36	66_1-2752125683 Ga0212042_10171 permuted papain-like amidase YaeF/Yiix C92 family enzyme
66_2	0.614	0.451	0.873	0.853	0.754	0.771	0.431	0.68	0.216	0.129	0.425	0.45	0.345	0.391	0.102	0.26	66_2-2752125684 Ga0212042_10172 AAA domain-containing protein
66_2	0.614	0.451	0.873	0.853	0.754	0.771	0.431	0.68	0.216	0.129	0.425	0.45	0.345	0.391	0.102	0.26	66_2-2752125685 Ga0212042_10173 hypothetical protein
66_3	2.563	2.672	2.552	2.406	2.709	2.48	2.254	2.424	0.698	0.469	0.052	0.634	0.443	0.23	0.383	0.422	66_3-2752125686 Ga0212042_10174 predicted ATP-dependent protease
66_4	1.154	1.35	1.061	0.994	1.102	0.931	0.947	0.855	0.423	0.322	0.266	0.063	0.265	0.254	0.303	0.143	66_4-2752125687 Ga0212042_10175 cation diffusion facilitator family transporter
66_5	1.002	1.109	1.178	1.206	1.17	1.188	1.167	0.963	0.15	0.185	0.068	0.158	0.042	0.166	0.054	0.163	66_5-2752125688 Ga0212042_10176 diguanylate cyclase
66_6	4.199	3.052	2.843	3.671	2.371	2.461	4.099	3.037	0.308	1.199	0.904	0.84	0.28	0.509	0.782	0.64	66_6-2752125689 Ga0212042_10177 hypothetical protein
66_7	1.774	2.197	1.271	3.231	1.919	1.039	2.126	1.443	0.653	1.466	0.578	1.639	0.213	0.705	0.493	1.053	66_7-2752125690 Ga0212042_10178 putative motility protein YjfB-like
66_8	1.954	1.664	1.732	1.483	1.762	2.357	2.051	2.435	0.081	0.326	0.179	0.342	0.146	0.719	0.177	0.031	66_8-2752125692 Ga0212042_101710 PAS domain S-box-containing protein
66_9	2.785	3.729	5.203	3.555	4.377	4.508	3.424	3.868	0.684	1.499	0.783	0.426	1.105	0.481	0.167	0.26	66_9-2752125694 Ga0212042_101712 DNA-binding NarL/FixJ family response regulator
68_1	0.052	0.012	0.099	0.016	0.174	0.086	0.074	0.195	0.037	0.021	0.045	0.027	0.069	0.062	0.036	0.089	68_1-2752125695 Ga0212042_10181 hypothetical protein
68_2	0.141	0	0.041	0.014	0.016	0.119	0.025	0.044	0.186	0	0.042	0.024	0.027	0.111	0.024	0.039	68_2-2752125696 Ga0212042_10182 hypothetical protein
68_3	0.059	0.052	0.1	0.054	0.296	0.246	0.015	0.094	0.102	0.089	0.109	0.094	0.132	0.064	0.027	0.133	68_3-2752125697 Ga0212042_10183 hypothetical protein
68_4	0.177	0.201	0.218	0.106	0.225	0.309	0.115	0.246	0.091	0.158	0.222	0.092	0.051	0.229	0.08	0.205	68_4-2752125698 Ga0212042_10184 uncharacterized protein DUF2285
68_5	0.488	0.793	1.007	0.318	0.681	0.847	0.426	0.917	0.574	0.484	0.697	0.239	0.558	0.583	0.221	0.818	68_5-2752125699 Ga0212042_10185 hypothetical protein
68_6	0.181	0.243	0.359	0.138	0.584	0.451	0.334	0.499	0.185	0.239	0.104	0.2	0.383	0.31	0.099	0.233	68_6-2752125700 Ga0212042_10186 uncharacterized protein (DUF4415 family)
68_7	0.12	0.495	0.225	0.262	0.522	0.405	0.314	0.694	0.112	0.43	0.125	0.194	0.262	0.406	0.056	0.829	68_7-2752125701 Ga0212042_10187 hypothetical protein
68_8	0.036	0.16	0.168	0.045	0.211	0.121	0.074	0.091	0.035	0.167	0.225	0.041	0.14	0.151	0.031	0.08	68_8-2752125702 Ga0212042_10188 hypothetical protein
69_1	0.215	0.303	0.229	0.303	0.282	0.318	0.232	0.369	0.12	0.22	0.177	0.111	0.247	0.071	0.125	0.11	69_1-2752125703 Ga0212042_10191 site-specific recombinase XerD
69_2	0.754	0.883	0.806	0.837	0.996	1.162	0.726	1.12	0.168	0.441	0.513	0.699	0.295	0.341	0.52	0.515	69_2-2752125704 Ga0212042_10192 group I intron endonuclease
69_3	0.42	0.256	0.384	0.406	0.507	0.609	0.384	0.582	0.202	0.084	0.196	0.349	0.463	0.209	0.157	0.346	69_3-2752125705 Ga0212042_10193 excisionase family DNA binding protein
69_4	0.456	0.199	0.599	0.155	0.695	0.567	0.656	0.747	0.313	0.199	0.301	0.147	0.655	0.389	0.532	0.262	69_4-2752125706 Ga0212042_10194 hypothetical protein
69_5	0.449	0.568	0.45	0.316	0.374	0.592	0.364	0.822	0.14	0.243	0.619	0.201	0.181	0.457	0.109	0.543	69_5-2752125707 Ga0212042_10195 hypothetical protein
69_6	0.186	0.435	0.363	0.266	0.361	0.308	0.231	0.216	0.125	0.637	0.195	0.247	0.329	0.27	0.093	0.197	69_6-2752125708 Ga0212042_10196 hypothetical protein
69_7	0.184	0.405	0.285	0.081	0.499	0.219	0.169	0.419	0.086	0.206	0.156	0.141	0.213	0.19	0.059	0.204	69_7-2752125709 Ga0212042_10197 hypothetical protein
69_8	0.378	0.365	0.487	0.414	0.55	0.408	0.461	0.328	0.115	0.28	0.348	0.066	0.208	0.05	0.234	0.135	69_8-2752125710 Ga0212042_10198 hypothetical protein
69_9	0.469	0.301	0.223	0.455	0.966	0.389	0.372	0.571	0.154	0.279	0.074	0.125	0.531	0.259	0.185	0.406	69_9-2752125711 Ga0212042_10199 hypothetical protein
69_10	0.709	0.44	0.597	0.47	0.64	0.579	0.665	0.399	0.28	0.132	0.224	0.078	0.378	0.275	0.195	0.045	69_10-2752125712 Ga0212042_101910 hypothetical protein
69_11	0.661	0.572	0.63	0.481	0.874	0.746	0.566	0.816	0.566	0.383	0.552	0.489	0.496	0.477	0.249	0.616	69_11-2752125713 Ga0212042_101911 hypothetical protein
69_12	0.96	1.029	0.733	1.054	1.175	0.968	1.031	1.074	0.026	0.162	0.302	0.172	0.405	0.299	0.22	0.337	69_12-2752125714 Ga0212042_101912 AAA domain-containing protein
69_13	1.149	0.784	1.036	1.053	0.973	1.066	1.365	1.434	0.437	0.739	0.699	0.293	0.593	0.59	0.477	0.748	69_13-2752125715 Ga0212042_101913 recombination associated protein RdgC
69_14	0.439	0.397	0.439	0.628	0.188	0.522	0.595	0.565	0.055	0.226	0.302	0.098	0.058	0.058	0.329	0.261	69_14-2752125716 Ga0212042_101914 hypothetical protein
69_15	0.666	0.775	0.788	0.76	1.008	1	1.184	1.596	0.048	0.16	0.146	0.181	0.55	0.464	0.42	0.55	69_15-2752125717 Ga0212042_101915 hypothetical protein
69_16	0.078	0.152	0.085	0.344	0.108	0.213	0.096	0.108	0.097	0.049	0.08	0.442	0.024	0.084	0.028	0.026	69_16-2752125718 Ga0212042_101916 recombination protein RecT
69_17	0.062	0.088	0.04	0.032	0.106	0.07	0.021	0.104	0.028	0.05	0.037	0.01	0.048	0.067	0.013	0.091	69_17-2752125719 Ga0212042_101917 putative phage-type endonuclease
69_18	0	0.112	0.019	0.081	0.096	0.014	0.044	0.053	0	0.113	0.021	0.084	0.059	0.024	0.027	0.055	69_18-2752125720 Ga0212042_101918 hypothetical protein
69_19	0.033	0.082	0.12	0.181	0.137	0.201	0.111	0.179	0.058	0.073	0.033	0.219	0.109	0.081	0.023	0.206	69_19-2752125721 Ga0212042_101919 hypothetical protein
69_20	3.843	7.363	8.209	4.627	8.761	9.696	5.381	9.288	1.432	1.544	3.774	0.865	1.12	1.54	0.675	1.807	69_20-2752125722 Ga0212042_101920 predicted secreted protein with PEP-CTERM sorting signal
69_21	1.944	2.653	3.307	1.774	4.647	4.418	2.409	4.643	0.742	0.661	2.149	1.19	2.254	1.087	0.42	2.049	69_21-2752125723 Ga0212042_101921 hypothetical protein
69_22	0.939	1.626	1.867	1.443	2.005	3.214	1.464	3.491	0.7	0.702	0.832	0.438	1.027	0.921	0.664	1.504	69_22-2752125724 Ga0212042_101922 DNA-binding XRE family transcriptional regulator
69_23	0	0	0	0	0	0	0	0	0	0	0	0	0	0	0	0	69_23-2752125725 Ga0212042_101923 hypothetical protein
69_24	0.074	0.037	0.106	0.105	0.142	0.184	0.081	0.144	0.065	0.064	0.099	0.113	0.105	0.085	0.009	0.106	69_24-2752125726 Ga0212042_101924 hypothetical protein
69_25	0.029	0.14	0.053	0.031	0.03	0.039	0.027	0.041	0.017	0.066	0.025	0.027	0.018	0.05	0.026	0.017	69_25-2752125727 Ga0212042_101925 hypothetical protein
69_26	0.049	0.034	0.012	0.018	0.155	0.143	0.025	0.041	0.009	0.059	0.021	0.031	0.035	0.041	0.044	0.037	69_26-2752125728 Ga0212042_101926 hypothetical protein
69_27	0	0.049	0	0.026	0.023	0.058	0.017	0.105	0	0.085	0	0.044	0.039	0.1	0.03	0.182	69_27-2752125729 Ga0212042_101927 hypothetical protein
69_28	0.334	0.425	0.215	0.449	0.588	0.743	0.296	0.596	0.295	0.416	0.058	0.16	0.526	0.549	0.098	0.258	69_28-2752125730 Ga0212042_101928 hypothetical protein
69_29	0.066	0.059	0.035	0.039	0.065	0.06	0.015	0.071	0.084	0.102	0.015	0.048	0.065	0.071	0.013	0.07	69_29-2752125731 Ga0212042_101929 hypothetical protein
69_30	0.024	0	0.032	0.071	0.085	0.046	0.032	0.047	0.042	0	0.055	0.093	0.074	0.049	0.056	0.057	69_30-2752125732 Ga0212042_101930 hypothetical protein
69_31	0.066	0	0.055	0	0.037	0	0	0.018	0.068	0	0.096	0	0.064	0	0	0.031	69_31-2752125733 Ga0212042_101931 hypothetical protein
69_32	0.07	0.108	0.219	0.054	0.138	0.109	0.22	0.142	0.044	0.115	0.168	0.047	0.093	0.121	0.17	0.056	69_32-2752125734 Ga0212042_101932 Holliday junction resolvase RusA-like endonuclease
69_33	0.021	0	0	0	0.012	0.067	0.039	0.018	0.036	0	0	0	0.021	0.088	0.034	0.031	69_33-2752125735 Ga0212042_101933 hypothetical protein
69_34	0.034	0.024	0.179	0.059	0.105	0.092	0.03	0.27	0.059	0.041	0.163	0.077	0.105	0.131	0.008	0.356	69_34-2752125736 Ga0212042_101934 hypothetical protein
69_35	0.072	0.142	0.075	0.029	0.05	0.049	0.066	0.046	0.074	0.132	0.06	0.05	0.046	0.008	0.016	0.028	69_35-2752125737 Ga0212042_101935 hypothetical protein
69_36	0.027	0.101	0.151	0.073	0.093	0.04	0.027	0.119	0.025	0.118	0.093	0.065	0.023	0.061	0.013	0.061	69_36-2752125738 Ga0212042_101936 phage terminase large subunit-like protein
69_37	0.017	0.073	0.043	0.026	0.063	0.066	0.017	0.06	0.018	0.109	0.022	0.023	0.064	0.04	0.004	0.041	69_37-2752125739 Ga0212042_101937 hypothetical protein
69_38	0.027	0.035	0.034	0.081	0.052	0.035	0.027	0.045	0.026	0.032	0.034	0.077	0.091	0.012	0.034	0.066	69_38-2752125740 Ga0212042_101938 hypothetical protein
69_39	0.134	0.148	0.116	0.088	0.137	0.216	0.071	0.097	0.091	0.115	0.087	0.052	0.142	0.018	0.042	0.028	69_39-2752125741 Ga0212042_101939 N4-gp56 family major capsid protein
69_40	0.09	0.069	0.029	0.034	0.144	0.114	0.052	0.133	0.119	0.12	0.025	0.031	0.186	0.067	0.033	0.134	69_40-2752125742 Ga0212042_101940 hypothetical protein
69_41	0.246	1.104	0.777	0.539	0.677	0.829	0.264	0.501	0.043	0.401	0.397	0.507	0.02	0.158	0.078	0.202	69_41-2752125743 Ga0212042_101941 hypothetical protein
69_42	1.706	4.612	5.022	1.63	4.195	7.071	1.47	3.475	1.238	1.995	2.73	0.505	0.259	2.917	0.295	1.35	69_42-2752125744 Ga0212042_101942 hypothetical protein
69_43	0.073	0.076	0.128	0.024	0.116	0.107	0.012	0.045	0.066	0.131	0.051	0.021	0.201	0.186	0.01	0.079	69_43-2752125745 Ga0212042_101943 hypothetical protein
69_44	0.044	0.134	0.043	0.038	0.059	0.066	0.053	0.053	0.048	0.136	0.039	0.034	0.057	0.075	0.029	0.005	69_44-2752125746 Ga0212042_101944 hypothetical protein
69_45	0.019	0.053	0.04	0.039	0.082	0.031	0.026	0.062	0.033	0.062	0.052	0.034	0.023	0.028	0.002	0.087	69_45-2752125747 Ga0212042_101945 hypothetical protein
69_46	0.044	0.12	0.1	0.113	0.039	0.114	0.046	0.037	0.039	0.077	0.082	0.119	0.068	0.06	0.03	0.032	69_46-2752125748 Ga0212042_101946 hypothetical protein
69_47	0.086	0.075	0.023	0.088	0.096	0.159	0.024	0.147	0.027	0.082	0.039	0.045	0.083	0.047	0.004	0.096	69_47-2752125749 Ga0212042_101947 hypothetical protein
69_48	0.542	0.487	0.659	0.595	0.815	0.888	0.545	0.485	0.421	0.35	0.198	0.535	0.439	0.787	0.003	0.232	69_48-2752125750 Ga0212042_101948 hypothetical protein
69_49	0.046	0	0.067	0.027	0.118	0.037	0.036	0.014	0.019	0	0.068	0.047	0.061	0.033	0.041	0.024	69_49-2752125751 Ga0212042_101949 hypothetical protein
69_50	0.049	0.107	0.065	0.019	0.074	0.029	0.024	0.033	0.084	0.099	0.065	0.02	0.069	0.037	0.008	0.058	69_50-2752125752 Ga0212042_101950 hypothetical protein
69_51	0.016	0	0.152	0.007	0.026	0.043	0.022	0.047	0.028	0	0.225	0.013	0.046	0.038	0.015	0.038	69_51-2752125753 Ga0212042_101951 hypothetical protein
69_52	0.08	0.156	0.209	0.135	0.136	0.26	0.114	0.255	0.028	0.126	0.116	0.071	0.04	0.004	0.033	0.138	69_52-2752125754 Ga0212042_101952 hypothetical protein
69_53	0.153	0.025	0	0.053	0.055	0.141	0.012	0.06	0.015	0.043	0	0.091	0.096	0.245	0.021	0.052	69_53-2752125755 Ga0212042_101953 hypothetical protein
69_54	0.147	0.207	0.173	0.07	0.138	0.121	0.089	0.132	0.072	0.1	0.189	0.071	0.111	0.062	0.03	0.034	69_54-2752125756 Ga0212042_101954 hypothetical protein
69_55	0.081	0.115	0.116	0.057	0.086	0.069	0.077	0.11	0.004	0.028	0.07	0.031	0.082	0.049	0.012	0.057	69_55-2752125757 Ga0212042_101955 hypothetical protein
69_56	0	0.059	0.088	0.008	0.108	0.01	0.091	0.067	0	0.102	0.076	0.013	0.046	0.017	0.068	0.07	69_56-2752125758 Ga0212042_101956 hypothetical protein
69_57	0.074	0.118	0.067	0.072	0.135	0.077	0.046	0.093	0.01	0.046	0.028	0.052	0.002	0.014	0.009	0.022	69_57-2752125759 Ga0212042_101957 hypothetical protein
69_58	0.037	0.063	0.055	0.022	0.073	0.135	0.042	0.078	0.022	0.054	0.04	0.03	0.055	0.043	0.021	0.016	69_58-2752125760 Ga0212042_101958 uncharacterized protein DUF1983
69_59	0.014	0.068	0.072	0.019	0.145	0.1	0.065	0.115	0.025	0.117	0.091	0.033	0.101	0.065	0.026	0.129	69_59-2752125761 Ga0212042_101959 phage tail assembly chaperone
69_60	0.066	0.078	0.013	0	0.015	0.034	0.018	0.011	0.042	0.073	0.023	0	0.025	0.059	0.023	0.019	69_60-2752125762 Ga0212042_101960 acetyltransferase (GNAT) family protein
69_61	0.046	0.039	0.144	0.178	0.159	0.134	0.057	0.097	0.055	0.068	0.123	0.12	0.106	0.109	0.024	0.079	69_61-2752125763 Ga0212042_101961 hypothetical protein
69_62	0.151	0.156	0.152	0.093	0.181	0.159	0.119	0.147	0.1	0.111	0.02	0.084	0.107	0.041	0.036	0.06	69_62-2752125764 Ga0212042_101962 hypothetical protein
69_63	0.099	0.225	0.199	0.122	0.196	0.235	0.106	0.195	0.006	0.06	0.063	0.064	0.02	0.056	0.026	0.032	69_63-2752125765 Ga0212042_101963 N12 class adenine-specific DNA methylase
69_64	0.616	0.415	0.887	0.444	0.396	0.601	0.496	0.707	0.328	0.356	0.197	0.179	0.113	0.191	0.106	0.403	69_64-2752125767 Ga0212042_101965 phosphoadenosine phosphosulfate reductase family protein
69_65	4.282	4.937	3.523	4.157	3.218	3.418	3.486	3.739	0.416	1.603	0.251	0.778	0.505	0.098	0.259	0.486	69_65-2752125768 Ga0212042_101966 sulfate adenylyltransferase subunit 2
69_66	5.363	6.523	5.741	5.277	5.773	5.79	4.649	4.593	0.581	0.676	0.267	0.859	0.648	0.296	0.413	0.52	69_66-2752125769 Ga0212042_101967 bifunctional enzyme CysN/CysC
69_67	2.203	2.519	2.262	2.243	2.63	1.954	1.885	1.955	0.315	0.586	0.392	0.069	0.129	0.385	0.052	0.487	69_67-2752125770 Ga0212042_101968 UDP-galactose 4-epimerase
69_68	1.533	1.772	1.508	1.722	1.767	0.833	1.493	0.818	0.491	0.536	0.555	0.532	0.286	0.369	0.139	0.192	69_68-2752125771 Ga0212042_101969 nucleotidyltransferase-like protein
76_1	0.401	0.438	0.115	0.22	0.121	0.108	0.299	0.206	0.271	0.191	0.068	0.193	0.074	0.048	0.087	0.026	76_1-2752125772 Ga0212042_10201 bisphosphoglycerate-dependent phosphoglycerate mutase family 1
76_2	1.837	1.521	1.717	2.025	1.724	1.512	1.951	1.285	0.162	0.707	0.488	0.208	0.553	0.298	0.079	0.043	76_2-2752125773 Ga0212042_10202 fatty acid desaturase
76_3	1.973	1.507	1.497	1.327	1.09	1.123	2.108	1.475	0.575	0.603	0.471	0.62	0.348	0.199	0.419	0.464	76_3-2752125774 Ga0212042_10203 diadenosine tetraphosphate (Ap4A) HIT family hydrolase
76_4	1.137	1.047	0.976	0.879	0.767	0.625	0.947	1.229	0.27	0.143	0.315	0.215	0.294	0.195	0.203	0.244	76_4-2752125775 Ga0212042_10204 hypothetical protein
76_4	1.137	1.047	0.976	0.879	0.767	0.625	0.947	1.229	0.27	0.143	0.315	0.215	0.294	0.195	0.203	0.244	76_4-2752125776 Ga0212042_10205 nucleotidyltransferase-like protein
76_5	0.635	0.874	0.678	0.866	1.005	0.691	0.572	0.891	0.162	0.131	0.207	0.173	0.323	0.217	0.086	0.049	76_5-2752125778 Ga0212042_10207 aminotransferase class V
76_6	0.303	0.314	0.241	0.226	0.268	0.054	0.19	0.111	0.286	0.108	0.14	0.391	0.382	0.065	0.049	0.054	76_6-2752125779 Ga0212042_10208 predicted nucleotidyltransferase
76_7	0.741	0.439	0.545	0.376	0.513	0.304	0.612	0.404	0.087	0.207	0.118	0.328	0.401	0.182	0.297	0.165	76_7-2752125780 Ga0212042_10209 nucleotidyltransferase-like protein
76_8	0.373	0.175	0.299	0.272	0.357	0.333	0.304	0.455	0.108	0.115	0.111	0.124	0.184	0.149	0.175	0.181	76_8-2752125781 Ga0212042_102010 putative AbiEii toxin of type IV toxin-antitoxin system
76_9	0.175	0.519	0.3	0.146	0.417	0.478	0.15	0.646	0.167	0.35	0.182	0.128	0.461	0.318	0.102	0.424	76_9-2752125782 Ga0212042_102011 probable addiction module antidote protein
76_10	0.162	0.091	0.078	0.086	0.075	0.016	0.102	0.174	0.101	0.157	0.022	0.076	0.09	0.028	0.087	0.088	76_10-2752125783 Ga0212042_102012 DNA-3-methyladenine glycosylase II
83_1	0.682	0.722	0.605	0.89	0.733	0.754	0.796	0.441	0.135	0.398	0.3	0.027	0.22	0.391	0.165	0.102	83_1-2752125784 Ga0212042_10211 tRNA(Ile)-lysidine synthetase-like protein
83_2	1.142	0.442	0.729	0.868	0.76	0.526	0.888	0.675	0.147	0.193	0.249	0.2	0.309	0.113	0.207	0.047	83_2-2752125785 Ga0212042_10212 dTDP-glucose 4,6-dehydratase
83_3	3.207	1.708	1.512	2.612	1.581	1.521	2.628	1.513	0.511	0.315	0.41	0.734	0.083	0.28	0.58	0.354	83_3-2752125786 Ga0212042_10213 dTDP-4-dehydrorhamnose reductase
83_4	3.65	1.662	1.753	2.952	1.661	1.951	2.399	1.816	0.707	0.384	0.071	1.125	0.324	0.42	0.684	0.219	83_4-2752125787 Ga0212042_10214 protease-4
83_8	3.049	4.059	3.919	2.932	4.181	4.69	2.638	4.246	0.241	0.214	1.104	0.42	0.326	0.796	0.462	0.396	83_8-2752125794 Ga0212042_102112 peptide chain release factor 2 (bRF-2)
83_9	0.575	0.638	0.65	0.683	0.488	0.727	0.573	0.595	0.171	0.157	0.215	0.031	0.325	0.265	0.071	0.22	83_9-2752125795 Ga0212042_102113 2-C-methyl-D-erythritol 4-phosphate cytidylyltransferase
83_10	0.867	0.677	0.6	0.612	0.532	0.664	1.101	0.61	0.321	0.12	0.157	0.122	0.166	0.253	0.062	0.19	83_10-2752125796 Ga0212042_102114 2-C-methyl-D-erythritol 2,4-cyclodiphosphate synthase
83_11	0.304	0.319	0.176	0.405	0.33	0.368	0.542	0.419	0.161	0.225	0.018	0.058	0.013	0.086	0.136	0.141	83_11-2752125797 Ga0212042_102115 2'-5' RNA ligase
83_12	0.926	0.308	0.458	0.868	0.539	0.405	0.734	0.461	0.167	0.065	0.246	0.311	0.247	0.116	0.146	0.172	83_12-2752125798 Ga0212042_102116 tRNA threonylcarbamoyladenosine biosynthesis protein TsaB
83_13	1.465	1.407	1.123	1.602	1.321	1.278	1.839	1.349	0.077	0.267	0.103	0.024	0.121	0.234	0.459	0.364	83_13-2752125799 Ga0212042_102117 [SSU ribosomal protein S18P]-alanine acetyltransferase
83_13	1.465	1.407	1.123	1.602	1.321	1.278	1.839	1.349	0.077	0.267	0.103	0.024	0.121	0.234	0.459	0.364	83_13-2752125800 Ga0212042_102118 DNA polymerase
83_14	1.061	0.893	1.114	0.952	0.91	1.075	1.111	1.256	0.053	0.029	0.327	0.241	0.176	0.376	0.128	0.092	83_14-2752125802 Ga0212042_102120 MFS transporter
83_15	1.515	1.396	1.242	1.282	1.055	1.18	1.412	1.251	0.04	0.6	0.17	0.112	0.065	0.372	0.031	0.206	83_15-2752125803 Ga0212042_102121 alanine racemase
83_16	19.819	23.558	25.743	18.731	18.743	25.176	15.916	21.597	2.396	4.117	6.04	0.629	1.7	2.001	0.581	0.785	83_16-2752125804 Ga0212042_102122 peptidyl-prolyl cis-trans isomerase C
83_17	8.972	11.048	11.968	7.617	7.663	7.797	5.802	6.58	0.306	2.334	0.941	0.87	1.248	2.934	0.698	1.603	83_17-2752125805 Ga0212042_102123 hypothetical protein
83_18	6.932	8.637	10.456	7.642	7.376	8.371	5.718	5.701	0.989	1.411	2.059	0.563	0.224	0.843	0.667	0.097	83_18-2752125806 Ga0212042_102124 intracellular septation protein A
83_19	1.948	1.321	0.985	1.785	0.906	1.05	1.128	0.961	0.047	0.185	0.331	0.437	0.022	0.135	0.025	0.162	83_19-2752125807 Ga0212042_102125 hypothetical protein
83_19	1.948	1.321	0.985	1.785	0.906	1.05	1.128	0.961	0.047	0.185	0.331	0.437	0.022	0.135	0.025	0.162	83_19-2752125808 Ga0212042_102126 pyridine nucleotide-disulfide oxidoreductase
83_20	9.526	7.626	7.372	7.7	5.413	6.003	8.749	5.883	2.065	1.983	3.113	1.54	1.989	0.128	0.286	0.771	83_20-2752125809 Ga0212042_102127 MlaA lipoprotein
83_21	4.612	4.815	5.281	5.895	4.076	3.427	5.301	4.815	0.597	1.313	1.997	0.906	0.917	0.326	0.925	0.087	83_21-2752125810 Ga0212042_102128 MlaA lipoprotein
83_22	2.714	1.86	1.649	2.724	2.105	1.376	2.4	1.004	0.362	0.168	0.117	0.073	0.382	0.234	0.243	0.111	83_22-2752125811 Ga0212042_102129 oligopeptidase A
83_23	4.373	4.522	3.177	4.331	3.525	3.141	3.71	2.165	1.184	1.947	0.534	0.479	0.822	0.611	0.617	0.578	83_23-2752125812 Ga0212042_102130 dihydroorotase
83_24	2.815	2.692	2.49	3.113	1.954	1.545	2.901	1.685	0.279	0.304	0.253	0.528	0.325	0.167	0.333	0.2	83_24-2752125813 Ga0212042_102131 aspartate carbamoyltransferase
83_25	4.009	3.655	4.363	3.721	3.252	2.62	3.556	2.196	0.931	1.278	1.245	0.764	0.59	0.604	0.57	0.099	83_25-2752125814 Ga0212042_102132 pyrimidine operon attenuation protein/uracil phosphoribosyltransferase
83_26	3.335	4.381	4.613	3.508	3.525	2.646	2.819	2.555	0.552	0.793	1.298	1.179	1.388	0.186	0.784	0.539	83_26-2752125815 Ga0212042_102133 putative Holliday junction resolvase
83_27	5.817	10.517	9.849	5.752	8.906	9.748	5.199	7.031	0.258	2.269	1.225	0.053	1.633	0.738	0.424	0.57	83_27-2752125816 Ga0212042_102134 putative transcriptional regulator
83_28	12.436	19.785	19.561	13.588	19.653	22.702	12.111	20.247	0.412	1.393	3.136	0.865	1.147	1.946	1.023	1.452	83_28-2752125817 Ga0212042_102135 ubiquinone biosynthesis monooxygenase Coq7
83_29	1.031	1.203	1.121	0.936	1.205	1.083	0.708	1.064	0.422	0.279	0.304	0.088	0.318	0.199	0.134	0.225	83_29-2752125818 Ga0212042_102136 hypothetical protein
83_31	34.744	32.178	33.572	31.664	24.261	30.353	32.222	45.088	8.66	7.478	5.453	6.467	5.097	9.094	12.765	14.24	83_31-2752125819 Ga0212042_102137 SSU ribosomal protein S16P
83_32	4.334	2.031	2.898	3.064	1.21	1.635	3.693	2.874	1.155	0.886	0.781	1.402	0.215	0.135	1.563	1.133	83_32-2752125820 Ga0212042_102138 RimM domain-containing protein
83_33	9.742	6.852	5.685	8.246	3.284	3.166	7.242	5.794	2.604	1.862	1.529	3.542	0.568	0.544	2.255	3.388	83_33-2752125821 Ga0212042_102139 16S rRNA processing protein RimM
83_34	9.704	5.926	5.254	8.321	3.045	3.403	7.139	5.407	0.409	1.871	1.445	2.253	0.937	0.998	1.546	1.628	83_34-2752125822 Ga0212042_102140 tRNA (guanine-N1)-methyltransferase
83_35	16.174	10.526	9.939	14.782	7.152	6.055	12.494	7.064	0.832	1.391	3.411	0.876	1.927	1.353	2.394	1.375	83_35-2752125824 Ga0212042_102142 LSU ribosomal protein L19P
87_1	4.97	9.142	9.041	5.91	10.799	13.969	5.44	9.555	2.833	4.834	1.901	2.347	4.974	6.037	2.379	2.453	87_1-2752125825 Ga0212042_10221 hypothetical protein
87_2	0.616	0.478	0.635	0.691	0.548	0.543	0.664	0.728	0.131	0.098	0.122	0.212	0.069	0.062	0.104	0.154	87_2-2752125826 Ga0212042_10222 ATP-binding cassette subfamily B protein
87_4	0.497	0.327	0.31	0.432	0.384	0.377	0.309	0.298	0.215	0.141	0.102	0.272	0.152	0.074	0.06	0.078	87_4-2752125827 Ga0212042_10223 chemotaxis protein MotA
87_5	0.553	0.565	0.657	0.632	0.449	0.592	0.494	0.621	0.017	0.269	0.174	0.229	0.049	0.063	0.103	0.263	87_5-2752125828 Ga0212042_10224 chemotaxis protein MotB
87_6	0.171	0.094	0.09	0.237	0.094	0.121	0.305	0.102	0.06	0.094	0.155	0.198	0.073	0.125	0.104	0.066	87_6-2752125829 Ga0212042_10225 hypothetical protein
87_7	2.291	1.818	1.425	1.51	1.462	1.062	1.51	1.309	0.871	0.576	0.11	0.224	0.316	0.264	0.313	0.268	87_7-2752125830 Ga0212042_10226 hypothetical protein
87_8	0.633	0.427	0.469	0.636	0.287	0.243	0.652	0.355	0.265	0.074	0.293	0.179	0.101	0.051	0.102	0.137	87_8-2752125831 Ga0212042_10227 DALR anticodon binding protein
87_10	4.506	5.276	5.036	4.609	5.007	5.704	4.523	5.783	1.428	1.005	0.878	0.842	0.438	1.073	0.767	1.346	87_10-2752125834 Ga0212042_102210 peptidyl-prolyl cis-trans isomerase A (cyclophilin A)/peptidyl-prolyl cis-trans isomerase B (cyclophilin B)
87_11	6.252	6.236	4.814	5.088	4.743	4.912	6.418	4.244	0.495	0.419	1.478	0.818	1.63	0.795	0.952	0.667	87_11-2752125835 Ga0212042_102211 peptidyl-prolyl cis-trans isomerase B (cyclophilin B)
87_12	5.321	5.368	5.299	4.535	4.835	3.957	4.539	3.096	0.099	1.317	0.811	0.17	0.533	0.591	0.612	0.257	87_12-2752125836 Ga0212042_102212 O-succinylhomoserine sulfhydrylase
87_13	5.029	7.535	6.492	4.706	6.128	6.301	4.343	4.507	0.669	0.965	0.927	0.461	0.812	0.206	0.527	0.404	87_13-2752125837 Ga0212042_102213 amidophosphoribosyltransferase
87_14	2.501	3.581	3.132	2.23	3.36	3.477	2.257	2.41	0.219	0.729	0.248	0.431	0.351	0.352	0.399	0.535	87_14-2752125838 Ga0212042_102214 hypothetical protein
87_15	6.574	7.14	6.979	5.883	6.923	6.827	6.119	5.785	0.666	0.657	2.35	1.767	2.214	1.775	0.727	1.312	87_15-2752125839 Ga0212042_102215 membrane protein required for colicin V production
87_16	5.359	5.141	6.201	5.075	7.355	8.513	5.893	8.065	0.909	1.392	1.173	0.137	0.731	0.988	0.493	1.653	87_16-2752125840 Ga0212042_102216 sporulation related protein
87_16	5.359	5.141	6.201	5.075	7.355	8.513	5.893	8.065	0.909	1.392	1.173	0.137	0.731	0.988	0.493	1.653	87_16-2752125841 Ga0212042_102217 hypothetical protein
87_17	0.716	0.31	0.364	0.652	0.439	0.119	0.601	0.214	0.202	0.139	0.026	0.187	0.237	0.069	0.074	0.131	87_17-2752125842 Ga0212042_102218 Mur ligase-like protein
92_1	1.479	2.325	2.109	1.73	1.689	1.74	1.596	2.282	0.423	0.578	0.35	0.102	0.313	0.732	0.381	0.605	92_1-2752125843 Ga0212042_10231 hypothetical protein
92_2	0.33	0.26	0.259	0.279	0.232	0.157	0.208	0.366	0.24	0.266	0.041	0.065	0.124	0.089	0.083	0.105	92_2-2752125844 Ga0212042_10232 hypothetical protein
92_3	0.922	0.984	0.791	0.971	0.864	0.931	0.818	0.985	0.237	0.292	0.171	0.087	0.139	0.173	0.049	0.141	92_3-2752125845 Ga0212042_10233 hypothetical protein
92_4	4.639	4.47	3.151	3.493	2.873	2.081	2.371	1.875	0.955	0.793	0.189	0.514	0.191	0.185	0.07	0.352	92_4-2752125847 Ga0212042_10235 PAS domain S-box-containing protein
92_5	3.922	4.248	3.488	2.728	4.136	3.833	2.538	3.823	0.472	0.655	0.506	0.587	0.937	0.516	0.061	0.47	92_5-2752125848 Ga0212042_10236 hypothetical protein
92_6	0	0	0	0	0	0	0	0	0	0	0	0	0	0	0	0	92_6-2752125849 Ga0212042_10237 hypothetical protein
92_7	3.649	6.239	4.528	3.222	5.065	4.091	2.371	2.955	0.918	0.868	0.273	0.432	1.093	0.385	0.129	0.413	92_7-2752125850 Ga0212042_10238 PAS domain-containing protein
92_8	3.925	5.786	5.711	4.141	6.953	5.31	3.066	4.188	0.977	1.073	1.191	1.515	1.983	0.71	0.354	1.016	92_8-2752125851 Ga0212042_10239 PAS domain S-box-containing protein/diguanylate cyclase (GGDEF)-like protein
92_8	3.925	5.786	5.711	4.141	6.953	5.31	3.066	4.188	0.977	1.073	1.191	1.515	1.983	0.71	0.354	1.016	92_8-2752125852 Ga0212042_102310 EAL domain-containing protein
92_9	24.477	27.802	22.976	23.755	26.642	23.498	24.647	25.063	0.874	1.654	2.898	2.121	4.546	1.505	2.697	1.584	92_9-2752125853 Ga0212042_102311 hypothetical protein
92_10	25.376	27.044	23.482	23.125	28.013	23.717	23.625	25.249	0.944	1.07	2.629	3.463	3.673	3.228	3.283	3.622	92_10-2752125854 Ga0212042_102312 phage tail-like protein
92_11	11.828	10.636	9.297	10.8	10.587	8.312	10.641	9.659	0.8	0.465	1.367	1.982	1.786	1.371	1.117	0.513	92_11-2752125855 Ga0212042_102313 phage tail-like protein
92_12	4.331	3.332	3.51	4.505	4.133	3.735	4.045	3.446	0.691	0.486	0.984	1.507	1.296	0.619	0.378	1.09	92_12-2752125856 Ga0212042_102314 hypothetical protein
92_13	5.85	4.133	4.067	6.345	4.223	3.824	5.725	3.886	0.314	0.413	0.876	0.416	0.571	0.748	0.266	1.052	92_13-2752125857 Ga0212042_102315 hypothetical protein
92_14	4.14	2.198	2.079	4.462	2.277	1.966	4.09	1.976	0.734	0.847	0.739	0.193	0.768	0.137	0.539	0.227	92_14-2752125858 Ga0212042_102316 phage protein D
92_15	2.584	1.186	1.095	3.359	1.152	0.855	2.977	1.066	0.74	0.741	0.556	0.61	0.433	0.409	0.202	0.258	92_15-2752125859 Ga0212042_102317 hypothetical protein
92_16	1.328	0.422	0.49	1.827	0.586	0.331	1.655	0.454	0.24	0.119	0.107	0.135	0.037	0.202	0.103	0.029	92_16-2752125860 Ga0212042_102318 uncharacterized Zn-binding protein involved in type VI secretion
92_16	1.328	0.422	0.49	1.827	0.586	0.331	1.655	0.454	0.24	0.119	0.107	0.135	0.037	0.202	0.103	0.029	92_16-2752125861 Ga0212042_102319 hypothetical protein
92_17	2.64	0.971	0.871	2.645	1.168	0.943	2.435	1.023	0.356	0.435	0.272	0.287	0.274	0.107	0.343	0.077	92_17-2752125862 Ga0212042_102320 hypothetical protein
93_1	1.099	1.443	0.76	0.909	0.933	0.801	0.461	0.343	0.256	0.148	0.074	0.119	0.085	0.104	0.087	0.145	93_1-2752125863 Ga0212042_10241 AcrB/AcrD/AcrF family protein
93_2	1.167	1.186	0.76	0.868	0.657	0.538	0.533	0.516	0.146	0.336	0.185	0.054	0.187	0.063	0.08	0.257	93_2-2752125864 Ga0212042_10242 cobalt-zinc-cadmium efflux system membrane fusion protein
93_3	1.139	0.84	0.727	1.357	0.588	0.523	0.828	0.49	0.268	0.324	0.229	0.508	0.224	0.191	0.193	0.046	93_3-2752125865 Ga0212042_10243 cobalt-zinc-cadmium efflux system outer membrane protein
93_4	6.073	5.333	5.43	4.799	5.137	5.446	5.177	5.332	2.199	1.909	1.539	1.214	0.621	1.765	0.761	0.794	93_4-2752125866 Ga0212042_10244 hypothetical protein
93_5	2.512	4.047	5.345	3.682	3.677	3.889	2.902	3.165	0.657	1.081	1.828	0.826	1.034	1.538	0.827	0.318	93_5-2752125867 Ga0212042_10245 septum formation protein
93_6	6.117	2.94	3.818	5.63	2.23	2.644	6.61	5.631	1.803	1.35	0.942	1.455	1.193	1.104	3.091	3.499	93_6-2752125868 Ga0212042_10246 uncharacterized protein
93_7	0	0	0	0	0	0	0	0	0	0	0	0	0	0	0	0	93_7-2752125869 Ga0212042_10247 ribosomal protein L32
93_8	5.821	1.552	1.923	5.472	1.209	1.352	4.651	2.191	1.068	0.102	0.372	0.298	0.083	0.066	0.957	0.62	93_8-2752125870 Ga0212042_10248 phosphate:acyl-[acyl carrier protein] acyltransferase
93_9	10.296	7.359	7.726	9.819	6.788	7.27	8.434	6.989	2.231	0.643	0.542	0.814	1.239	0.879	0.271	0.216	93_9-2752125871 Ga0212042_10249 3-oxoacyl-[acyl-carrier-protein] synthase III
93_10	6.204	3.853	3.802	5.152	3.602	3.832	5.325	3.642	1.048	0.524	0.657	0.817	0.471	0.831	0.318	0.376	93_10-2752125872 Ga0212042_102410 [acyl-carrier-protein] S-malonyltransferase
93_11	6.172	4.073	3.382	5.563	3.151	3.694	4.877	2.769	1.512	0.817	1.126	0.395	0.259	0.803	0.134	0.203	93_11-2752125873 Ga0212042_102411 short subunit dehydrogenase
93_12	22.049	11.263	9.914	20.013	8.107	7.364	21.662	12.316	2.775	0.825	0.759	0.299	2.914	1.256	2.315	4.729	93_12-2752125874 Ga0212042_102412 acyl carrier protein
93_13	13.545	6.613	5.138	11.15	4.237	3.046	10.691	3.75	1.142	0.259	1.999	1.471	1.757	0.847	1.282	1.205	93_13-2752125875 Ga0212042_102413 3-oxoacyl-[acyl-carrier-protein] synthase II
108_2	4.047	5.128	4.711	3.882	5.259	5.109	3.829	5.186	0.339	0.173	0.304	0.425	0.452	0.514	0.099	0.884	108_2-2752125877 Ga0212042_10252 pyruvate dehydrogenase E1 component
108_3	5.816	7.178	6.907	6.081	6.562	6.944	5.637	6.641	0.717	1.02	0.762	0.439	0.253	0.823	0.676	0.643	108_3-2752125878 Ga0212042_10253 methenyltetrahydrofolate cyclohydrolase /5,10-methylenetetrahydrofolate dehydrogenase (NADP+)
108_4	6.055	6.342	7.157	5.228	4.912	6.279	5.648	6.623	0.498	1.114	1.623	1.462	0.758	0.556	0.344	1.285	108_4-2752125879 Ga0212042_10254 hypothetical protein
108_5	3.132	2.327	2.12	2.223	1.772	1.551	2.055	1.014	0.28	0.636	0.517	0.56	0.261	0.141	0.118	0.167	108_5-2752125880 Ga0212042_10255 5,10-methylenetetrahydrofolate reductase (NAD(P))
109_1	0.299	0.63	0.496	0.53	1.17	0.991	0.596	0.953	0.205	0.499	0.149	0.201	1.079	0.418	0.157	0.334	109_1-2752125881 Ga0212042_10261 hypothetical protein
109_2	2.034	2.622	4.002	1.592	4.336	6.221	2.565	4.707	0.784	0.939	1.808	0.334	1.533	1.633	0.101	1.349	109_2-2752125882 Ga0212042_10262 hypothetical protein
109_3	1.269	2.994	3.341	1.358	4.101	6.18	1.802	4.988	0.224	0.996	1.33	0.328	0.977	0.432	0.793	0.54	109_3-2752125883 Ga0212042_10263 hypothetical protein
109_4	0.043	0	0.161	0.057	0.014	0	0.026	0.035	0.038	0	0.171	0.098	0.024	0	0.045	0.061	109_4-2752125884 Ga0212042_10264 YdaS antitoxin of YdaST toxin-antitoxin system
109_5	0.096	0.201	0.128	0.331	0.12	0.128	0.116	0.199	0.064	0.272	0.159	0.36	0.044	0.121	0.017	0.103	109_5-2752125885 Ga0212042_10265 hypothetical protein
109_6	0.225	0.194	0.556	0.46	0.471	0.473	0.315	0.488	0.09	0.117	0.215	0.111	0.243	0.382	0.105	0.291	109_6-2752125886 Ga0212042_10266 hypothetical protein
109_7	0.097	0.093	0.134	0.202	0.155	0.208	0.131	0.204	0.084	0.108	0.105	0.123	0.092	0.235	0.063	0.17	109_7-2752125887 Ga0212042_10267 hypothetical protein
109_8	0.191	0.22	0.262	0.261	0.129	0.221	0.226	0.141	0.08	0.11	0.038	0.19	0.051	0.204	0.04	0.061	109_8-2752125888 Ga0212042_10268 hypothetical protein
109_9	1.188	1.41	1.4	1.265	1.757	1.712	1.344	1.708	0.197	0.701	0.45	0.317	0.781	0.614	0.194	0.265	109_9-2752125889 Ga0212042_10269 hypothetical protein
109_10	2.085	1.743	2.5	1.516	2.44	3.041	2.402	2.58	0.593	1.344	1.308	0.208	1.534	1.509	0.246	1.094	109_10-2752125890 Ga0212042_102610 uncharacterized protein DUF4411
109_11	3.856	5.007	5.672	3.002	5.099	7.187	3.961	5.828	1.202	1.43	2.343	0.442	1.154	1.092	0.584	2.089	109_11-2752125891 Ga0212042_102611 Zn-dependent peptidase ImmA (M78 family)
109_12	1.258	2.112	2.277	1.236	1.875	2.83	1.407	2.271	0.557	0.605	0.919	0.295	0.458	0.253	0.292	0.569	109_12-2752125892 Ga0212042_102612 transposase-like protein
109_13	0.359	0.37	0.355	0.168	0.282	0.28	0.345	0.297	0.264	0.229	0.095	0.149	0.087	0.068	0.146	0.052	109_13-2752125893 Ga0212042_102613 hypothetical protein
109_14	0.473	0.581	0.497	0.534	0.341	0.475	0.54	0.259	0.19	0.074	0.241	0.195	0.146	0.29	0.18	0.253	109_14-2752125894 Ga0212042_102614 hypothetical protein
109_15	1.016	0.902	1.19	1.014	0.986	1.229	1.132	1.365	0.145	0.209	0.256	0.063	0.121	0.411	0.275	0.27	109_15-2752125895 Ga0212042_102615 phage anti-repressor protein
109_16	0.299	0.249	0.233	0.218	0.27	0.262	0.352	0.257	0.245	0.218	0.241	0.069	0.07	0.297	0.052	0.273	109_16-2752125897 Ga0212042_102617 hypothetical protein
109_17	2.325	4.255	3.888	2.431	3.503	5.042	2.699	4.79	1.408	1.504	1.145	0.452	0.53	1.499	0.961	0.66	109_17-2752125898 Ga0212042_102618 hypothetical protein
109_18	0.154	0.043	0.07	0.045	0.06	0.092	0.109	0.06	0.02	0.075	0.121	0.079	0.06	0.096	0.066	0.009	109_18-2752125899 Ga0212042_102619 hypothetical protein
109_19	0.109	0.204	0.164	0.204	0.267	0.12	0.104	0.212	0.139	0.129	0.131	0.089	0.221	0.142	0.086	0.149	109_19-2752125900 Ga0212042_102620 hypothetical protein
109_20	0.087	0.277	0.192	0.281	0.156	0.202	0.136	0.083	0.083	0.188	0.11	0.163	0.076	0.141	0.111	0.144	109_20-2752125901 Ga0212042_102621 hypothetical protein
109_21	0.27	0.261	0.271	0.191	0.227	0.327	0.326	0.543	0.035	0.082	0.074	0.054	0.125	0.199	0.145	0.132	109_21-2752125902 Ga0212042_102622 HNH endonuclease
109_22	0.363	0.021	0.147	0.325	0.374	0.302	0.21	0.254	0.061	0.019	0.109	0.156	0.21	0.045	0.055	0.046	109_22-2752125903 Ga0212042_102623 uncharacterized protein DUF1376
109_23	0.446	0.263	0.206	0.408	0.525	0.391	0.267	0.43	0.119	0.184	0.035	0.278	0.193	0.242	0.026	0.072	109_23-2752125904 Ga0212042_102624 hypothetical protein
109_24	0.206	0.422	0.21	0.113	0.231	0.225	0.142	0.17	0.18	0.266	0.122	0.168	0.065	0.217	0.095	0.062	109_24-2752125905 Ga0212042_102625 hypothetical protein
109_25	0.241	0.244	0.114	0.082	0.204	0.286	0.142	0.141	0.156	0.204	0.131	0.108	0.165	0.241	0.169	0.053	109_25-2752125906 Ga0212042_102626 hypothetical protein
109_26	0.305	0.311	0.59	0.509	0.451	0.474	0.365	0.292	0.058	0.326	0.586	0.177	0.261	0.109	0.049	0.104	109_26-2752125907 Ga0212042_102627 hypothetical protein
223_22	0.07	0.13	0.048	0.085	0.082	0.052	0.062	0.064	0.03	0.083	0.028	0.009	0.076	0.008	0.03	0.066	223_22-2752125908 Ga0212042_102628 hypothetical protein
109_28	0.22	0.269	0.21	0.234	0.188	0.254	0.192	0.229	0.086	0.375	0.082	0.136	0.094	0.127	0.028	0.076	109_28-2752125909 Ga0212042_102629 phage terminase large subunit GpA
110_1	1.374	1.562	1.83	1.606	1.829	2.26	1.603	2.073	0.289	0.344	0.257	0.231	0.236	0.755	0.332	0.467	110_1-2752125910 Ga0212042_10271 wyosine [tRNA(Phe)-imidazoG37] synthetase (radical SAM superfamily)
110_2	7.827	3.731	4.226	5.609	3.021	3.09	4.822	3.078	1.935	0.8	0.968	1.443	0.686	0.394	0.655	0.546	110_2-2752125911 Ga0212042_10272 alginate export protein
110_3	0.498	0.341	0.552	0.426	0.598	0.653	0.422	0.498	0.177	0.051	0.025	0.042	0.055	0.116	0.067	0.047	110_3-2752125912 Ga0212042_10273 imidazolonepropionase-like amidohydrolase
110_4	0.34	0.301	0.421	0.352	0.618	0.429	0.282	0.586	0.049	0.054	0.072	0.174	0.342	0.169	0.088	0.133	110_4-2752125913 Ga0212042_10274 predicted secreted protein with PEP-CTERM sorting signal
110_5	0.284	0.339	0.302	0.233	0.421	0.299	0.218	0.335	0.076	0.215	0.027	0.135	0.171	0.173	0.107	0.099	110_5-2752125914 Ga0212042_10275 imidazolonepropionase-like amidohydrolase
110_6	0.098	0.208	0.195	0.086	0.288	0.197	0.116	0.283	0.015	0.102	0.065	0.086	0.078	0.07	0.023	0.04	110_6-2752125915 Ga0212042_10276 unsaturated chondroitin disaccharide hydrolase
110_7	0.153	0.309	0.164	0.066	0.27	0.353	0.139	0.224	0.14	0.25	0.176	0.046	0.136	0.162	0.051	0.105	110_7-2752125916 Ga0212042_10277 alginate export protein
110_8	0.064	0.025	0.049	0.043	0.024	0.076	0.05	0.09	0.063	0.043	0.043	0.074	0.042	0.034	0.018	0.095	110_8-2752125917 Ga0212042_10278 hypothetical protein
110_9	0.161	0.043	0.092	0.119	0.17	0.113	0.044	0.165	0.036	0.074	0.04	0.063	0.162	0.117	0.019	0.066	110_9-2752125918 Ga0212042_10279 hypothetical protein
110_10	0.719	0.993	1.176	0.836	1.753	1.64	0.763	1.766	0.077	0.245	0.286	0.194	0.673	0.53	0.239	0.638	110_10-2752125919 Ga0212042_102710 pimeloyl-ACP methyl ester carboxylesterase
110_11	0.117	0.249	0.168	0.189	0.263	0.216	0.107	0.221	0.013	0.172	0.112	0.007	0.049	0.163	0.055	0.119	110_11-2752125920 Ga0212042_102711 predicted MFS family arabinose efflux permease
110_11	0.117	0.249	0.168	0.189	0.263	0.216	0.107	0.221	0.013	0.172	0.112	0.007	0.049	0.163	0.055	0.119	110_11-2752125921 Ga0212042_102712 hypothetical protein
110_12	0.06	0.067	0.163	0.125	0.253	0.129	0.049	0.179	0.068	0.116	0.046	0.112	0.194	0.086	0.03	0.159	110_12-2752125922 Ga0212042_102713 acyl-CoA dehydrogenase-like protein
110_13	0.217	0.263	0.281	0.489	0.384	0.347	0.192	0.341	0.026	0.228	0.242	0.232	0.192	0.012	0.037	0.149	110_13-2752125923 Ga0212042_102714 acyl-CoA dehydrogenase-like protein
110_14	0.471	0.697	0.55	0.484	0.747	0.684	0.508	0.758	0.137	0.269	0.124	0.043	0.448	0.117	0.126	0.303	110_14-2752125924 Ga0212042_102715 acyl-CoA synthetase
110_15	0.416	0.637	0.313	0.244	0.622	0.374	0.188	0.401	0.24	0.67	0.334	0.146	0.332	0.262	0.143	0.178	110_15-2752125925 Ga0212042_102716 CoA transferase family III
110_16	0.188	0.244	0.349	0.21	0.349	0.329	0.205	0.358	0.042	0.128	0.127	0.067	0.184	0.049	0.048	0.188	110_16-2752125926 Ga0212042_102717 CoA transferase family III
110_17	0.068	0.243	0.406	0.064	0.095	0.147	0.077	0.087	0.07	0.245	0.395	0.111	0.033	0.189	0.031	0.1	110_17-2752125927 Ga0212042_102718 molybdopterin synthase subunit MoaD
110_18	0.096	0.074	0.114	0.025	0.229	0.134	0.114	0.3	0.113	0.074	0.099	0.027	0.138	0.149	0.087	0.11	110_18-2752125928 Ga0212042_102719 proteasome lid subunit RPN8/RPN11
110_19	0.133	0.121	0.057	0.099	0.173	0.175	0.111	0.237	0.105	0.06	0.02	0.042	0.072	0.136	0.056	0.116	110_19-2752125929 Ga0212042_102720 adenylyltransferase/sulfurtransferase
110_20	0.855	1.184	1.253	0.982	1.309	1.686	1.056	1.331	0.127	0.391	0.612	0.458	0.169	0.125	0.249	0.27	110_20-2752125930 Ga0212042_102721 pimeloyl-ACP methyl ester carboxylesterase
110_21	1.094	0.839	0.972	0.854	0.902	0.902	1.161	1.159	0.032	0.41	0.306	0.37	0.008	0.15	0.151	0.572	110_21-2752125931 Ga0212042_102722 lipid-A-disaccharide kinase
110_22	7.327	2.907	3.425	5.911	2.193	2.554	6.89	5.566	1.424	0.088	1.243	0.756	0.516	0.55	1.377	2.079	110_22-2752125932 Ga0212042_102723 aspartate kinase
114_1	0.343	0.343	0.362	0.34	0.335	0.336	0.385	0.372	0.151	0.08	0.056	0.103	0.168	0.049	0.102	0.13	114_1-2752125934 Ga0212042_10281 type I restriction enzyme R subunit
114_2	0.408	0.656	0.702	0.525	0.375	0.653	0.384	0.705	0.153	0.225	0.226	0.199	0.08	0.033	0.115	0.307	114_2-2752125935 Ga0212042_10282 mRNA interferase MazF
114_3	0.914	2.035	1.141	1.082	1.06	1.157	0.954	0.782	0.558	0.539	0.126	0.586	0.435	0.612	0.209	0.456	114_3-2752125936 Ga0212042_10283 antitoxin MazE
114_4	0.266	0.105	0.159	0.175	0.208	0.134	0.215	0.199	0.058	0.088	0.043	0.152	0.134	0.026	0.043	0.088	114_4-2752125937 Ga0212042_10284 restriction endonuclease S subunit
114_5	0.316	0.216	0.346	0.519	0.279	0.249	0.336	0.316	0.032	0.048	0.111	0.284	0.126	0.128	0.017	0.081	114_5-2752125938 Ga0212042_10285 type I restriction enzyme M protein
115_1	0	0	0	0	0	0	0	0	0	0	0	0	0	0	0	0	115_1-2752125939 Ga0212042_10291 DnaJ-like protein
115_2	0	0	0	0	0	0	0	0	0	0	0	0	0	0	0	0	115_2-2752125940 Ga0212042_10292 hypothetical protein
115_3	1.208	1.799	2.335	1.51	1.54	1.453	1.549	2.054	0.562	0.952	0.49	0.511	0.38	0.302	0.893	0.806	115_3-2752125941 Ga0212042_10293 hypothetical protein
115_4	0.117	0.367	0.294	0.197	0.187	0.264	0.251	0.518	0.122	0.267	0.177	0.262	0.063	0.105	0.076	0.204	115_4-2752125942 Ga0212042_10294 uncharacterized protein DUF2442
115_5	0.059	0	0.129	0.037	0.028	0	0.09	0.117	0.052	0	0.223	0.034	0.048	0	0.081	0.106	115_5-2752125943 Ga0212042_10295 uncharacterized protein DUF4160
115_6	0.214	0.468	0.266	0.286	0.307	0.291	0.282	0.553	0.113	0.084	0.247	0.086	0.082	0.099	0.216	0.16	115_6-2752125944 Ga0212042_10296 hypothetical protein
115_7	0.331	0.335	0.427	0.316	0.418	0.427	0.5	0.692	0.15	0.167	0.21	0.076	0.126	0.253	0.133	0.161	115_7-2752125945 Ga0212042_10297 RimJ/RimL family protein N-acetyltransferase
115_8	0.433	0.72	0.61	0.43	0.764	0.707	0.48	0.771	0.086	0.239	0.102	0.057	0.123	0.054	0.039	0.223	115_8-2752125946 Ga0212042_10298 ATP-dependent helicase HrpA
117_1	1.442	2.005	1.68	2.119	1.889	2.411	2.302	3.285	0.563	0.181	0.388	0.44	0.307	0.314	0.145	1.124	117_1-2752125947 Ga0212042_10301 hypothetical protein
117_2	5.751	6.4	6.757	6.82	8.088	7.596	10.016	14.3	0.547	1.799	0.507	0.671	0.551	0.898	1.295	3.085	117_2-2752125948 Ga0212042_10302 response regulator receiver domain-containing protein
117_3	2.793	1.943	2.194	2.666	2.428	2.589	3.967	4.896	0.29	0.359	0.624	0.27	0.674	0.604	0.436	1.713	117_3-2752125949 Ga0212042_10303 hypothetical protein
117_4	1.165	0.961	0.645	1.156	0.959	0.88	1.793	1.646	0.173	0.572	0.377	0.248	0.706	0.11	0.739	0.428	117_4-2752125950 Ga0212042_10304 histidine kinase/DNA gyrase B/HSP90-like ATPase
117_5	0.671	0.437	0.446	0.667	0.532	0.455	0.62	0.488	0.227	0.243	0.145	0.105	0.059	0.053	0.033	0.131	117_5-2752125951 Ga0212042_10305 DNA internalization-related competence protein ComEC/Rec2
117_6	0.348	0.371	0.435	0.229	0.508	0.559	0.329	0.557	0.029	0.155	0.145	0.062	0.046	0.186	0.086	0.122	117_6-2752125954 Ga0212042_10308 competence protein
121_1	0.751	0.833	0.787	0.945	0.967	1.003	0.776	1.067	0.323	0.309	0.184	0.241	0.361	0.243	0.138	0.42	121_1-2752125955 Ga0212042_10311 ATP-dependent helicase HrpA
121_2	0.793	1.295	1.854	0.901	1.931	2.486	1.259	2.214	0.358	0.146	0.085	0.282	0.404	0.447	0.226	0.228	121_2-2752125956 Ga0212042_10312 hypothetical protein
121_3	0.436	0.913	0.775	0.419	0.313	0.628	0.645	0.916	0.059	0.346	0.329	0.222	0.229	0.132	0.128	0.105	121_3-2752125957 Ga0212042_10313 uncharacterized protein DUF2442
121_4	8.793	17.357	28.586	10.902	19.358	24.846	14.428	33.692	3.338	7.764	8.697	2.638	5.569	7.262	0.401	13.89	121_4-2752125958 Ga0212042_10314 putative addiction module component (TIGR02574 family)
121_5	0	0	0	0	0	0	0	0	0	0	0	0	0	0	0	0	121_5-2752125959 Ga0212042_10315 hypothetical protein
121_6	2.347	3.589	2.687	3.284	4.67	3.183	2.603	2.375	0.97	1.113	1.177	1.818	3.106	1.555	1.028	1.264	121_6-2752125960 Ga0212042_10316 DnaJ like chaperone protein
121_7	1.401	1.028	1.075	1.127	0.961	0.831	1.092	0.834	0.239	0.081	0.367	0.236	0.116	0.062	0.079	0.157	121_7-2752125962 Ga0212042_10318 ABC-2 type transport system permease protein
121_8	2.074	1.628	1.323	1.981	0.738	1.029	1.555	0.866	0.535	0.407	0.457	0.367	0.119	0.022	0.181	0.372	121_8-2752125963 Ga0212042_10319 ABC-2 type transport system ATP-binding protein
131_1	5.347	4.891	5.895	6.218	7.502	8.989	6.385	8.686	0.938	1.598	2.517	2.185	1.925	2.476	1.731	3.217	131_1-2752125965 Ga0212042_10321 acyl transferase family protein
131_2	9.661	7.59	8.072	9.922	13.045	14.041	10.311	13.379	1.004	1.735	2.67	2.788	3.29	3.495	1.663	3.301	131_2-2752125966 Ga0212042_10322 acyl transferase family protein
131_3	6.003	4.7	5.357	6.283	8.143	9.324	6.524	9.5	0.999	1.773	1.222	1.634	1.834	1.301	1.461	1.419	131_3-2752125967 Ga0212042_10323 polyketide synthase-like dehydratase family protein
131_4	9.041	7.034	7.769	9.583	12.813	13.945	10.488	13.035	0.49	1.064	1.787	2.213	3.47	3.191	2.024	2.522	131_4-2752125968 Ga0212042_10324 hypothetical protein
131_5	5.69	3.878	3.636	6.793	7.89	8.378	7.082	9.185	0.296	1.253	1.74	2.713	2.305	3.147	2.207	3.882	131_5-2752125969 Ga0212042_10325 KR domain-containing protein
1251_1	70.883	60.924	49.669	68.615	57.38	45.95	62.687	48.144	10.515	7.43	10.781	2.269	9.952	10.241	4.928	4.946	1251_1-2752125970 Ga0212042_10331 hypothetical protein
132_2	2.281	1.539	1.305	2.177	1.159	1.161	1.916	1.159	0.074	0.111	0.361	0.03	0.224	0.196	0.094	0.138	132_2-2752125971 Ga0212042_10332 hypothetical protein
132_3	1.398	0.807	0.718	0.687	0.572	0.429	0.909	0.607	0.175	0.373	0.239	0.137	0.495	0.065	0.464	0.145	132_3-2752125972 Ga0212042_10333 hypothetical protein
132_4	5.462	5.399	5.36	5.301	5.177	5.291	4.935	4.469	0.324	1.55	1.711	0.267	1.7	0.734	0.378	0.237	132_4-2752125973 Ga0212042_10334 threonyl-tRNA synthetase
132_5	8.976	8.979	7.676	7.571	9.624	8.364	8.478	9.322	2.923	2.466	1.739	1.216	2.998	2.403	1.497	3.03	132_5-2752125974 Ga0212042_10335 translation initiation factor 3 (bIF-3)
132_6	20.532	17.029	15.937	20.441	18.255	17.07	17.71	16.978	0.089	2.711	4.552	1.582	2.503	2.967	0.544	0.568	132_6-2752125976 Ga0212042_10337 LSU ribosomal protein L35P
132_7	32.9	26.069	21.382	24.867	23.01	20.801	26.069	21.965	2.317	5.214	5.445	7.256	5.31	5.029	4.882	4.135	132_7-2752125977 Ga0212042_10338 LSU ribosomal protein L20P
132_8	3.444	2.148	1.732	2.439	1.414	1.458	2.721	1.271	0.244	0.508	0.274	0.479	0.087	0.534	0.421	0.165	132_8-2752125978 Ga0212042_10339 phenylalanyl-tRNA synthetase alpha subunit
132_9	2.322	1.769	1.277	2.036	1.572	1.159	1.517	0.775	0.655	0.158	0.138	0.449	0.055	0.257	0.129	0.155	132_9-2752125979 Ga0212042_103310 tRNA-binding EMAP/Myf-like protein
132_10	3.76	2.327	2.046	3.228	1.856	1.557	2.604	1.206	0.17	0.294	0.24	0.268	0.444	0.432	0.161	0.201	132_10-2752125980 Ga0212042_103311 phenylalanyl-tRNA synthetase beta subunit
137_1	3.936	5.252	5.674	3.707	4.488	5.32	3.624	4.967	0.323	0.64	0.182	0.692	0.617	0.537	0.561	0.739	137_1-2752125981 Ga0212042_10341 serine protease Do
137_2	0.547	0.649	0.78	0.65	0.633	0.78	0.794	0.923	0.07	0.14	0.435	0.28	0.185	0.154	0.238	0.221	137_2-2752125982 Ga0212042_10342 hypothetical protein
137_3	0.375	0.541	0.379	0.209	0.286	0.459	0.533	0.501	0.092	0.053	0.134	0.089	0.229	0.352	0.153	0.178	137_3-2752125983 Ga0212042_10343 SnoaL-like protein
137_4	3.702	3.904	5.369	3.15	3.422	4.604	3.632	4.208	1.196	0.7	0.349	0.986	0.897	1.726	0.536	1.075	137_4-2752125984 Ga0212042_10344 ribose-5-phosphate isomerase
137_5	3.219	3.307	4.759	2.314	2.126	2.833	3.015	3.522	0.933	1.404	1.069	0.335	0.418	0.445	0.31	1.347	137_5-2752125985 Ga0212042_10345 PhoU-like phosphate uptake regulator
137_6	0.749	1.054	1.072	0.855	0.968	1.168	0.93	1.178	0.094	0.268	0.241	0.078	0.145	0.118	0.044	0.058	137_6-2752125987 Ga0212042_10347 PilC-like protein with beta-propeller domain
137_6	0.749	1.054	1.072	0.855	0.968	1.168	0.93	1.178	0.094	0.268	0.241	0.078	0.145	0.118	0.044	0.058	137_6-2752125988 Ga0212042_10348 PilC-like protein with beta-propeller domain
137_6	0.749	1.054	1.072	0.855	0.968	1.168	0.93	1.178	0.094	0.268	0.241	0.078	0.145	0.118	0.044	0.058	137_6-2752125989 Ga0212042_10349 hypothetical protein
137_7	0.379	0.416	0.538	0.371	0.385	0.732	0.258	0.384	0.124	0.225	0.174	0.137	0.061	0.059	0.045	0.074	137_7-2752125990 Ga0212042_103410 hypothetical protein
137_8	0.531	0.537	0.453	0.571	0.824	0.788	0.438	0.487	0.121	0.152	0.166	0.16	0.107	0.178	0.095	0.089	137_8-2752125991 Ga0212042_103411 type IV pilus assembly protein PilX
137_9	0.347	0.48	0.848	0.436	0.697	0.74	0.41	0.769	0.17	0.265	0.345	0.132	0.055	0.112	0.084	0.179	137_9-2752125992 Ga0212042_103412 type IV pilus assembly protein PilW
137_10	0.331	0.48	0.354	0.168	0.522	0.541	0.303	0.432	0.074	0.246	0.181	0.068	0.059	0.243	0.048	0.203	137_10-2752125993 Ga0212042_103413 type IV pilus assembly protein PilV
137_11	0.296	0.423	0.347	0.319	0.428	0.318	0.272	0.365	0.16	0.198	0.168	0.044	0.186	0.244	0.042	0.107	137_11-2752125994 Ga0212042_103414 prepilin-type N-terminal cleavage/methylation domain-containing protein
138_1	0.685	0.527	0.429	0.743	0.612	0.561	0.644	0.389	0.139	0.224	0.181	0.098	0.119	0.148	0.078	0.028	138_1-2752125995 Ga0212042_10351 PAS domain S-box-containing protein
138_2	0.586	0.373	0.571	0.633	0.428	0.476	0.545	0.553	0.081	0.115	0.158	0.292	0.113	0.153	0.107	0.211	138_2-2752125996 Ga0212042_10352 PAS domain S-box-containing protein
138_3	0.661	0.781	1.152	0.765	1.717	1.18	0.641	1.022	0.127	0.283	0.078	0.189	0.56	0.234	0.145	0.14	138_3-2752125998 Ga0212042_10354 P-type E1-E2 ATPase
138_4	0.372	0.852	0.712	0.611	0.832	0.964	0.46	1.126	0.018	0.123	0.193	0.231	0.247	0.099	0.087	0.23	138_4-2752125999 Ga0212042_10355 P-type E1-E2 ATPase
138_5	0.299	0.351	0.497	0.252	0.311	0.382	0.248	0.432	0.075	0.119	0.27	0.138	0.249	0.206	0.044	0.128	138_5-2752126000 Ga0212042_10356 E1-E2 ATPase
138_5	0.299	0.351	0.497	0.252	0.311	0.382	0.248	0.432	0.075	0.119	0.27	0.138	0.249	0.206	0.044	0.128	138_5-2752126001 Ga0212042_10357 cation transport ATPase-like protein
138_6	4.49	7.542	9.15	4.789	6.041	8.828	4.994	7.286	0.786	1.277	0.813	1.126	1.399	1.817	1.542	2.436	138_6-2752126002 Ga0212042_10358 hypothetical protein
138_7	7.208	11.791	10.164	7.943	9.999	11.574	6.848	11.908	1.401	1.802	0.683	1.349	1.403	1.612	1.097	3.215	138_7-2752126003 Ga0212042_10359 general secretion pathway protein G
138_8	3.712	5.341	5.894	3.767	4.343	4.738	3.472	4.629	0.57	0.409	0.365	0.516	0.837	0.719	0.421	0.907	138_8-2752126004 Ga0212042_103510 general secretion pathway protein F
138_9	2.595	2.738	2.656	2.752	1.961	2.06	2.598	1.843	0.39	0.204	0.623	0.468	0.116	0.212	0.23	0.352	138_9-2752126005 Ga0212042_103511 general secretion pathway protein E
138_10	2.225	2.767	1.86	2.632	1.537	1.457	2.134	1.594	0.856	1.495	0.411	0.389	0.248	0.55	0.865	0.625	138_10-2752126006 Ga0212042_103512 hypothetical protein
143_1	0.517	0.443	0.538	0.453	0.227	0.32	0.266	0.559	0.213	0.217	0.156	0.063	0.197	0.177	0.04	0.288	143_1-2752126007 Ga0212042_10361 DNA polymerase III delta subunit-like protein
143_2	0.533	0.553	0.602	0.473	0.61	0.771	0.535	0.75	0.058	0.063	0.26	0.177	0.073	0.069	0.181	0.229	143_2-2752126008 Ga0212042_10362 thymidylate kinase
143_3	0.418	0.155	0.19	0.171	0.123	0.149	0.324	0.119	0.137	0.268	0.06	0.159	0.013	0.091	0.197	0.125	143_3-2752126009 Ga0212042_10363 AmpD protein
143_4	0.325	0.164	0.091	0.368	0.161	0.079	0.287	0.217	0.167	0.067	0.006	0.124	0.084	0.047	0.064	0.105	143_4-2752126010 Ga0212042_10364 sodium-dependent dicarboxylate transporter 2/3/5
143_5	0.448	0.404	0.501	0.328	0.407	0.237	0.384	0.424	0.081	0.066	0.301	0.322	0.118	0.061	0.118	0.195	143_5-2752126011 Ga0212042_10365 T5orf172 domain-containing protein
143_6	1.145	1.344	0.835	1.046	0.889	0.888	1.091	0.921	0.082	0.483	0.145	0.328	0.307	0.052	0.246	0.269	143_6-2752126012 Ga0212042_10366 glucose-6-phosphate 1-epimerase
143_7	0.174	0.186	0.205	0.22	0.182	0.245	0.188	0.331	0.171	0.322	0.115	0.246	0.164	0.087	0.117	0.228	143_7-2752126013 Ga0212042_10367 hypothetical protein
147_1	3.704	2.676	2.458	2.569	2.446	2.963	3.009	3.357	0.385	0.564	0.483	1.74	0.365	0.796	0.823	1.611	147_1-2752126014 Ga0212042_10371 signal peptidase I
147_2	3.198	1.734	1.55	3.537	1.532	1.426	2.855	1.538	0.393	0.224	0.096	0.181	0.189	0.157	0.786	0.25	147_2-2752126015 Ga0212042_10372 GTP-binding protein LepA
147_3	2.163	1.923	2.245	3.097	1.969	2.213	2.752	2.211	0.288	0.674	0.333	0.242	0.847	0.395	0.329	0.181	147_3-2752126016 Ga0212042_10373 glutaredoxin-like protein DUF836
147_4	4.771	2.615	3.678	4.773	2.831	2.706	4.499	2.687	0.64	0.35	0.776	0.492	0.078	0.368	0.468	0.397	147_4-2752126017 Ga0212042_10374 serine protease Do
147_5	4.853	6.655	7.969	4.974	5.582	6.364	6.057	5.926	1.501	2.351	1.608	0.503	1.183	1.014	0.667	2.136	147_5-2752126018 Ga0212042_10375 MucB/RseB-like sigma(E) regulatory protein
147_6	15.584	24.702	33.966	15.597	25.734	37.032	17.902	31.313	4.55	9.199	8.338	1.895	7.91	5.437	0.834	5.027	147_6-2752126019 Ga0212042_10376 RseA-like anti sigma(E) protein
147_7	18.701	23.157	29.027	18.781	24.373	34.259	21.457	33.17	6.635	6.935	5.184	2.567	4.747	4.82	1.519	5.528	147_7-2752126020 Ga0212042_10377 RNA polymerase RpoE-like sigma-24 subunit
147_8	2.139	2.562	2.146	2.506	2.478	2.569	2.313	2.678	0.227	0.478	0.219	0.629	0.63	0.253	0.332	0.377	147_8-2752126021 Ga0212042_10378 L-aspartate oxidase
147_9	0.244	0.23	0.145	0.454	0.212	0.275	0.189	0.275	0.11	0.12	0.106	0.328	0.044	0.051	0.031	0.122	147_9-2752126023 Ga0212042_103710 toxin CptA
147_10	0.884	0.631	0.822	0.958	0.796	0.709	1.071	1.034	0.098	0.258	0.153	0.14	0.081	0.108	0.088	0.018	147_10-2752126024 Ga0212042_103711 aminomethyltransferase folate-binding domain-containing protein
147_10	0.884	0.631	0.822	0.958	0.796	0.709	1.071	1.034	0.098	0.258	0.153	0.14	0.081	0.108	0.088	0.018	147_10-2752126025 Ga0212042_103712 folate-binding protein YgfZ
147_11	1.088	0.606	0.992	1.241	0.613	0.876	1.151	1.223	0.331	0.328	0.652	0.286	0.267	0.046	0.029	0.036	147_11-2752126026 Ga0212042_103713 uncharacterized protein DUF502
147_12	0.797	0.87	1.287	0.79	1.011	0.92	0.934	1.342	0.37	0.187	0.436	0.326	0.23	0.156	0.28	0.39	147_12-2752126027 Ga0212042_103714 hypothetical protein
147_13	6.024	6.55	5.653	5.174	4.924	5.484	5.628	5.506	0.83	0.791	1.522	0.55	1.106	0.643	0.272	0.345	147_13-2752126028 Ga0212042_103715 dynamin family protein
147_14	1.561	1.511	1.346	1.302	1.466	1.369	1.773	1.162	0.505	0.474	0.444	0.349	0.97	0.254	0.327	0.315	147_14-2752126030 Ga0212042_103717 hypothetical protein
147_15	9.746	5.329	7.469	9.471	4.291	4.541	10.35	9.878	1.669	1.98	1.957	0.205	1.299	0.391	2.814	2.219	147_15-2752126031 Ga0212042_103718 SSU ribosomal protein S15P
147_16	7.076	3.345	3.297	6.724	2.58	2.054	7.071	3.118	1.324	0.295	0.949	0.749	0.581	0.377	1.04	1.231	147_16-2752126032 Ga0212042_103719 3' exoribonuclease family protein
147_16	7.076	3.345	3.297	6.724	2.58	2.054	7.071	3.118	1.324	0.295	0.949	0.749	0.581	0.377	1.04	1.231	147_16-2752126033 Ga0212042_103720 3' exoribonuclease family protein
147_16	7.076	3.345	3.297	6.724	2.58	2.054	7.071	3.118	1.324	0.295	0.949	0.749	0.581	0.377	1.04	1.231	147_16-2752126034 Ga0212042_103721 polyribonucleotide nucleotidyltransferase
147_17	6.081	4.506	4.469	5.123	4.165	4.896	5.29	7.753	2.023	0.63	0.145	1.329	0.797	1.107	1.159	1.812	147_17-2752126035 Ga0212042_103722 TraR/DksA family transcriptional regulator
147_18	3.532	4.027	4.411	3.281	4.357	5.083	3.329	5.314	0.259	0.453	0.389	0.068	0.564	0.182	0.331	0.38	147_18-2752126039 Ga0212042_103726 aconitate hydratase 1
147_18	3.532	4.027	4.411	3.281	4.357	5.083	3.329	5.314	0.259	0.453	0.389	0.068	0.564	0.182	0.331	0.38	147_18-2752126040 Ga0212042_103727 aconitase family protein (aconitate hydratase)
147_19	1.62	2.012	1.803	1.629	2.398	2.4	1.685	2.513	0.101	0.25	0.266	0.175	0.447	0.361	0.211	0.373	147_19-2752126041 Ga0212042_103728 hypothetical protein
147_19	1.62	2.012	1.803	1.629	2.398	2.4	1.685	2.513	0.101	0.25	0.266	0.175	0.447	0.361	0.211	0.373	147_19-2752126042 Ga0212042_103729 aconitase family protein (aconitate hydratase)
147_21	1.138	1.283	1.461	1.305	1.978	1.636	1.182	1.876	0.228	0.482	0.55	0.662	0.861	0.603	0.254	0.547	147_21-2752126044 Ga0212042_103731 hypothetical protein
147_22	2.52	2.169	2.245	2.132	2.553	2.838	2.56	2.707	0.393	0.208	0.563	0.635	0.09	0.488	0.252	0.705	147_22-2752126045 Ga0212042_103732 hypothetical protein
147_23	1.11	0.704	0.793	1.143	1.009	1.06	1.24	0.699	0.248	0.184	0.115	0.082	0.267	0.17	0.132	0.07	147_23-2752126046 Ga0212042_103733 hypothetical protein
147_24	1.346	0.766	0.875	1.41	0.787	0.734	1.493	0.644	0.05	0.271	0.228	0.306	0.095	0.231	0.189	0.11	147_24-2752126047 Ga0212042_103734 histidine kinase/DNA gyrase B/HSP90-like ATPase
147_25	3.288	3.401	2.923	3.292	2.416	2.138	2.961	1.576	0.585	0.353	0.435	0.508	0.285	0.256	0.198	0.297	147_25-2752126048 Ga0212042_103735 GMP synthase (glutamine-hydrolysing)
147_26	0	0	0	0	0	0	0	0	0	0	0	0	0	0	0	0	147_26-2752126049 Ga0212042_103736 hypothetical protein
160_1	1.527	1.547	1.878	1.376	0.777	1.347	1.421	1.465	0.421	0.999	0.626	0.079	0.272	0.359	0.132	0.339	160_1-2752126050 Ga0212042_10381 phosphoadenosine phosphosulfate reductase family protein
160_2	4.232	5.573	6.204	4.626	6.443	8.3	4.533	7.715	0.607	0.83	0.473	0.405	1.092	1.825	0.768	1.51	160_2-2752126051 Ga0212042_10382 site-specific recombinase XerD
160_3	0.217	0.244	0.282	0.3	0.364	0.217	0.148	0.27	0.117	0.141	0.086	0.043	0.077	0.109	0.021	0.068	160_3-2752126052 Ga0212042_10383 hypothetical protein
160_4	0.336	0.324	0.395	0.34	0.375	0.504	0.395	0.528	0.203	0.329	0.104	0.191	0.03	0.186	0.094	0.244	160_4-2752126053 Ga0212042_10384 hypothetical protein
160_5	1.337	1.488	1.943	1.097	1.443	1.875	1.584	1.779	0.33	0.644	0.236	0.538	0.385	0.585	0.096	0.237	160_5-2752126054 Ga0212042_10385 hypothetical protein
160_6	0.891	1.054	0.976	0.855	0.857	1.229	0.879	0.846	0.091	0.436	0.042	0.175	0.455	0.692	0.168	0.236	160_6-2752126055 Ga0212042_10386 hypothetical protein
160_7	0.668	0.517	0.964	0.414	0.794	1.179	1.007	1.082	0.375	0.124	0.471	0.276	0.183	0.089	0.142	0.517	160_7-2752126056 Ga0212042_10387 hypothetical protein
160_8	2.236	3.146	4.367	2.147	3.258	2.789	1.984	3.693	1.073	1.392	1.95	0.945	1.337	1.131	0.283	1.399	160_8-2752126057 Ga0212042_10388 YdiU/UPF0061 family uncharacterized protein
160_9	1.918	2.379	2.691	1.776	2.515	3.006	1.829	2.551	0.452	0.357	0.898	0.327	0.708	0.72	0.415	0.772	160_9-2752126058 Ga0212042_10389 YdiU/UPF0061 family uncharacterized protein
160_9	1.918	2.379	2.691	1.776	2.515	3.006	1.829	2.551	0.452	0.357	0.898	0.327	0.708	0.72	0.415	0.772	160_9-2752126059 Ga0212042_103810 hypothetical protein
160_10	1.766	3.061	3.739	1.966	2.196	2.792	2.265	2.414	0.172	1.058	0.347	0.738	0.207	0.738	0.366	0.233	160_10-2752126060 Ga0212042_103811 catechol 2,3-dioxygenase-like lactoylglutathione lyase family enzyme
171_1	2.571	1.577	1.809	2.354	2.191	2.376	2.343	2.306	0.12	0.281	0.143	0.365	0.261	0.154	0.434	0.498	171_1-2752126061 Ga0212042_10391 uncharacterized protein DUF4340
171_2	1.805	1.34	1.547	1.946	1.427	1.599	1.799	1.462	0.395	0.024	0.45	0.306	0.203	0.276	0.054	0.274	171_2-2752126062 Ga0212042_10392 ABC-type uncharacterized transport system involved in gliding motility auxiliary subunit
171_3	1.309	1.083	1.239	0.955	0.692	0.619	1.066	0.865	0.255	0.306	0.239	0.222	0.051	0.182	0.152	0.219	171_3-2752126063 Ga0212042_10393 hypothetical protein
171_3	1.309	1.083	1.239	0.955	0.692	0.619	1.066	0.865	0.255	0.306	0.239	0.222	0.051	0.182	0.152	0.219	171_3-2752126064 Ga0212042_10394 ABC-2 family transporter
171_4	1.609	1.585	1.441	1.669	1.444	1.418	1.659	1.706	0.2	0.188	0.36	0.282	0.122	0.218	0.057	0.53	171_4-2752126065 Ga0212042_10395 putative AbiEii toxin of type IV toxin-antitoxin system
171_4	1.609	1.585	1.441	1.669	1.444	1.418	1.659	1.706	0.2	0.188	0.36	0.282	0.122	0.218	0.057	0.53	171_4-2752126066 Ga0212042_10396 ABC transporter family protein
171_5	25.125	27.063	24.413	17.537	20.578	23.786	18.384	22.397	4.948	6.212	6.133	5.162	5.165	1.303	3.177	3.633	171_5-2752126068 Ga0212042_10398 OmpA family protein
171_6	1.381	0.332	0.684	0.897	0.49	0.592	0.599	0.471	0.575	0.316	0.107	0.419	0.154	0.055	0.111	0.213	171_6-2752126069 Ga0212042_10399 hypothetical protein
171_7	0.684	0.374	0.469	0.411	0.291	0.185	0.414	0.183	0.099	0.171	0.079	0.055	0.209	0.073	0.051	0.074	171_7-2752126070 Ga0212042_103910 amidohydrolase family protein
171_8	1.691	2.036	1.903	1.523	1.854	2.733	1.68	1.765	0.567	0.854	0.384	0.291	0.371	0.215	0.151	0.152	171_8-2752126072 Ga0212042_103912 3-demethylubiquinone-9 3-methyltransferase
171_9	0	0	0	0	0	0	0	0	0	0	0	0	0	0	0	0	171_9-2752126073 Ga0212042_103913 hypothetical protein
171_10	1.314	1.278	1.173	1.37	0.957	1.192	1.259	1.42	0.736	0.173	0.208	0.604	0.032	0.415	0.265	0.344	171_10-2752126074 Ga0212042_103914 HAD superfamily hydrolase (TIGR01509 family)/HAD superfamily hydrolase (TIGR01549 family)
171_11	1.686	1.407	1.964	1.341	1.102	0.914	1.153	1.284	0.42	0.335	0.235	0.109	0.1	0.095	0.052	0.072	171_11-2752126076 Ga0212042_103916 formylglycine-generating enzyme required for sulfatase activity
171_12	0.064	0.313	0.297	0.091	0.137	0.409	0.127	0.289	0.058	0.252	0.146	0.091	0.119	0.179	0.042	0.096	171_12-2752126077 Ga0212042_103917 hypothetical protein
171_13	1.585	1.987	1.461	1.495	1.983	2.175	1.329	2.514	0.853	1.545	0.614	0.741	0.611	0.978	0.12	0.656	171_13-2752126078 Ga0212042_103918 hypothetical protein
171_14	2.315	2.957	1.98	1.894	3.306	2.808	1.649	3.603	0.624	1.575	1.034	0.817	1.795	0.909	0.398	1.952	171_14-2752126079 Ga0212042_103919 hypothetical protein
171_15	1.704	2.057	1.729	1.387	2.624	2.688	1.555	3.224	0.652	0.74	0.685	0.55	0.983	1.26	0.47	1.069	171_15-2752126080 Ga0212042_103920 hypothetical protein
171_16	1.278	1.362	1.031	1.389	1.746	1.875	1.282	2.124	0.452	0.328	0.256	0.309	0.144	0.38	0.109	0.616	171_16-2752126081 Ga0212042_103921 hypothetical protein
171_17	0.752	1.138	0.927	1.013	1.601	1.359	0.851	1.992	0.303	0.658	0.247	0.533	0.949	0.676	0.289	0.844	171_17-2752126082 Ga0212042_103922 8-amino-7-oxononanoate synthase
171_18	0.475	0.529	0.51	0.524	0.637	0.544	0.544	0.637	0.095	0.125	0.463	0.161	0.151	0.12	0.111	0.118	171_18-2752126083 Ga0212042_103923 putative peptidoglycan binding protein
173_1	0.101	0	0.047	0	0.027	0.052	0.043	0.056	0.174	0	0.081	0	0.047	0.09	0.041	0.053	173_1-2752126084 Ga0212042_10401 hypothetical protein
173_2	0.111	0.187	0.232	0.286	0.387	0.196	0.265	0.449	0.051	0.323	0.103	0.046	0.024	0.102	0.088	0.132	173_2-2752126085 Ga0212042_10402 hypothetical protein
173_3	0.563	1.155	0.526	0.355	0.726	1.148	0.66	0.852	0.445	0.303	0.203	0.221	0.213	0.58	0.316	0.284	173_3-2752126086 Ga0212042_10403 ribbon-helix-helix CopG family protein
173_4	0.478	0.617	0.338	0.166	0.564	0.816	0.54	0.737	0.228	0.497	0.139	0.288	0.198	0.054	0.2	0.214	173_4-2752126087 Ga0212042_10404 addiction module RelE/StbE family toxin
173_5	0.733	0.433	0.719	0.545	0.817	0.812	0.862	0.962	0.133	0.183	0.244	0.267	0.164	0.119	0.374	0.256	173_5-2752126088 Ga0212042_10405 carbonic anhydrase
173_6	0.757	0.961	0.908	0.591	0.65	0.827	0.705	0.882	0.169	0.448	0.668	0.281	0.199	0.242	0.207	0.328	173_6-2752126089 Ga0212042_10406 two-component system response regulator HydG
173_7	1.068	0.84	1.305	1.269	1.798	1.783	1.41	1.895	0.467	0.189	0.589	0.664	0.577	0.244	0.498	0.71	173_7-2752126090 Ga0212042_10407 uncharacterized protein involved in oxidation of intracellular sulfur
173_8	2.345	5.071	5.979	1.971	4.756	6.829	2.671	5.184	1.064	1.167	2.155	0.427	1.067	1.57	0.776	2.471	173_8-2752126091 Ga0212042_10408 methyltransferase family protein
173_9	0.318	0.738	0.629	0.444	0.463	0.705	0.364	0.68	0.053	0.219	0.224	0.192	0.097	0.101	0.169	0.363	173_9-2752126092 Ga0212042_10409 ACR3 family arsenite efflux pump ArsB
173_10	0.246	0.208	0.346	0.241	0.162	0.157	0.279	0.307	0.201	0.066	0.148	0.024	0.085	0.021	0.165	0.046	173_10-2752126093 Ga0212042_104010 cobalt-zinc-cadmium efflux system protein
173_11	0.618	0.72	0.873	0.502	0.667	1.045	0.674	1.011	0.43	0.543	0.212	0.041	0.394	0.495	0.241	0.613	173_11-2752126094 Ga0212042_104011 copper binding protein CusF
173_12	0.41	0.797	0.768	0.48	0.46	0.667	0.431	0.647	0.204	0.161	0.251	0.159	0.274	0.415	0.129	0.314	173_12-2752126095 Ga0212042_104012 HupE/UreJ protein
173_13	0.366	0.56	0.616	0.416	0.458	0.505	0.517	0.347	0.174	0.518	0.737	0.24	0.247	0.264	0.062	0.056	173_13-2752126096 Ga0212042_104013 hypothetical protein
173_14	0.471	1.098	0.847	0.561	0.627	1.281	0.709	0.693	0.389	0.383	0.434	0.322	0.466	0.489	0.193	0.483	173_14-2752126097 Ga0212042_104014 hypothetical protein
173_15	0.471	0.148	0.491	0.436	0.335	0.897	0.405	0.674	0.269	0.256	0.314	0.22	0.298	0.288	0.219	0.574	173_15-2752126098 Ga0212042_104015 hypothetical protein
173_16	1.466	0.915	1.875	1.183	1.286	1.483	1.377	2.234	0.539	0.959	0.892	0.403	0.393	0.091	0.288	1.201	173_16-2752126099 Ga0212042_104016 hypothetical protein
173_17	0.533	0.834	0.739	0.585	0.813	0.752	0.59	0.786	0.065	0.106	0.298	0.097	0.264	0.122	0.232	0.386	173_17-2752126100 Ga0212042_104017 Cu+-exporting ATPase
173_18	0.266	0.162	0.233	0.264	0.471	0.318	0.305	0.348	0.27	0.15	0.15	0.225	0.311	0.078	0.096	0.236	173_18-2752126101 Ga0212042_104018 hypothetical protein
173_19	0.489	0.385	0.526	0.253	0.376	0.449	0.423	0.509	0.096	0.268	0.121	0.25	0.111	0.222	0.207	0.105	173_19-2752126102 Ga0212042_104019 HD domain-containing protein
173_20	0.215	0.229	0.247	0.263	0.392	0.391	0.21	0.362	0.041	0.102	0.116	0.077	0.075	0.081	0.064	0.075	173_20-2752126103 Ga0212042_104020 Ca2+-transporting ATPase
173_21	0.401	0.376	0.306	0.253	0.3	0.305	0.291	0.42	0.155	0.118	0.08	0.236	0.107	0.234	0.187	0.184	173_21-2752126104 Ga0212042_104021 ubiquinone/menaquinone biosynthesis C-methylase UbiE
173_22	0.348	0.348	0.307	0.29	0.44	0.395	0.365	0.536	0.075	0.087	0.061	0.122	0.078	0.078	0.079	0.082	173_22-2752126105 Ga0212042_104022 Cu(I)/Ag(I) efflux system membrane protein CusA/SilA
173_23	0.166	0.286	0.225	0.217	0.349	0.307	0.2	0.394	0.041	0.109	0.021	0.096	0.023	0.132	0.057	0.041	173_23-2752126106 Ga0212042_104023 Cu(I)/Ag(I) efflux system membrane fusion protein
173_24	0.14	0.186	0.194	0.215	0.308	0.338	0.263	0.31	0.083	0.217	0.075	0.077	0.1	0.165	0.11	0.183	173_24-2752126107 Ga0212042_104024 outer membrane protein TolC
173_25	0.106	0.033	0.18	0.159	0.24	0.239	0.178	0.322	0.033	0.057	0.102	0.138	0.331	0.038	0.051	0.049	173_25-2752126108 Ga0212042_104025 Cu(I)/Ag(I) efflux system protein CusF
173_26	0.83	1.033	1.237	0.562	1.076	1.96	1.005	2.386	0.543	0.431	0.699	0.476	0.165	1.241	0.435	1.548	173_26-2752126109 Ga0212042_104026 hypothetical protein
178_1	1.292	1.762	1.966	1.396	1.581	1.853	1.708	1.844	0.359	0.15	0.09	0.313	0.192	0.312	0.435	0.412	178_1-2752126110 Ga0212042_10411 two-component system chemotaxis response regulator CheV
178_2	2.772	3.472	4.457	3.708	4.046	4.166	4.109	4.11	0.266	0.587	1.474	0.038	1.214	1.151	0.253	0.806	178_2-2752126111 Ga0212042_10412 AhpC/TSA family protein
178_3	1.432	3.252	4.331	2.041	4.403	6.383	2.323	5.312	0.035	0.443	0.671	0.339	0.37	0.271	0.505	0.67	178_3-2752126112 Ga0212042_10413 VCBS repeat-containing protein
178_4	2.622	4.017	6.363	3.26	7.664	11.586	4.405	12.549	0.261	0.783	0.483	0.582	0.403	1.283	0.852	2.175	178_4-2752126113 Ga0212042_10414 hypothetical protein
179_1	0	0	0	0	0	0	0	0	0	0	0	0	0	0	0	0	179_1-2752126114 Ga0212042_10421 hypothetical protein
179_2	0.346	0.651	0.781	0.491	0.706	0.737	0.554	0.762	0.188	0.297	0.198	0.27	0.178	0.361	0.107	0.29	179_2-2752126115 Ga0212042_10422 AhpC/TSA family protein
179_3	0.881	2.086	2.274	1.024	2.709	3.233	1.223	3.255	0.297	0.348	1.06	0.253	0.413	0.746	0.222	1.097	179_3-2752126116 Ga0212042_10423 VCBS repeat-containing protein
179_4	1.451	2.474	3.573	1.612	4.696	6.482	2.405	8.16	0.174	0.37	1.567	0.81	1.057	1.05	0.701	3.1	179_4-2752126117 Ga0212042_10424 hypothetical protein
206_1	2.855	5.054	4.483	3.084	4.67	5.122	3.108	4.769	0.315	0.722	0.098	0.728	0.28	1.818	0.628	1.189	206_1-2752126118 Ga0212042_10431 hypoxanthine phosphoribosyltransferase
206_2	2.99	5.525	5.617	4.346	5.115	5.447	3.014	4.853	0.215	0.869	1.216	1.18	0.738	0.664	0.488	0.894	206_2-2752126119 Ga0212042_10432 methylthioadenosine phosphorylase
206_3	2.963	5.035	4.49	2.444	4.351	3.628	2.188	3.268	0.27	0.411	0.297	0.919	0.589	0.372	0.481	0.57	206_3-2752126120 Ga0212042_10433 peptide deformylase
206_4	1.755	3.92	4.151	1.941	4.133	3.58	1.826	2.964	0.225	0.428	0.283	0.307	0.618	0.411	0.215	0.364	206_4-2752126121 Ga0212042_10434 trehalose synthase
206_4	1.755	3.92	4.151	1.941	4.133	3.58	1.826	2.964	0.225	0.428	0.283	0.307	0.618	0.411	0.215	0.364	206_4-2752126122 Ga0212042_10435 trehalose synthase-fused probable maltokinase
206_5	1.299	2.568	3.199	1.453	3.281	3.332	1.409	2.996	0.355	0.337	0.947	0.271	0.427	0.999	0.49	0.968	206_5-2752126124 Ga0212042_10437 malto-oligosyltrehalose trehalohydrolase
223_1	0.126	0.473	0.287	0.061	0.024	0.048	0.078	0.031	0.167	0.252	0.185	0.106	0.041	0.041	0.074	0.054	223_1-2752126125 Ga0212042_10441 hypothetical protein
223_2	0.298	0.832	0.938	0.247	0.747	0.992	0.51	0.86	0.277	0.7	0.766	0.193	0.518	0.448	0.294	0.937	223_2-2752126126 Ga0212042_10442 hypothetical protein
223_3	0.739	1.544	1.74	0.337	1.748	2.334	0.827	1.507	0.302	1.186	0.859	0.31	0.786	0.962	0.404	0.925	223_3-2752126127 Ga0212042_10443 hypothetical protein
223_4	0.045	0.066	0.086	0.096	0.01	0.113	0.022	0.145	0.014	0.065	0.094	0.066	0.018	0.107	0.019	0.189	223_4-2752126128 Ga0212042_10444 hypothetical protein
223_5	0.086	0.081	0.016	0.006	0.021	0.07	0.026	0.074	0.065	0.106	0.027	0.01	0.036	0.066	0.024	0.098	223_5-2752126129 Ga0212042_10445 hypothetical protein
223_6	0.154	0.095	0.124	0.075	0.082	0.163	0.181	0.076	0.155	0.165	0.082	0.083	0.066	0.132	0.065	0.095	223_6-2752126130 Ga0212042_10446 hypothetical protein
223_7	0.255	0.224	0.34	0.218	0.278	0.182	0.274	0.192	0.068	0.049	0.102	0.042	0.036	0.041	0.034	0.09	223_7-2752126131 Ga0212042_10447 hypothetical protein
223_8	0.854	0.948	0.702	0.632	1.335	0.811	0.82	1.195	0.972	0.48	0.588	0.816	0.654	0.152	0.511	1.255	223_8-2752126132 Ga0212042_10448 hypothetical protein
223_9	0.13	0.33	0.138	0.126	0.1	0.065	0.052	0.076	0.066	0.425	0.12	0.046	0.069	0.038	0.014	0.014	223_9-2752126133 Ga0212042_10449 hypothetical protein
223_10	0.136	0.324	0.521	0.336	0.356	0.428	0.266	0.507	0.076	0.376	0.349	0.144	0.134	0.196	0.053	0.356	223_10-2752126134 Ga0212042_104410 hypothetical protein
223_11	0.054	0.113	0.034	0.011	0.013	0.059	0.015	0.064	0.052	0.132	0.059	0.02	0.023	0.051	0.027	0.056	223_11-2752126135 Ga0212042_104411 hypothetical protein
223_12	0.099	0.039	0.092	0.082	0.151	0.012	0.024	0.056	0.146	0.068	0.134	0.143	0.106	0.02	0.026	0.075	223_12-2752126136 Ga0212042_104412 hypothetical protein
223_13	0.151	0.066	0.028	0.043	0.155	0.236	0.045	0.028	0.205	0.061	0.049	0.074	0.142	0.022	0.01	0.048	223_13-2752126137 Ga0212042_104413 hypothetical protein
223_14	0.088	0.03	0.085	0.076	0.156	0.112	0.067	0.194	0.152	0.053	0.014	0.132	0.139	0.082	0.055	0.068	223_14-2752126138 Ga0212042_104414 hypothetical protein
223_15	0.122	0.09	0.108	0.11	0.132	0.056	0.117	0.112	0.038	0.064	0.133	0.039	0.062	0.052	0.022	0.073	223_15-2752126139 Ga0212042_104415 hypothetical protein
223_16	0.077	0.017	0.075	0.086	0.104	0.103	0.085	0.111	0.046	0.029	0.039	0.024	0.039	0.044	0.013	0.066	223_16-2752126140 Ga0212042_104416 hypothetical protein
223_17	0.027	0.082	0.099	0.079	0.078	0.135	0.04	0	0.047	0.076	0.108	0.104	0.135	0.07	0.011	0	223_17-2752126141 Ga0212042_104417 hypothetical protein
223_18	0.08	0.102	0.061	0.02	0.189	0.076	0.053	0.14	0.046	0.103	0.056	0.021	0.113	0.044	0.033	0.095	223_18-2752126142 Ga0212042_104418 hypothetical protein
223_19	0.297	0.296	0.218	0.15	0.34	0.325	0.295	0.406	0.121	0.174	0.145	0.041	0.087	0.186	0.048	0.266	223_19-2752126143 Ga0212042_104419 hypothetical protein
223_20	0.128	0.049	0.246	0.11	0.185	0.096	0.056	0.058	0.038	0.048	0.206	0.02	0.095	0.061	0.03	0.072	223_20-2752126144 Ga0212042_104421 anti-repressor protein
223_21	6.694	10.897	8.581	7.087	14.024	14.278	9.349	18.402	1.795	1.032	3.679	3.123	4.593	3.299	1.669	4.512	223_21-2752126145 Ga0212042_104422 predicted secreted protein with PEP-CTERM sorting signal
223_22	0.07	0.13	0.048	0.085	0.082	0.052	0.062	0.064	0.03	0.083	0.028	0.009	0.076	0.008	0.03	0.066	223_22-2752126146 Ga0212042_104423 hypothetical protein
223_23	0.11	0.158	0.149	0.099	0.167	0.163	0.095	0.21	0.013	0.151	0.072	0.049	0.13	0.059	0.013	0.112	223_23-2752126147 Ga0212042_104424 phage terminase large subunit GpA-like protein
227_1	0.075	0.16	0.322	0.158	0.504	0.335	0.176	0.119	0.099	0.174	0.126	0.169	0.108	0.096	0.048	0.147	227_1-2752126148 Ga0212042_10451 hypothetical protein
227_2	0.049	0.196	0.162	0.054	0.037	0.047	0.048	0.118	0.059	0.1	0.164	0.052	0.034	0.081	0.027	0.102	227_2-2752126149 Ga0212042_10452 CHC2-type zinc finger protein
227_3	1.071	0.701	1.188	1.075	0.737	0.763	0.771	1.02	0.281	0.143	0.478	0.407	0.1	0.307	0.129	0.447	227_3-2752126150 Ga0212042_10453 hypothetical protein
227_4	0.137	0.045	0.061	0.13	0.114	0.013	0.115	0.105	0.055	0.077	0.056	0.147	0.07	0.023	0.024	0.11	227_4-2752126151 Ga0212042_10454 hypothetical protein
227_5	1.05	2.04	1.809	0.927	1.526	2.234	1.13	1.991	0.212	0.576	0.713	0.268	0.186	0.741	0.168	0.393	227_5-2752126152 Ga0212042_10455 hypothetical protein
227_6	2.98	7.112	8.449	3.616	9.29	14.636	4.185	11.014	0.688	1.348	1.585	1.259	1.215	1.568	0.954	1.744	227_6-2752126153 Ga0212042_10456 hypothetical protein
227_7	1.34	1.744	2.058	0.56	2.732	3.353	1.312	2.444	0.599	0.728	0.764	0.491	0.607	0.925	0.512	0.653	227_7-2752126154 Ga0212042_10457 BrnA antitoxin of type II toxin-antitoxin system
227_8	1.828	3.297	3.346	1.713	3.128	5.858	2.128	4.582	0.647	0.522	0.479	0.385	0.487	1.223	1.028	1.118	227_8-2752126155 Ga0212042_10458 hypothetical protein
227_9	0.404	0.392	0.432	0.501	0.559	1.318	0.577	0.769	0.136	0.38	0.175	0.094	0.061	0.116	0.218	0.164	227_9-2752126156 Ga0212042_10459 hypothetical protein
229_1	2.404	3.443	2.755	2.374	3.119	3.84	3.129	4.257	0.25	0.47	0.424	0.411	0.669	0.513	0.47	0.515	229_1-2752126157 Ga0212042_10461 osmotically-inducible protein OsmY
229_2	2.026	2.438	3.386	2.415	3.522	3.908	2.519	4.057	0.465	0.238	1.031	0.604	0.611	0.287	0.205	0.292	229_2-2752126158 Ga0212042_10462 twitching motility protein PilI
229_3	2.265	3.123	2.714	2.186	2.877	3.591	2.555	3.77	0.231	0.826	0.491	0.244	0.143	0.355	0.349	0.454	229_3-2752126159 Ga0212042_10463 N-acetylglutamate kinase
229_4	0.602	1.035	1.096	0.696	0.885	1	0.788	1.193	0.201	0.122	0.203	0.081	0.277	0.195	0.253	0.283	229_4-2752126161 Ga0212042_10465 TrmH family RNA methyltransferase
229_5	4.072	1.882	1.759	3.442	1.251	1.06	3.537	1.462	0.503	0.245	0.214	0.951	0.239	0.216	0.751	0.45	229_5-2752126162 Ga0212042_10466 YidC/Oxa1 family membrane protein insertase
229_6	4.023	2.311	1.431	3.746	1.558	1.26	3.397	1.016	0.553	0.285	0.494	0.388	0.28	0.246	0.602	0.313	229_6-2752126163 Ga0212042_10467 YidC/Oxa1 family membrane protein insertase
234_1	0.865	1.085	0.637	0.589	0.575	0.481	0.717	0.482	0.077	0.339	0.456	0.426	0.194	0.201	0.127	0.064	234_1-2752126165 Ga0212042_10471 tRNA synthetase class I (I, L, M and V)
234_2	1.48	1.785	1.977	1.797	1.301	1.407	1.414	1.659	0.433	0.055	0.972	0.671	0.094	0.164	0.033	0.656	234_2-2752126166 Ga0212042_10472 riboflavin kinase
234_2	1.48	1.785	1.977	1.797	1.301	1.407	1.414	1.659	0.433	0.055	0.972	0.671	0.094	0.164	0.033	0.656	234_2-2752126167 Ga0212042_10473 riboflavin kinase/FMN adenylyltransferase
234_3	1.236	1.739	1.982	1.151	1.669	1.992	1.16	1.673	0.217	0.22	0.124	0.301	0.133	0.27	0.153	0.35	234_3-2752126168 Ga0212042_10474 TetR family transcriptional regulator
234_4	2.058	1.756	2.323	1.7	1.446	1.317	1.79	1.147	0.244	0.681	0.336	0.285	0.108	0.122	0.077	0.461	234_4-2752126169 Ga0212042_10475 molybdopterin/thiamine biosynthesis adenylyltransferase
234_5	6.703	8.146	9.717	6.443	6.753	8.487	7.565	8.11	0.871	1.196	1.628	0.946	0.762	1.124	0.226	0.825	234_5-2752126170 Ga0212042_10476 carboxyl-terminal processing protease
234_6	1.868	1.671	2.693	1.7	1.416	1.97	2.084	1.969	0.698	0.504	0.361	0.436	0.185	0.647	0.33	0.616	234_6-2752126171 Ga0212042_10477 septal ring factor EnvC (AmiA/AmiB activator)
234_7	4.444	2.577	3.408	3.759	2.176	2.164	3.654	3.155	0.709	0.537	1.111	0.64	0.65	0.136	0.267	0.668	234_7-2752126172 Ga0212042_10478 phosphoglycerate mutase
234_8	7.127	5.123	5.649	7.497	4.254	4.727	6.965	6.348	0.785	0.332	0.805	0.565	0.346	0.402	0.411	2.195	234_8-2752126173 Ga0212042_10479 rhodanese-related sulfurtransferase
234_9	5.364	4.209	4.07	3.82	2.822	3.526	4.074	3.871	1.275	0.165	1.258	0.233	0.451	1.4	0.379	0.68	234_9-2752126174 Ga0212042_104710 glutaredoxin 3
234_10	8.511	7.882	7.176	8.214	5.569	5.698	7.602	5.883	1.564	1.514	1.387	0.418	1.606	0.77	0.915	0.964	234_10-2752126175 Ga0212042_104711 protein translocase subunit secB
234_11	7.833	7.808	5.663	6.215	5.294	4.558	5.853	3.817	1.886	1.001	1.108	0.934	0.378	0.278	1.708	0.8	234_11-2752126176 Ga0212042_104712 SH3-like domain-containing protein
234_12	4.603	3.344	2.876	4.215	2.551	2.442	3.813	2.317	0.666	0.809	0.236	0.542	0.323	0.26	0.533	0.208	234_12-2752126177 Ga0212042_104713 glycerol 3-phosphate dehydrogenase (NAD(P)+)
234_13	42.919	40.506	24.616	48.797	41.276	29.576	51.139	38.51	7.187	4.057	3.014	5.129	9.605	7.076	6.13	5.888	234_13-2752126178 Ga0212042_104714 nucleoid protein Hbs
234_14	4.292	2.135	2.121	3.628	2.022	1.816	4.2	2.647	1.005	0.738	0.079	0.861	0.57	0.062	0.52	0.508	234_14-2752126182 Ga0212042_104718 parvulin-like peptidyl-prolyl cis-trans isomerase protein
234_15	7.135	3.116	3.97	6.02	3.079	2.994	5.895	3.129	0.97	1.635	1.247	0.976	1.569	0.988	0.674	1.002	234_15-2752126183 Ga0212042_104719 hypothetical protein
242_1	11.668	5.076	3.409	7.166	4.553	4.709	7.509	4.905	3.13	2.746	1.392	2.348	1.95	0.241	2.29	1.872	242_1-2752126184 Ga0212042_10481 hypothetical protein
242_2	3.221	3.412	3.222	2.717	1.992	2.113	2.751	1.92	0.566	0.323	0.183	0.544	0.518	0.3	0.451	0.603	242_2-2752126185 Ga0212042_10482 Beta-barrel assembly machine subunit BamC
242_3	7.261	9.419	11.086	7.384	7.085	8.305	5.376	6.205	1.033	0.695	0.993	0.149	1.178	1.423	0.451	0.529	242_3-2752126186 Ga0212042_10483 dihydrodipicolinate synthase
242_4	10.466	19.687	21.408	8.213	14.117	18.936	6.905	10.521	2.609	5.63	3.738	2.247	2.561	5.499	1.928	2.222	242_4-2752126187 Ga0212042_10484 ATP-dependent Clp protease ATP-binding subunit ClpB
242_5	0.402	0.395	0.322	0.4	0.467	0.404	0.336	0.394	0.015	0.082	0.023	0.06	0.091	0.054	0.064	0.021	242_5-2752126188 Ga0212042_10485 diguanylate cyclase (GGDEF)-like protein
242_5	0.402	0.395	0.322	0.4	0.467	0.404	0.336	0.394	0.015	0.082	0.023	0.06	0.091	0.054	0.064	0.021	242_5-2752126189 Ga0212042_10486 hypothetical protein
242_5	0.402	0.395	0.322	0.4	0.467	0.404	0.336	0.394	0.015	0.082	0.023	0.06	0.091	0.054	0.064	0.021	242_5-2752126190 Ga0212042_10487 hypothetical protein
242_6	0.947	1.35	1.529	0.978	1.201	1.196	0.903	1.238	0.26	0.067	0.537	0.201	0.177	0.108	0.071	0.234	242_6-2752126191 Ga0212042_10488 glutamate synthase-like protein
242_8	1.088	0.999	1.015	1.003	0.809	0.693	0.916	0.702	0.261	0.378	0.49	0.368	0.255	0.264	0.152	0.19	242_8-2752126193 Ga0212042_104810 nicotinate-nucleotide pyrophosphorylase [carboxylating]
242_9	0.551	1.081	0.863	0.406	0.618	0.615	0.576	0.605	0.048	0.489	0.384	0.031	0.2	0.158	0.138	0.086	242_9-2752126194 Ga0212042_104811 hypothetical protein
254_1	1.503	0.387	0.266	0.74	0.282	0.304	0.851	0.393	0.742	0.132	0.239	0.465	0.137	0.029	0.109	0.024	254_1-2752126195 Ga0212042_10491 TonB-dependent receptor-like protein
254_2	3.416	1.326	1.498	1.529	1.266	1.578	2.271	0.961	2.247	0.379	0.598	0.276	0.568	1.098	0.219	0.286	254_2-2752126196 Ga0212042_10492 bacterioferritin-associated ferredoxin
254_3	5.565	7.703	7.156	6.265	7.571	8.493	5.849	8.924	0.67	0.664	0.548	0.663	0.77	0.838	0.871	0.868	254_3-2752126197 Ga0212042_10493 L-serine ammonia-lyase
254_4	2.136	2.126	1.971	1.832	2.156	2.065	2.546	2.339	0.241	0.507	0.073	0.191	0.887	0.153	0.395	0.351	254_4-2752126198 Ga0212042_10494 uncharacterized protein DUF3422
254_5	0.74	0.816	0.629	0.89	0.949	1.036	0.908	1.063	0.141	0.139	0.369	0.156	0.276	0.576	0.166	0.08	254_5-2752126199 Ga0212042_10495 uncharacterized protein DUF3422
254_5	0.74	0.816	0.629	0.89	0.949	1.036	0.908	1.063	0.141	0.139	0.369	0.156	0.276	0.576	0.166	0.08	254_5-2752126200 Ga0212042_10496 uncharacterized protein DUF3422
254_6	4.247	5.305	6.791	4.767	5.631	4.944	4.65	4.838	0.624	0.322	0.671	1.446	0.122	0.466	0.527	0.663	254_6-2752126201 Ga0212042_10497 hypothetical protein
254_7	3.66	2.911	2.852	2.993	1.824	1.716	2.91	2.28	0.28	0.154	0.771	0.463	0.136	0.372	0.473	0.658	254_7-2752126202 Ga0212042_10498 1,4-dihydroxy-2-naphthoyl-CoA hydrolase
254_8	0.171	0.118	0.189	0.116	0.257	0.13	0.091	0.249	0.084	0.042	0.099	0.014	0.122	0.034	0.029	0.146	254_8-2752126203 Ga0212042_10499 hypothetical protein
254_9	0.031	0	0.059	0.022	0.1	0.018	0.043	0.101	0.033	0	0.067	0.038	0.055	0.032	0.021	0.043	254_9-2752126204 Ga0212042_104910 HDOD domain-containing protein
254_10	0.3	0.514	0.508	0.261	0.597	0.635	0.351	0.538	0.082	0.14	0.243	0.043	0.155	0.316	0.015	0.125	254_10-2752126205 Ga0212042_104911 HD-like signal output (HDOD) protein
254_11	0.317	0.373	0.281	0.27	0.299	0.331	0.262	0.362	0.078	0.145	0.063	0.047	0.126	0.082	0.083	0.02	254_11-2752126206 Ga0212042_104912 EAL domain-containing protein (putative c-di-GMP-specific phosphodiesterase class I)
254_11	0.317	0.373	0.281	0.27	0.299	0.331	0.262	0.362	0.078	0.145	0.063	0.047	0.126	0.082	0.083	0.02	254_11-2752126207 Ga0212042_104913 hypothetical protein
257_1	0	0	0	0	0	0.02	0.012	0	0	0	0	0	0	0.035	0.021	0	257_1-2752126208 Ga0212042_10501 uncharacterized protein DUF45
257_2	1.398	1.856	1.446	1.223	1.61	1.296	1.138	1.338	0.094	0.157	0.337	0.139	0.129	0.12	0.037	0.138	257_2-2752126209 Ga0212042_10502 hypothetical protein
257_3	1.257	1.144	0.996	0.94	1.068	0.671	1.025	1.404	0.257	0.379	0.533	0.233	0.338	0.319	0.15	0.166	257_3-2752126210 Ga0212042_10503 hypothetical protein
257_4	2.645	2.97	2.961	2.424	2.808	2.587	2.287	2.748	0.155	0.37	0.092	0.247	0.331	0.395	0.16	0.159	257_4-2752126213 Ga0212042_10506 glutamyl-tRNA synthetase
257_5	0.477	0.111	0.243	0.38	0.251	0.198	0.189	0.458	0.289	0.192	0.051	0.174	0.035	0.184	0.122	0.029	257_5-2752126214 Ga0212042_10507 AMP-binding enzyme
257_6	1.305	0.849	0.987	1.142	0.823	0.573	1.15	0.739	0.149	0.207	0.24	0.249	0.229	0.116	0.103	0.137	257_6-2752126215 Ga0212042_10508 AMP-binding enzyme
272_1	1.396	2.014	1.107	2.109	1.352	1.091	1.727	1.456	0.168	1.631	0.412	0.884	0.461	0.403	0.702	0.66	272_1-2752126216 Ga0212042_10511 tRNA synthetase class I (I, L, M and V)
272_2	2.062	1.583	1.7	1.897	1.072	1.262	1.627	1.38	0.765	0.429	0.539	0.311	0.183	0.255	0.29	0.452	272_2-2752126217 Ga0212042_10512 tRNA synthetase class I (I, L, M and V)
272_3	0	0	0	0	0	0	0	0	0	0	0	0	0	0	0	0	272_3-2752126218 Ga0212042_10513 hypothetical protein
272_4	0.341	0.436	0.441	0.448	0.531	0.464	0.419	0.605	0.306	0.11	0.152	0.227	0.205	0.132	0.041	0.351	272_4-2752126219 Ga0212042_10514 hypothetical protein
272_5	0.895	1.225	1.017	0.934	1.171	1.212	1.108	1.348	0.102	0.366	0.184	0.171	0.144	0.09	0.085	0.485	272_5-2752126220 Ga0212042_10515 DNA polymerase III chi subunit HolC
272_6	3.488	4.597	3.966	3.362	4.323	4.738	3.547	4.504	0.229	0.264	0.171	0.799	0.254	0.387	0.311	0.36	272_6-2752126221 Ga0212042_10516 aminopeptidase A
272_7	2.822	2.268	1.971	3.104	1.603	1.332	3.507	2.254	0.683	0.868	0.785	0.334	0.602	0.047	0.164	0.227	272_7-2752126222 Ga0212042_10517 HDOD domain-containing protein
273_1	2.053	2.565	2.325	2.341	3.472	3.376	2.146	2.978	0.878	1.803	1.003	0.27	1.651	1.366	0.111	0.546	273_1-2752126223 Ga0212042_10521 hypothetical protein
273_2	4.766	6.085	6.383	3.931	7.809	9.77	5.738	10.602	1.747	2.367	1.338	0.686	1.262	1.573	0.532	2.124	273_2-2752126224 Ga0212042_10522 maltose O-acetyltransferase
273_3	2.066	1.947	1.928	1.998	2.245	2.851	2.516	2.618	0.442	0.888	0.687	0.501	0.521	1.016	0.38	0.847	273_3-2752126225 Ga0212042_10523 EpsG-like putative glucosyltransferase
273_4	1.429	1.857	1.227	2.197	1.982	1.782	1.742	1.961	0.112	0.632	0.187	0.327	0.148	0.244	0.232	0.256	273_4-2752126226 Ga0212042_10524 O-antigen/teichoic acid export membrane protein
273_5	1.162	1.378	1.136	1.146	1.899	1.308	1.648	1.484	0.041	0.039	0.608	0.659	0.428	0.573	0.492	0.283	273_5-2752126227 Ga0212042_10525 hypothetical protein
273_6	2.176	1.306	1.483	2.301	2.312	1.647	2.468	1.501	0.203	0.234	0.163	0.265	0.277	0.231	0.258	0.284	273_6-2752126228 Ga0212042_10526 GDPmannose 4,6-dehydratase
273_7	1.432	0.843	0.716	1.54	1.102	0.982	1.653	0.833	0.094	0.061	0.172	0.094	0.283	0.071	0.132	0.297	273_7-2752126229 Ga0212042_10527 UDP-GlcNAc:undecaprenyl-phosphate GlcNAc-1-phosphate transferase
273_8	1.65	0.859	0.941	1.457	1.446	1.069	1.833	1.059	0.044	0.154	0.236	0.142	0.283	0.065	0.165	0.066	273_8-2752126230 Ga0212042_10528 tyrosine-protein kinase Etk/Wzc
273_9	3.678	3.13	2.455	3.405	3.034	2.669	3.615	2.741	0.402	0.544	0.296	0.725	0.409	0.277	0.245	0.382	273_9-2752126231 Ga0212042_10529 polysaccharide export outer membrane protein
273_10	5.071	4.011	3.441	4.557	3.561	4.291	4.405	3.86	0.692	0.685	0.098	0.363	0.235	0.264	0.281	0.531	273_10-2752126232 Ga0212042_105210 glutamine--fructose-6-phosphate transaminase
273_11	2.249	2.358	1.739	1.486	2.127	2.674	2.254	2.589	0.71	0.255	0.707	0.738	0.469	0.407	0.204	1.148	273_11-2752126233 Ga0212042_105211 low molecular weight phosphotyrosine protein phosphatase
273_12	2.083	1.377	1.619	1.572	1.409	1.657	1.551	1.455	0.672	0.441	0.381	0.208	0.662	0.552	0.28	0.193	273_12-2752126234 Ga0212042_105212 predicted secreted hydrolase
273_13	38.809	42.055	46.132	35.354	48.135	66.962	38.991	43.708	10.543	10.308	9.955	3.526	14.175	9.292	3.744	4.925	273_13-2752126235 Ga0212042_105213 predicted secreted protein with PEP-CTERM sorting signal
273_14	0	0	0	0	0	0	0	0	0	0	0	0	0	0	0	0	273_14-2752126238 Ga0212042_105216 DNA-binding protein
273_15	1.725	2.281	1.885	1.354	2.066	3.022	2.006	1.927	0.425	0.65	0.539	0.344	0.183	0.331	0.109	0.475	273_15-2752126239 Ga0212042_105217 transposase-like zinc ribbon protein
273_16	9.394	9.531	13.053	8.888	11.814	15.351	10.358	14.56	2.68	3.676	4.814	3.058	3.393	2.046	1.003	3.577	273_16-2752126240 Ga0212042_105218 uncharacterized protein DUF1828
273_17	4.574	4.264	4.7	4.206	4.539	6.135	5.387	5.226	0.949	1.145	0.795	0.635	1.278	1.197	0.444	1.77	273_17-2752126241 Ga0212042_105219 hypothetical protein
287_1	1.003	0.956	1.091	1.055	0.911	0.958	1.065	0.887	0.213	0.127	0.172	0.554	0.133	0.144	0.323	0.175	287_1-2752126242 Ga0212042_10531 uncharacterized protein DUF4126
287_2	1.044	1.139	0.786	1.05	0.708	0.834	1.146	1.351	0.389	0.236	0.188	0.351	0.037	0.292	0.142	0.357	287_2-2752126243 Ga0212042_10532 nucleotide-binding universal stress UspA family protein
287_3	1.352	1.941	2.207	2.042	2.232	2.898	1.777	3.137	0.382	0.342	0.295	0.229	0.667	0.14	0.052	0.383	287_3-2752126244 Ga0212042_10533 hypothetical protein
287_3	1.352	1.941	2.207	2.042	2.232	2.898	1.777	3.137	0.382	0.342	0.295	0.229	0.667	0.14	0.052	0.383	287_3-2752126245 Ga0212042_10534 SH3 domain-containing protein
287_5	6.113	6.453	6.242	5.792	5.167	5.324	5.45	4.453	0.246	0.309	1.115	0.618	0.025	0.789	0.13	0.637	287_5-2752126246 Ga0212042_10535 HAMP domain-containing protein
287_6	6.056	8.203	7.105	6.143	5.316	6.406	6.003	6.446	2.037	2.377	1.972	1.069	1.874	1.352	1.609	1.653	287_6-2752126247 Ga0212042_10536 hemoglobin
287_7	0.921	1.861	1.48	1.221	1.516	1.562	1.106	1.171	0.1	0.145	0.189	0.059	0.146	0.217	0.063	0.241	287_7-2752126248 Ga0212042_10537 malate dehydrogenase (oxaloacetate-decarboxylating)(NADP+)
287_8	1.394	1.52	0.9	1.747	1.329	1.557	1.76	1.07	0.123	0.307	0.177	0.248	0.221	0.559	0.215	0.32	287_8-2752126249 Ga0212042_10538 phosphoserine phosphatase
287_9	1.749	1.168	1.31	1.635	1.027	1.079	2.027	1.198	0.146	0.407	0.492	0.595	0.046	0.223	0.255	0.243	287_9-2752126250 Ga0212042_10539 diguanylate cyclase (GGDEF)-like protein
287_9	1.749	1.168	1.31	1.635	1.027	1.079	2.027	1.198	0.146	0.407	0.492	0.595	0.046	0.223	0.255	0.243	287_9-2752126251 Ga0212042_105310 HDOD domain-containing protein
292_1	1.535	1.846	1.713	1.238	1.1	1.574	1.551	1.23	0.292	0.488	0.551	0.299	0.226	0.263	0.187	0.153	292_1-2752126252 Ga0212042_10541 uncharacterized protein (TIGR00645 family)
292_2	2.691	2.504	2.718	2.921	2.293	2.249	2.179	2.273	0.457	0.794	0.371	0.869	0.738	0.456	0.347	0.26	292_2-2752126253 Ga0212042_10542 nicotinamide-nucleotide amidase
292_3	1.345	1.763	1.296	1.643	1.368	1.737	1.812	1.843	0.101	0.29	0.02	0.056	0.35	0.588	0.403	0.414	292_3-2752126254 Ga0212042_10543 hypothetical protein
292_4	2.033	2.186	1.252	2.144	1.956	1.285	2.032	1.839	0.346	0.246	0.365	0.496	0.204	0.16	0.064	0.253	292_4-2752126255 Ga0212042_10544 hypothetical protein
292_5	0.755	0.705	0.795	0.859	1.231	1.065	0.907	1.2	0.134	0.688	0.334	0.287	0.312	0.112	0.105	0.342	292_5-2752126256 Ga0212042_10545 hypothetical protein
292_6	0.95	0.708	1.246	1.292	1.655	1.805	1.179	2.031	0.126	0.104	0.429	0.426	0.455	0.139	0.137	0.382	292_6-2752126257 Ga0212042_10546 uncharacterized protein DUF748
292_7	0.975	1.552	1.145	0.58	1.725	1.303	0.858	1.273	0.335	0.219	0.112	0.271	0.285	0.246	0.12	0.147	292_7-2752126258 Ga0212042_10547 uncharacterized protein DUF748
292_8	0.992	1.575	1.467	1.068	1.793	2.036	1.136	2.156	0.162	0.3	0.123	0.068	0.206	0.129	0.19	0.452	292_8-2752126259 Ga0212042_10548 hypothetical protein
292_8	0.992	1.575	1.467	1.068	1.793	2.036	1.136	2.156	0.162	0.3	0.123	0.068	0.206	0.129	0.19	0.452	292_8-2752126260 Ga0212042_10549 AsmA-like protein
292_9	3.365	3.503	3.85	3.695	3.368	4.067	3.513	4.071	0.168	0.551	0.373	0.522	0.115	0.371	0.22	0.223	292_9-2752126262 Ga0212042_105411 hypothetical protein
298_1	0.898	0.491	0.565	1.07	0.626	0.633	0.945	0.62	0.27	0.077	0.086	0.161	0.103	0.223	0.093	0.112	298_1-2752126263 Ga0212042_10551 multidrug efflux pump
298_2	2.034	1.312	1.367	2.037	1.439	1.408	1.632	1.551	0.296	0.191	0.292	0.172	0.063	0.19	0.174	0.307	298_2-2752126264 Ga0212042_10552 RND family efflux transporter MFP subunit
298_2	2.034	1.312	1.367	2.037	1.439	1.408	1.632	1.551	0.296	0.191	0.292	0.172	0.063	0.19	0.174	0.307	298_2-2752126265 Ga0212042_10553 RND family efflux transporter MFP subunit
298_3	6.996	6.184	5.679	7.438	5	4.977	5.832	5.361	0.631	1.769	1.807	0.936	1.188	1.094	1.241	0.309	298_3-2752126266 Ga0212042_10554 hypothetical protein
298_4	4.455	4.962	3.816	4.155	3.178	2.714	4.178	2.511	0.615	1.796	2.431	0.799	1.474	0.847	0.803	0.723	298_4-2752126267 Ga0212042_10555 multicopper oxidase
298_5	4.516	4.215	3.965	5.538	3.983	3.242	4.898	2.861	0.848	1.428	1.015	0.236	1.889	0.259	0.988	0.972	298_5-2752126268 Ga0212042_10556 hypothetical protein
298_6	1.593	1.932	1.992	1.81	1.597	1.241	1.889	1.121	0.521	0.343	0.437	0.209	0.57	0.479	0.336	0.155	298_6-2752126269 Ga0212042_10557 nucleotidyltransferase-like protein
301_1	1.38	1.324	1.306	1.192	1.599	2.023	1.249	1.613	0.23	0.103	0.11	0.17	0.192	0.273	0.138	0.241	301_1-2752126270 Ga0212042_10561 exodeoxyribonuclease VII large subunit
301_2	0.785	0.93	1.303	0.867	1.048	1.059	0.868	1.291	0.069	0.171	0.311	0.402	0.232	0.184	0.098	0.204	301_2-2752126272 Ga0212042_10563 MotA/TolQ/ExbB proton channel family protein
301_3	6.761	4.537	5.855	6.372	4.127	4.444	7.142	5.383	0.235	1.21	0.889	2.275	0.471	0.82	0.776	1.417	301_3-2752126273 Ga0212042_10564 phospholipid-binding lipoprotein MlaA
301_4	5.845	5.637	5.34	6.031	6.082	5.463	5.213	5.046	1.288	0.144	0.554	0.668	1.305	0.921	0.253	0.712	301_4-2752126274 Ga0212042_10565 squalene-hopene cyclase-like protein
301_4	5.845	5.637	5.34	6.031	6.082	5.463	5.213	5.046	1.288	0.144	0.554	0.668	1.305	0.921	0.253	0.712	301_4-2752126275 Ga0212042_10566 squalene-hopene cyclase-like protein
301_5	3.469	2.469	1.98	3.456	2.903	2.399	3.015	2.226	0.325	0.797	0.339	0.967	0.876	0.15	0.642	0.187	301_5-2752126276 Ga0212042_10567 squalene/oxidosqualene cyclase-like protein
301_6	3.301	2.816	2.222	3.566	2.855	2.585	3.192	2.523	0.646	0.647	0.349	1.127	0.41	0.57	0.307	0.408	301_6-2752126277 Ga0212042_10568 hypothetical protein
301_6	3.301	2.816	2.222	3.566	2.855	2.585	3.192	2.523	0.646	0.647	0.349	1.127	0.41	0.57	0.307	0.408	301_6-2752126278 Ga0212042_10569 phosphorylase superfamily protein
301_7	2.237	1.37	1.05	2.111	0.856	0.836	1.812	1.039	0.521	0.164	0.137	0.917	0.107	0.136	0.322	0.211	301_7-2752126279 Ga0212042_105610 ABC transporter family protein
301_8	0.441	0.564	0.574	0.752	0.446	0.426	0.537	0.482	0.318	0.132	0.258	0.133	0.082	0.125	0.098	0.022	301_8-2752126280 Ga0212042_105611 ABC transporter transmembrane protein
301_9	0.276	0.038	0.12	0.101	0.264	0.112	0.201	0.165	0.079	0.066	0.12	0.092	0.053	0.098	0.061	0.129	301_9-2752126281 Ga0212042_105612 hypothetical protein
301_10	1.09	1.646	1.249	1.366	1.072	0.95	1.012	1.111	0.403	1.027	0.176	0.711	0.141	0.423	0.146	0.445	301_10-2752126282 Ga0212042_105613 hypothetical protein
301_11	2.937	3.826	3.232	3.189	4.069	5.095	3.403	4.622	1.133	0.753	1.416	0.922	0.224	1.223	0.484	0.549	301_11-2752126283 Ga0212042_105614 peptidyl-prolyl cis-trans isomerase C
301_12	1.805	2.741	3.482	1.957	2.953	2.966	1.891	2.883	0.212	0.844	1.182	0.458	1.177	0.735	0.356	0.898	301_12-2752126284 Ga0212042_105615 putative ABC transport system ATP-binding protein
301_13	1.267	1.633	1.724	1.208	1.424	1.365	1.185	1.274	0.54	0.575	0.409	0.394	0.567	0.439	0.449	0.637	301_13-2752126285 Ga0212042_105616 ABC-type lipoprotein release transport system permease subunit
305_1	16.982	16.764	14.696	14.837	13.941	14.04	12.901	11.86	1.483	0.509	3.09	0.666	1.555	1.344	0.297	1.298	305_1-2752126286 Ga0212042_10571 LSU ribosomal protein L25P
305_2	6.339	4.161	4.838	4.7	4.147	4.367	4.357	4.555	0.771	0.106	0.78	1.02	0.471	0.67	0.385	0.77	305_2-2752126287 Ga0212042_10572 ribose-phosphate pyrophosphokinase
305_2	6.339	4.161	4.838	4.7	4.147	4.367	4.357	4.555	0.771	0.106	0.78	1.02	0.471	0.67	0.385	0.77	305_2-2752126288 Ga0212042_10573 ribose-phosphate pyrophosphokinase
305_3	3.191	1.851	2.078	2.615	1.911	1.669	2.451	2.169	0.608	0.408	0.396	0.145	0.215	0.082	0.365	0.434	305_3-2752126290 Ga0212042_10575 GHMP kinase-like protein
305_3	3.191	1.851	2.078	2.615	1.911	1.669	2.451	2.169	0.608	0.408	0.396	0.145	0.215	0.082	0.365	0.434	305_3-2752126291 Ga0212042_10576 4-diphosphocytidyl-2-C-methyl-D-erythritol kinase
305_4	4.677	5.576	4.341	4.555	4.504	4.444	4.075	3.921	0.5	0.834	0.324	0.666	0.444	1.248	0.136	0.236	305_4-2752126292 Ga0212042_10577 outer membrane lipoprotein LolB
305_5	5.323	7.651	6.684	4.487	6.337	6.928	5.13	5.588	0.53	0.746	2	1.495	1.993	0.45	0.328	0.648	305_5-2752126293 Ga0212042_10578 cell division topological specificity factor MinE
305_6	7.356	9.797	8.97	6.644	7.974	10.175	6.772	7.618	0.38	0.867	0.555	0.445	0.326	0.361	0.613	0.793	305_6-2752126294 Ga0212042_10579 septum site-determining protein MinD
305_7	2.437	1.791	2.5	2.419	2.201	2.931	2.284	2.718	0.463	0.324	0.234	0.216	0.045	0.333	0.14	0.175	305_7-2752126295 Ga0212042_105710 septum site-determining protein MinC
305_8	2.217	3.467	2.358	2.7	2.289	2.731	2.867	2.658	0.392	0.967	0.912	0.927	0.446	0.753	0.364	0.379	305_8-2752126296 Ga0212042_105711 tetratricopeptide repeat protein
308_1	0.127	0.062	0.092	0.14	0.147	0.159	0.066	0.121	0.023	0.06	0.062	0.112	0.081	0.045	0.043	0.037	308_1-2752126297 Ga0212042_10581 acyltransferase-like protein
308_2	0.429	0.228	0.572	0.352	0.532	0.549	0.413	0.837	0.169	0.232	0.075	0.321	0.258	0.469	0.067	0.172	308_2-2752126298 Ga0212042_10582 hypothetical protein
308_3	0.229	0.294	0.219	0.339	0.259	0.519	0.377	0.527	0.153	0.12	0.229	0.184	0.126	0.063	0.024	0.159	308_3-2752126299 Ga0212042_10583 hypothetical protein
308_4	0.407	0.383	0.631	0.437	0.568	0.539	0.499	0.68	0.145	0.014	0.048	0.11	0.053	0.279	0.128	0.184	308_4-2752126300 Ga0212042_10584 hypothetical protein
308_5	1.527	2.19	2.141	2.375	1.833	2.455	1.639	1.966	0.093	0.654	0.86	0.666	0.6	0.608	0.565	0.757	308_5-2752126301 Ga0212042_10585 pimeloyl-ACP methyl ester carboxylesterase
308_6	0.626	0.406	0.424	0.757	0.358	0.28	0.426	0.344	0.109	0.211	0.189	0.478	0.198	0.156	0.034	0.163	308_6-2752126302 Ga0212042_10586 zinc carboxypeptidase
308_7	0.081	0.178	0.202	0.091	0.143	0.135	0.096	0.146	0.066	0.076	0.119	0.029	0.06	0.054	0.037	0.021	308_7-2752126303 Ga0212042_10587 UDP-2,3-diacylglucosamine pyrophosphatase LpxH
308_8	0.492	0.543	0.674	0.528	0.609	0.657	0.505	0.802	0.12	0.255	0.254	0.172	0.217	0.278	0.134	0.12	308_8-2752126304 Ga0212042_10588 patatin-like phospholipase
308_8	0.492	0.543	0.674	0.528	0.609	0.657	0.505	0.802	0.12	0.255	0.254	0.172	0.217	0.278	0.134	0.12	308_8-2752126305 Ga0212042_10589 patatin-like phospholipase
308_9	0.29	0.566	0.373	0.317	0.457	0.397	0.364	0.605	0.06	0.236	0.04	0.109	0.121	0.076	0.087	0.022	308_9-2752126306 Ga0212042_105810 RimJ/RimL family protein N-acetyltransferase
323_1	4.437	5.186	4.14	4.204	4.231	3.455	4.132	3.582	0.762	0.661	0.385	0.624	0.456	0.286	1.032	0.467	323_1-2752126307 Ga0212042_10591 3-hydroxyacyl-CoA dehydrogenase
323_2	6.156	8.77	6.57	6.264	7.116	5.802	6.105	5.48	0.9	1.081	0.649	0.791	0.332	1.415	1.184	0.564	323_2-2752126308 Ga0212042_10592 enoyl-CoA hydratase/isomerase-like protein
323_3	6.117	8.298	7.002	5.825	8.064	6.182	5.763	5.276	0.57	0.833	1.2	0.694	0.658	1.021	0.58	0.85	323_3-2752126309 Ga0212042_10593 acetyl-CoA acyltransferase
324_1	5.76	3.031	4.312	5.238	2.211	1.803	4.138	2.201	0.748	0.092	1.872	0.513	0.041	0.472	0.811	0.37	324_1-2752126310 Ga0212042_10601 hypothetical protein
324_2	8.322	4.867	4.221	8.159	2.737	2.412	6.764	2.85	1.113	1.602	1.817	0.666	0.43	0.55	0.804	0.414	324_2-2752126311 Ga0212042_10602 aminotransferase class V
324_3	0.979	0.438	0.419	1.064	0.302	0.184	0.786	0.246	0.473	0.129	0.383	0.483	0.077	0.142	0.069	0.03	324_3-2752126312 Ga0212042_10603 hypothetical protein
324_4	1.62	1.447	1.733	1.644	1.404	1.851	1.736	1.927	0.293	0.247	0.522	0.299	0.323	0.136	0.452	0.318	324_4-2752126313 Ga0212042_10604 glycosyl transferase family 4
324_5	2.808	2.571	2.177	2.736	2.578	2.152	2.115	1.949	0.924	0.659	0.626	0.553	0.722	0.653	0.378	0.64	324_5-2752126314 Ga0212042_10605 FlaA1/EpsC-like NDP-sugar epimerase
330_1	2.896	2.279	2.153	2.488	2.112	1.885	2.632	2.538	0.491	0.254	0.747	0.256	0.146	0.037	0.519	0.244	330_1-2752126317 Ga0212042_10613 chorismate synthase
330_2	2.449	7.792	7.782	2.711	7.402	9.684	2.916	8.004	0.15	1.799	1.667	0.484	1.728	1.259	0.38	0.95	330_2-2752126318 Ga0212042_10614 coproporphyrinogen oxidase
330_3	2.083	4.348	4.654	2.003	4.38	5.287	2.349	4.463	0.149	0.353	0.939	0.25	1.119	0.543	0.111	0.282	330_3-2752126319 Ga0212042_10615 Na+/H+-dicarboxylate symporter
330_4	1.714	1.483	1.773	1.688	1.515	2.027	1.787	1.751	0.13	0.129	0.447	0.209	0.15	0.727	0.12	0.3	330_4-2752126320 Ga0212042_10616 HD domain-containing protein
330_5	0.375	0.425	0.712	0.374	0.458	0.818	0.741	0.713	0.151	0.183	0.546	0.086	0.093	0.378	0.104	0.341	330_5-2752126321 Ga0212042_10617 hypothetical protein
330_6	0.265	0.438	0.356	0.28	0.448	0.495	0.386	0.435	0.123	0.202	0.108	0.111	0.168	0.232	0.071	0.099	330_6-2752126322 Ga0212042_10618 RIO kinase 1
330_7	0.497	0.463	0.426	0.608	0.473	0.439	0.571	0.95	0.325	0.203	0.339	0.058	0.119	0.092	0.315	0.273	330_7-2752126324 Ga0212042_106110 hypothetical protein
333_1	0.56	0.049	0.349	0.285	0.059	0.221	0.295	0.267	0.465	0.084	0.153	0.03	0.054	0.055	0.165	0.233	333_1-2752126325 Ga0212042_10621 hypothetical protein
333_2	0	0	0	0	0	0	0	0	0	0	0	0	0	0	0	0	333_2-2752126326 Ga0212042_10622 hypothetical protein
333_3	0	0	0	0	0	0	0	0	0	0	0	0	0	0	0	0	333_3-2752126327 Ga0212042_10623 hypothetical protein
333_4	84.747	100.322	114.972	84.18	153.439	188.981	93.043	177.088	4.289	9.184	14.893	11.48	23.318	40.893	12.187	30.117	333_4-2752126328 Ga0212042_10624 nucleotide-binding universal stress UspA family protein
333_5	143.969	173.546	200.08	139.079	200.368	277.502	157.032	276.742	8.98	8.562	32.168	12.203	4.374	43.268	16.52	37.666	333_5-2752126329 Ga0212042_10625 MFS superfamily sulfate permease-like transporter
333_7	1.161	0.837	1.028	1.216	1.038	1.294	1.184	1.13	0.035	0.359	0.082	0.224	0.121	0.094	0.178	0.045	333_7-2752126330 Ga0212042_10626 RNAse G
333_7	1.161	0.837	1.028	1.216	1.038	1.294	1.184	1.13	0.035	0.359	0.082	0.224	0.121	0.094	0.178	0.045	333_7-2752126331 Ga0212042_10627 hypothetical protein
333_8	1.651	0.5	0.791	1.325	0.701	0.857	1.506	1.236	0.378	0.126	0.221	0.764	0.035	0.558	0.357	0.258	333_8-2752126332 Ga0212042_10628 septum formation protein
336_1	0.388	0.138	0.574	0.529	0.457	0.444	0.271	0.239	0.079	0.15	0.13	0.125	0.301	0.153	0.14	0.044	336_1-2752126333 Ga0212042_10631 hypothetical protein
336_2	1.681	1.769	2.237	1.865	1.89	2.173	2.015	1.714	0.125	0.44	0.086	0.136	0.468	0.718	0.287	0.205	336_2-2752126334 Ga0212042_10632 diguanylate cyclase
336_3	1.72	2.149	2.396	1.317	2.313	2.609	1.599	2.516	0.57	0.485	0.708	0.432	0.596	0.691	0.277	0.376	336_3-2752126335 Ga0212042_10633 regulatory LuxR family protein
336_4	0.385	1.053	0.872	0.624	0.98	1.402	0.603	0.768	0.067	0.413	0.141	0.117	0.392	0.317	0.084	0.243	336_4-2752126336 Ga0212042_10634 response regulator receiver domain-containing protein
336_5	5.887	9.557	10.059	5.561	9.653	12.684	6.755	11.176	0.086	1.752	1.942	0.79	1.142	0.79	0.345	1.691	336_5-2752126337 Ga0212042_10635 PAS domain S-box-containing protein
336_6	0.992	1.604	1.603	1.223	1.937	1.875	1.14	1.702	0.022	0.075	0.034	0.098	0.178	0.294	0.1	0.276	336_6-2752126338 Ga0212042_10636 flagellin
336_7	1.166	1.855	2	1.437	1.5	2.042	1.187	1.638	0.443	0.467	0.733	0.54	0.56	0.717	0.332	0.369	336_7-2752126339 Ga0212042_10637 flagellar protein FlaG
336_8	0.592	0.568	0.918	0.703	0.797	0.91	0.66	0.895	0.075	0.046	0.1	0.044	0.042	0.074	0.087	0.142	336_8-2752126340 Ga0212042_10638 flagellar hook-associated protein 2
336_9	0.422	0.461	0.464	0.371	0.655	0.588	0.517	0.695	0.099	0.276	0.12	0.152	0.291	0.153	0.146	0.241	336_9-2752126341 Ga0212042_10639 flagellar protein FliS
336_10	0.435	0.187	0.472	0.29	0.481	0.436	0.432	0.923	0.213	0.271	0.144	0.26	0.379	0.122	0.122	0.362	336_10-2752126342 Ga0212042_106310 flagellar protein FliT
336_11	0.805	0.285	0.684	1.194	0.903	0.976	0.751	0.785	0.221	0.185	0.254	0.565	0.071	0.34	0.316	0.347	336_11-2752126343 Ga0212042_106311 flagellar hook-length control protein FliK
336_12	0.856	0.586	0.721	0.873	0.869	0.796	1.018	1.26	0.157	0.018	0.277	0.318	0.137	0.599	0.191	0.782	336_12-2752126344 Ga0212042_106312 flagellar biosynthesis protein
336_13	0.548	0.634	0.693	0.482	0.602	0.845	0.723	0.658	0.03	0.01	0.181	0.06	0.167	0.21	0.163	0.163	336_13-2752126345 Ga0212042_106313 c-di-GMP-binding flagellar brake protein YcgR
336_14	0.629	1.273	0.906	0.918	1.297	0.988	0.649	1.08	0.25	0.787	0.464	0.293	0.467	0.025	0.109	0.252	336_14-2752126346 Ga0212042_106314 small multidrug resistance family-3 protein
336_15	4.24	5.524	6.539	4.593	7.728	8.397	4.312	8.04	1.395	2.774	1.345	0.855	0.829	1.948	0.607	1.382	336_15-2752126347 Ga0212042_106315 Rof transcriptional antiterminator
336_16	0.524	0.426	0.372	0.609	0.291	0.358	0.505	0.505	0.145	0.132	0.092	0.324	0.059	0.052	0.065	0.078	336_16-2752126348 Ga0212042_106316 A/G-specific DNA-adenine glycosylase
336_17	1.794	1.748	1.783	2.903	1.817	1.667	2.096	1.857	0.671	0.062	0.626	0.728	0.702	0.521	0.073	0.253	336_17-2752126349 Ga0212042_106317 5-formyltetrahydrofolate cyclo-ligase
336_18	1.705	0.829	0.72	1.828	1.024	0.938	1.827	0.748	0.277	0.279	0.352	0.393	0.206	0.36	0.367	0.263	336_18-2752126350 Ga0212042_106318 4-hydroxy-3-polyprenylbenzoate decarboxylase
336_19	1.522	0.565	0.635	1.404	0.501	0.475	1.228	0.514	0.714	0.25	0.323	0.525	0.105	0.115	0.303	0.091	336_19-2752126351 Ga0212042_106319 HPr serine kinase-like protein
336_20	2.138	0.935	1.5	1.545	1.037	0.984	1.813	0.884	0.756	0.148	0.201	0.378	0.175	0.301	0.17	0.303	336_20-2752126352 Ga0212042_106320 HPr serine kinase-like protein
336_21	0.315	0.122	0.224	0.292	0.176	0.066	0.365	0.223	0.171	0.12	0.077	0.33	0.057	0.062	0.288	0.233	336_21-2752126354 Ga0212042_106322 hypothetical protein
336_22	4.466	3.807	3.305	4.27	2.487	3.072	4.231	3.476	1.077	2.49	0.722	2.245	1.334	0.896	1.265	0.841	336_22-2752126355 Ga0212042_106323 SSU ribosomal protein S30P /sigma 54 modulation protein
336_23	2.24	2.599	2.424	1.894	2.643	2.653	1.901	2.177	0.415	0.463	0.427	0.497	0.469	0.572	0.477	0.566	336_23-2752126356 Ga0212042_106324 RNA polymerase sigma-54 factor
336_23	2.24	2.599	2.424	1.894	2.643	2.653	1.901	2.177	0.415	0.463	0.427	0.497	0.469	0.572	0.477	0.566	336_23-2752126357 Ga0212042_106325 sigma-54-like protein
336_24	2.011	2.636	2.43	1.82	2.801	2.828	1.772	2.439	0.545	0.812	0.96	0.311	0.585	0.248	0.098	0.131	336_24-2752126358 Ga0212042_106326 lipopolysaccharide export system ATP-binding protein
336_25	0.885	1.288	1.244	1.246	1.162	1.412	0.748	1.063	0.382	0.754	0.607	0.486	0.433	0.402	0.053	0.48	336_25-2752126359 Ga0212042_106327 lipopolysaccharide transport protein LptA
336_26	1.116	1.085	1.339	0.972	1.054	1.265	1.21	1.088	0.474	0.633	0.611	0.262	0.093	0.044	0.202	0.217	336_26-2752126360 Ga0212042_106328 LPS export ABC transporter protein LptC
336_27	3.596	4.99	4.82	3.526	4.246	4.869	4.172	5.301	0.738	1.176	1.044	0.503	0.615	0.705	0.504	0.139	336_27-2752126361 Ga0212042_106329 quinolinate synthetase A subunit
342_1	0.18	0.126	0.158	0.615	0.258	0.648	0.383	0.415	0.137	0.047	0.053	0.338	0.135	0.246	0.233	0.27	342_1-2752126362 Ga0212042_10641 HTH-type transcriptional regulator/antitoxin HigA
342_2	0.184	0.293	0.291	0.288	0.512	0.411	0.245	0.287	0.176	0.232	0.2	0.206	0.234	0.128	0.112	0.097	342_2-2752126363 Ga0212042_10642 mRNA interferase HigB
342_3	0.232	0.167	0.207	0.162	0.175	0.229	0.233	0.252	0.03	0.156	0.057	0.026	0.108	0.112	0.074	0.093	342_3-2752126364 Ga0212042_10643 integrase
342_4	0.407	0.163	0.42	0.454	0.256	0.17	0.265	0.605	0.256	0.162	0.056	0.195	0.055	0.2	0.055	0.244	342_4-2752126365 Ga0212042_10644 hypothetical protein
342_5	0.563	0.691	0.972	0.485	0.932	1.257	0.725	1.167	0.238	0.418	0.429	0.333	0.174	0.539	0.267	0.374	342_5-2752126366 Ga0212042_10645 hypothetical protein
342_6	0.123	0.186	0.16	0.066	0.192	0.32	0.103	0.244	0.137	0.164	0.175	0.067	0.167	0.256	0.074	0.042	342_6-2752126367 Ga0212042_10646 hypothetical protein
342_7	0.064	0.222	0.097	0.085	0.174	0.2	0.094	0.067	0.019	0.132	0.079	0.044	0.02	0.1	0.056	0.043	342_7-2752126368 Ga0212042_10647 bacteriophage replication gene A protein
342_8	0.117	0.066	0.06	0.018	0.05	0.051	0.088	0.032	0.043	0.057	0.029	0.031	0.04	0.062	0.08	0.029	342_8-2752126369 Ga0212042_10648 hypothetical protein
342_9	0.257	0.265	0.151	0.227	0.264	0.201	0.136	0.282	0.017	0.04	0.059	0.06	0.044	0.042	0.017	0.093	342_9-2752126370 Ga0212042_10649 uncharacterized protein (DUF927 family)
342_10	0.255	0.225	0.095	0.164	0.166	0.194	0.168	0.111	0.103	0.197	0.066	0.169	0.144	0.172	0.164	0.049	342_10-2752126371 Ga0212042_106410 hypothetical protein
342_11	0.666	0.74	0.64	0.718	0.888	0.247	0.331	0.402	0.061	0.195	0.033	0.448	0.287	0.159	0.165	0.297	342_11-2752126372 Ga0212042_106411 hypothetical protein
342_12	0	0	0.013	0.013	0.045	0.081	0	0.011	0	0	0.023	0.023	0.079	0.033	0	0.02	342_12-2752126374 Ga0212042_106413 hypothetical protein
342_13	0	0.025	0.032	0	0.125	0.028	0.065	0.068	0	0.043	0.055	0	0.185	0.049	0.037	0.053	342_13-2752126375 Ga0212042_106414 AlpA family transcriptional regulator
342_14	0.115	0.196	0.119	0.116	0.188	0.271	0.111	0.236	0.144	0.114	0.048	0.104	0.036	0.199	0.033	0.147	342_14-2752126376 Ga0212042_106415 hypothetical protein
342_15	0.152	0.121	0.323	0.114	0.249	0.216	0.136	0.174	0.077	0.12	0.205	0.06	0.064	0.117	0.041	0.051	342_15-2752126377 Ga0212042_106416 uncharacterized protein DUF3579
343_1	0.414	0.59	0.697	0.738	0.69	0.679	0.371	0.645	0.168	0.404	0.166	0.754	0.098	0.263	0.115	0.324	343_1-2752126378 Ga0212042_10651 flagellar basal-body rod protein FlgC
343_2	0.907	1.293	1.125	0.688	1.623	1.719	0.629	1.477	0.401	0.352	0.31	0.293	0.304	0.152	0.084	0.081	343_2-2752126379 Ga0212042_10652 flagellar basal-body rod modification protein FlgD
343_3	0.203	0.179	0.252	0.248	0.255	0.328	0.155	0.214	0.054	0.095	0.214	0.122	0.014	0.081	0.04	0.19	343_3-2752126380 Ga0212042_10653 flagellar basal body rod protein
343_4	1.299	1.602	2.022	1.361	1.444	2.625	1.303	1.802	0.491	0.852	0.769	0.768	0.547	0.954	0.738	0.938	343_4-2752126381 Ga0212042_10654 flagellar hook-basal body protein
343_5	1.466	3.104	1.99	2.05	2.52	2.574	1.327	2.247	0.526	1.05	0.305	1.246	0.013	0.583	0.156	0.332	343_5-2752126382 Ga0212042_10655 flagellar basal-body rod protein FlgF
343_6	0.863	1.726	1.436	0.788	1.531	1.34	0.673	0.813	0.118	0.081	0.273	0.311	0.315	0.178	0.05	0.373	343_6-2752126383 Ga0212042_10656 flagellar basal-body rod protein FlgG
343_7	0.846	1.299	1.373	0.791	1.141	1.061	0.596	0.947	0.071	0.339	0.832	0.329	0.21	0.333	0.21	0.178	343_7-2752126384 Ga0212042_10657 flagellar L-ring protein precursor FlgH
343_8	0.737	1.346	1.473	0.981	1.282	1.093	0.651	0.79	0.137	0.375	0.297	0.156	0.427	0.182	0.13	0.209	343_8-2752126385 Ga0212042_10658 flagellar P-ring protein precursor FlgI
343_9	0.853	1.265	1.619	1.022	1.349	1.33	0.703	0.86	0.151	0.149	0.385	0.477	0.078	0.178	0.188	0.053	343_9-2752126386 Ga0212042_10659 flagellar protein FlgJ
343_10	0.619	0.853	0.84	0.512	0.928	1.06	0.671	0.899	0.249	0.138	0.087	0.282	0.016	0.181	0.094	0.216	343_10-2752126387 Ga0212042_106510 flagellar hook-associated protein 1 FlgK
343_11	0.554	0.407	0.614	0.42	0.37	0.411	0.356	0.487	0.55	0.321	0.17	0.295	0.372	0.017	0.09	0.222	343_11-2752126388 Ga0212042_106511 Flagellar basal body rod FlgEFG protein
343_12	0.581	0.974	1.012	0.997	1.038	1.378	0.868	1.024	0.159	0.08	0.164	0.139	0.149	0.148	0.182	0.153	343_12-2752126389 Ga0212042_106512 flagellar hook-associated protein 3
343_13	1.81	1.343	1.452	1.624	1.755	1.558	2.232	1.589	0.579	0.395	0.351	0.705	0.508	0.577	0.675	0.362	343_13-2752126390 Ga0212042_106513 hypothetical protein
343_14	2.01	0.889	0.854	1.732	0.959	0.947	1.866	0.693	0.173	0.108	0.222	0.228	0.159	0.172	0.159	0.124	343_14-2752126391 Ga0212042_106514 phosphoribosylglycinamide synthetase-like protein
343_14	2.01	0.889	0.854	1.732	0.959	0.947	1.866	0.693	0.173	0.108	0.222	0.228	0.159	0.172	0.159	0.124	343_14-2752126392 Ga0212042_106515 phosphoribosylglycinamide synthetase-like protein
344_1	10.333	10.846	10.982	10.12	8.033	9.775	9.433	10.244	1.666	0.582	2.86	0.298	0.562	0.788	0.559	1.881	344_1-2752126393 Ga0212042_10661 FKBP-type peptidyl prolyl cis-trans isomerase /apo-metallochaperone SlyD
344_2	0.544	0.521	0.765	0.404	0.623	0.612	0.413	0.606	0.143	0.212	0.263	0.101	0.049	0.324	0.126	0.194	344_2-2752126394 Ga0212042_10662 DNA-binding NarL/FixJ family response regulator
344_3	1.954	2.538	2.328	2.135	1.943	2.839	2.221	2.993	0.487	0.368	0.267	0.745	0.15	0.118	0.243	1.027	344_3-2752126395 Ga0212042_10663 DNA-binding CsgD family transcriptional regulator
344_4	0.811	0.867	1.021	1.274	1.996	1.458	0.969	1.114	0.285	0.233	0.125	0.394	0.201	0.641	0.131	0.573	344_4-2752126396 Ga0212042_10664 ribonuclease HII
344_5	2.019	0.595	0.898	1.784	0.925	0.787	1.784	0.626	0.178	0.129	0.718	0.592	0.29	0.16	0.168	0.013	344_5-2752126398 Ga0212042_10666 FabA-like protein
344_7	3.065	1.939	0.872	3.168	1.299	1.446	2.75	1.47	0.216	0.781	0.222	0.486	0.107	0.434	0.237	0.355	344_7-2752126401 Ga0212042_10669 surface antigen-like protein
344_8	2.368	1.694	1.428	2.53	1.786	1.407	2.539	1.48	0.211	0.083	0.118	0.209	0.272	0.302	0.308	0.15	344_8-2752126402 Ga0212042_106610 outer membrane protein assembly complex protein YaeT
344_8	2.368	1.694	1.428	2.53	1.786	1.407	2.539	1.48	0.211	0.083	0.118	0.209	0.272	0.302	0.308	0.15	344_8-2752126403 Ga0212042_106611 outer membrane protein assembly complex protein YaeT
344_9	5.726	4.622	4.79	5.917	4.183	3.677	5.493	4.028	0.83	0.23	0.697	0.422	0.528	0.48	0.429	0.883	344_9-2752126404 Ga0212042_106612 regulator of sigma E protease
344_10	3.092	0.899	1.076	2.557	1.003	0.956	2.848	0.916	0.346	0.055	0.266	1.032	0.158	0.141	0.488	0.22	344_10-2752126406 Ga0212042_106614 1-deoxy-D-xylulose 5-phosphate reductoisomerase
344_11	1.798	0.78	0.673	1.585	0.879	0.506	1.531	0.588	0.248	0.244	0.192	0.239	0.182	0.085	0.234	0.127	344_11-2752126407 Ga0212042_106615 phosphatidate cytidylyltransferase
344_12	2.632	2.283	2.507	2.18	1.759	1.249	2.817	1.215	0.469	0.436	0.286	0.737	0.633	0.382	0.524	0.159	344_12-2752126408 Ga0212042_106616 undecaprenyl pyrophosphate synthetase
344_13	8.048	8.602	6.427	7.429	5.599	5.087	6.995	4.158	0.962	1	1.06	1.005	1.729	0.333	0.785	0.988	344_13-2752126409 Ga0212042_106617 ribosome recycling factor
344_14	13.085	14.695	11.71	10.575	9.14	10.952	11.082	8.84	1.335	1.176	1.951	1.97	1.774	1.221	0.933	0.747	344_14-2752126410 Ga0212042_106618 uridylate kinase
344_15	10.628	12.299	9.627	7.565	8.212	7.664	7.65	6.859	1.691	2.949	3.445	1.451	4.509	1.901	1.639	0.739	344_15-2752126411 Ga0212042_106619 translation elongation factor Ts
344_16	9.993	10.088	8.296	7.381	7.235	8.789	6.846	7.39	0.726	1.929	2.908	1.1	1.212	1.568	0.511	0.261	344_16-2752126412 Ga0212042_106620 elongation factor TS
344_16	9.993	10.088	8.296	7.381	7.235	8.789	6.846	7.39	0.726	1.929	2.908	1.1	1.212	1.568	0.511	0.261	344_16-2752126413 Ga0212042_106621 hypothetical protein
344_17	12.401	11.352	10.888	9.437	8.87	11.341	9.825	11.319	3.187	3.866	4.79	2.751	3.801	2.643	2.3	2.213	344_17-2752126414 Ga0212042_106622 ribosomal protein S2
344_18	6.5	3.843	4.175	5.726	3.329	4.003	5.989	4.103	0.998	0.895	1.097	1.311	0.323	0.613	0.703	1.322	344_18-2752126415 Ga0212042_106623 CRP/FNR family transcriptional regulator
344_19	7.615	21.642	26.215	9.916	16.025	21.771	11.322	20.514	2.673	6.932	6.641	2.227	5.724	5.469	1.288	7.83	344_19-2752126416 Ga0212042_106624 hypothetical protein
344_20	6.911	12.791	17.873	7.93	11.86	13.415	10.174	12.775	1.427	3.411	4.061	1.583	3.446	1.732	1.318	3.411	344_20-2752126417 Ga0212042_106625 HemN domain-containing protein
344_21	13.863	13.795	14.322	10.652	10.941	13.027	13.459	12.677	3.905	2.426	3.684	4.305	3.342	2.749	1.627	2.153	344_21-2752126418 Ga0212042_106626 cytochrome c551
344_22	2.574	1.023	1.453	2.071	1.299	1.431	2.381	2.436	0.831	0.484	0.661	0.527	0.21	0.341	0.397	0.904	344_22-2752126419 Ga0212042_106627 uncharacterized protein DUF2490
344_23	1.107	0.633	0.551	1.077	0.688	0.647	0.83	0.703	0.241	0.04	0.264	0.273	0.165	0.059	0.098	0.154	344_23-2752126420 Ga0212042_106628 SNF2 domain-containing protein
348_1	2.571	3.119	5.371	3.619	5.613	5.089	3.971	7.184	0.571	0.216	0.787	0.723	1.806	0.938	0.321	0.631	348_1-2752126421 Ga0212042_10671 hypothetical protein
348_2	0.651	0.481	0.491	0.734	0.56	0.558	0.415	0.881	0.108	0.25	0.193	0.279	0.096	0.068	0.115	0.238	348_2-2752126422 Ga0212042_10672 LysR substrate binding domain-containing protein
348_2	0.651	0.481	0.491	0.734	0.56	0.558	0.415	0.881	0.108	0.25	0.193	0.279	0.096	0.068	0.115	0.238	348_2-2752126423 Ga0212042_10673 regulatory helix-turn-helix LysR family protein
348_3	74.231	42.488	112.111	68.506	31.42	37.437	45.368	37.033	5.431	2.33	62.402	9.859	10.843	2.217	13.01	6.957	348_3-2752126424 Ga0212042_10674 ribulose 1,5-bisphosphate carboxylase large subunit
348_4	23.857	9.711	30.975	26.227	10.511	14.093	22.909	14.405	2.157	1.858	15.996	2.917	1.541	2.298	7.555	3.808	348_4-2752126425 Ga0212042_10675 ribulose 1,5-bisphosphate carboxylase small subunit
348_5	4.126	2.546	9.922	5.603	2.997	3.919	4.694	3.697	0.641	0.647	5.595	0.66	1.128	0.448	2.471	0.941	348_5-2752126426 Ga0212042_10676 nitric oxide reductase NorQ protein
348_6	2.008	2.922	4.831	3.318	3.482	3.668	3.54	3.373	0.62	1.139	1.822	0.19	0.526	0.18	1.387	0.755	348_6-2752126427 Ga0212042_10677 hypothetical protein
349_1	1.208	1.377	1.007	1.9	0.915	0.85	1.118	1.19	0.386	0.368	0.341	1.019	0.206	0.125	0.261	0.37	349_1-2752126428 Ga0212042_10681 ABC-type dipeptide/oligopeptide/nickel transport system ATPase component
349_2	0.532	0.806	0.457	0.59	0.595	0.294	0.554	0.381	0.193	0.193	0.294	0.123	0.18	0.131	0.088	0.075	349_2-2752126429 Ga0212042_10682 hypothetical protein
349_3	0.829	1.147	1.186	1.42	1.085	0.659	0.804	0.552	0.223	0.84	0.353	1.222	0.45	0.221	0.21	0.179	349_3-2752126430 Ga0212042_10683 binding-protein-dependent transport system inner membrane component
349_4	0.852	0.538	0.541	0.912	0.677	0.57	0.773	0.709	0.134	0.158	0.126	0.26	0.09	0.148	0.094	0.159	349_4-2752126431 Ga0212042_10684 hypothetical protein
349_5	0.125	0.176	0.045	0	0.208	0.105	0.127	0.131	0.117	0.066	0.039	0	0.127	0.102	0.032	0.125	349_5-2752126432 Ga0212042_10685 hypothetical protein
349_6	1.016	1.631	1.26	0.852	1.496	1.72	1.238	1.48	0.193	0.32	0.239	0.249	0.306	0.271	0.198	0.227	349_6-2752126433 Ga0212042_10686 phosphate ABC transporter substrate-binding protein (PhoT family)
349_7	0.258	0.446	0.327	0.233	0.321	0.321	0.21	0.357	0.125	0.15	0.114	0.119	0.211	0.057	0.008	0.277	349_7-2752126434 Ga0212042_10687 phosphate-selective porin O/P
349_8	0.164	0.424	0.196	0.136	0.213	0.299	0.177	0.286	0.091	0.371	0.108	0.044	0.103	0.112	0.051	0.096	349_8-2752126435 Ga0212042_10688 phosphate-selective porin O/P
1621_1	223.683	206.619	199.433	211.186	315.195	365.42	255.888	468.107	12.07	23.445	25.692	22.824	28.175	65.664	35.197	65.646	1621_1-2752126436 Ga0212042_10689 ammonia monooxygenase subunit C
349_10	1.374	2.305	2.504	1.377	1.705	1.72	1.077	1.336	0.346	0.796	0.315	0.073	0.303	0.498	0.188	0.187	349_10-2752126437 Ga0212042_106810 putative transmembrane protein PGPGW
349_11	1.393	1.297	1.47	1.64	1.578	1.671	1.245	1.552	0.17	0.167	0.329	0.544	0.223	0.43	0.233	0.094	349_11-2752126438 Ga0212042_106811 ribosomal protein S18 acetylase RimI-like enzyme
349_12	0.751	0.972	0.935	1.01	1.061	0.933	0.759	1.329	0.31	0.422	0.232	0.14	0.22	0.71	0.148	0.196	349_12-2752126439 Ga0212042_106812 diaminopimelate epimerase
349_13	2.275	3.203	3.314	2.425	3.541	3.561	2.375	3.48	0.383	0.555	0.701	0.251	1.533	0.925	0.111	0.919	349_13-2752126440 Ga0212042_106813 diaminopimelate epimerase
349_14	1.664	2.456	1.913	1.732	2.24	2.154	1.595	1.791	0.556	1.024	0.211	0.345	0.132	0.405	0.199	0.364	349_14-2752126441 Ga0212042_106814 hypothetical protein
349_15	1.269	1.613	1.655	0.975	1.773	1.788	1.327	1.513	0.362	0.145	0.388	0.304	0.188	0.396	0.155	0.005	349_15-2752126442 Ga0212042_106815 hypothetical protein
349_15	1.269	1.613	1.655	0.975	1.773	1.788	1.327	1.513	0.362	0.145	0.388	0.304	0.188	0.396	0.155	0.005	349_15-2752126443 Ga0212042_106816 integrase/recombinase XerC
352_1	0.228	0.178	0.295	0.16	0.315	0.394	0.192	0.304	0.158	0.162	0.131	0.094	0.127	0.158	0.058	0.082	352_1-2752126444 Ga0212042_10691 hypothetical protein
352_2	0.231	0.201	0.07	0.252	0.119	0.124	0.135	0.144	0.058	0.143	0.034	0.071	0.104	0.059	0.006	0.018	352_2-2752126445 Ga0212042_10692 hypothetical protein
[truncated: 2,670 more rows]

## Sheet: Table S10 AOB2
Table S10 Relative gene expression and standard deviation of coding genes within AOB2
[truncated: 2,846 more rows]

[truncated: 4 more sheets: Table S11 PLA1, Table S12 ARM1 transporter, Table S13 CAZy-annotation, Table S14 CFX1-transporter]
